# Supplementary material for: FMRP Long-Range Transport and Degradation Are Mediated by Dynlrb1 in Sensory Neurons
Source: Mol Cell Proteomics. 2023 Sep 21;22(11):100653. doi: 10.1016/j.mcpro.2023.100653 (PMC10625159; doi:10.1016/j.mcpro.2023.100653)
Supplement: Supplemental Table S1 — Candidates from the mass spectrometry analysis of Dynlrb1 interacting partners. For each candidate intensity values of the identified peptides are reported for the conditions analyzed. Hits were ranked by intensity MnT-Dynlrb1/ intensity MnT-control. [file mmc1.xlsx]

## Sheet: MaxQuant_output_proteinGroups
Protein IDs	Majority protein IDs	Peptide counts (all)	Peptide counts (razor+unique)	Peptide counts (unique)	Protein names	Gene names	Fasta headers	Number of proteins	Peptides	Razor + unique peptides	Unique peptides	Peptides MnT-control_1_tech_1	Peptides MnT-control_1_tech_2	Peptides MnT-control_2_tech_1	Peptides MnT-control_2_tech_2	Peptides MnT-control_3_tech_1	Peptides MnT-control_3_tech_2	Peptides Negative_1_tech_1	Peptides Negative_1_tech_2	Peptides Negative_2_tech_1	Peptides Negative_2_tech_2	Peptides Negative_3_tech_1	Peptides Negative_3_tech_2	Peptides MnT-Dynlrb1_1_tech_1	Peptides MnT-Dynlrb1_1_tech_2	Peptides MnT-Dynlrb1_2_tech_1	Peptides MnT-Dynlrb1_2_tech_2	Peptides MnT-Dynlrb1_3_tech_1	Peptides MnT-Dynlrb1_3_tech_2	Razor + unique peptides MnT-control_1_tech_1	Razor + unique peptides MnT-control_1_tech_2	Razor + unique peptides MnT-control_2_tech_1	Razor + unique peptides MnT-control_2_tech_2	Razor + unique peptides MnT-control_3_tech_1	Razor + unique peptides MnT-control_3_tech_2	Razor + unique peptides Negative_1_tech_1	Razor + unique peptides Negative_1_tech_2	Razor + unique peptides Negative_2_tech_1	Razor + unique peptides Negative_2_tech_2	Razor + unique peptides Negative_3_tech_1	Razor + unique peptides Negative_3_tech_2	Razor + unique peptides MnT-Dynlrb1_1_tech_1	Razor + unique peptides MnT-Dynlrb1_1_tech_2	Razor + unique peptides MnT-Dynlrb1_2_tech_1	Razor + unique peptides MnT-Dynlrb1_2_tech_2	Razor + unique peptides MnT-Dynlrb1_3_tech_1	Razor + unique peptides MnT-Dynlrb1_3_tech_2	Unique peptides MnT-control_1_tech_1	Unique peptides MnT-control_1_tech_2
O70589;A0A067XG53;F6Y9I5	O70589;A0A067XG53;F6Y9I5	2;2;1	2;2;1	2;2;1	Peripheral plasma membrane protein CASK	Cask	sp|O70589|CSKP_MOUSE Peripheral plasma membrane protein CASK OS=Mus musculus OX=10090 GN=Cask PE=1 SV=2;tr|A0A067XG53|A0A067XG53_MOUSE Peripheral plasma membrane protein CASK (Fragment) OS=Mus musculus OX=10090 GN=Cask PE=1 SV=1;tr|F6Y9I5|F6Y9I5_MOUSE Peri	3	2	2	2	1	1	0	0	0	0	0	0	0	0	0	0	0	0	1	0	1	0	1	1	0	0	0	0	0	0	0	0	0	0	0	0	1	0	1	0	1	1
Q91Z67;A0A087WNM1;A0A087WSQ1;A0A087WS59;Q91Z69;A0A087WRV4;D3YZW1	Q91Z67;A0A087WNM1;A0A087WSQ1;A0A087WS59	5;5;4;3;1;1;1	5;5;4;3;1;1;1	5;5;4;3;1;1;1	SLIT-ROBO Rho GTPase-activating protein 2	Srgap2	sp|Q91Z67|SRGP2_MOUSE SLIT-ROBO Rho GTPase-activating protein 2 OS=Mus musculus OX=10090 GN=Srgap2 PE=1 SV=2;tr|A0A087WNM1|A0A087WNM1_MOUSE SLIT-ROBO Rho GTPase-activating protein 2 OS=Mus musculus OX=10090 GN=Srgap2 PE=1 SV=1;tr|A0A087WSQ1|A0A087WSQ1_MOUS	7	5	5	5	1	2	2	3	3	3	2	1	1	2	1	2	1	2	5	4	3	2	1	2	2	3	3	3	2	1	1	2	1	2	1	2	5	4	3	2	1	2
P83940;A0A087WQE6;A0A087WNT1;A0A087WPE4	P83940;A0A087WQE6;A0A087WNT1;A0A087WPE4	3;3;3;2	3;3;3;2	3;3;3;2	Transcription elongation factor B polypeptide 1	Tceb1	sp|P83940|ELOC_MOUSE Elongin-C OS=Mus musculus OX=10090 GN=Eloc PE=1 SV=1;tr|A0A087WQE6|A0A087WQE6_MOUSE Elongin-C (Fragment) OS=Mus musculus OX=10090 GN=Eloc PE=1 SV=1;tr|A0A087WNT1|A0A087WNT1_MOUSE Elongin-C OS=Mus musculus OX=10090 GN=Eloc PE=1 SV=1;tr|	4	3	3	3	2	2	1	2	2	2	1	1	1	2	1	1	1	0	3	3	0	0	2	2	1	2	2	2	1	1	1	2	1	1	1	0	3	3	0	0	2	2
A0A087WNU5;S4R278;S4R208;A0A087WRU2	A0A087WNU5	8;2;2;2	3;0;0;2	3;0;0;2		Ank3	tr|A0A087WNU5|A0A087WNU5_MOUSE Ankyrin-3 (Fragment) OS=Mus musculus OX=10090 GN=Ank3 PE=1 SV=1	4	8	3	3	3	6	3	2	3	2	1	2	3	2	0	1	2	2	4	3	4	6	2	2	1	0	2	1	1	1	1	1	0	0	1	1	1	1	2	2	2	2
Q8K2K6;A0A087WNV1;A0A087WSR7;A0A087WR52;A0A087WRL1	Q8K2K6;A0A087WNV1;A0A087WSR7;A0A087WR52;A0A087WRL1	5;5;5;5;3	5;5;5;5;3	5;5;5;5;3	Arf-GAP domain and FG repeat-containing protein 1	Agfg1	sp|Q8K2K6|AGFG1_MOUSE Arf-GAP domain and FG repeat-containing protein 1 OS=Mus musculus OX=10090 GN=Agfg1 PE=1 SV=2;tr|A0A087WNV1|A0A087WNV1_MOUSE Arf-GAP domain and FG repeat-containing protein 1 OS=Mus musculus OX=10090 GN=Agfg1 PE=1 SV=1;tr|A0A087WSR7|A	5	5	5	5	4	4	3	3	3	3	4	4	4	1	2	2	5	4	3	4	3	3	4	4	3	3	3	3	4	4	4	1	2	2	5	4	3	4	3	3	4	4
A0A087WNW3;F8VQC7;A0A087WQQ5;A0A087WQ25;Q61595;A0A087WPX0;A0A087WRS1;A0A087WP85;A0A087WS23;A0A087WQI3;A0A087WQD0;A0A087WS04;A0A087WPW5;A0A087WQG4;A0A087WS29;A0A087WP48;A0A087WP14;A0A087WQF8;A0A087WPY8;A0A087WR91	A0A087WNW3;F8VQC7;A0A087WQQ5;A0A087WQ25;Q61595;A0A087WPX0;A0A087WRS1;A0A087WP85;A0A087WS23;A0A087WQI3;A0A087WQD0;A0A087WS04;A0A087WPW5;A0A087WQG4;A0A087WS29;A0A087WP48;A0A087WP14;A0A087WQF8	27;27;27;27;26;26;26;26;26;26;26;26;25;25;25;25;25;25;1;1	27;27;27;27;26;26;26;26;26;26;26;26;25;25;25;25;25;25;1;1	27;27;27;27;26;26;26;26;26;26;26;26;25;25;25;25;25;25;1;1	Kinectin	Ktn1	tr|A0A087WNW3|A0A087WNW3_MOUSE Kinectin OS=Mus musculus OX=10090 GN=Ktn1 PE=1 SV=1;tr|F8VQC7|F8VQC7_MOUSE Kinectin OS=Mus musculus OX=10090 GN=Ktn1 PE=1 SV=1;tr|A0A087WQQ5|A0A087WQQ5_MOUSE Kinectin OS=Mus musculus OX=10090 GN=Ktn1 PE=1 SV=1;tr|A0A087WQ25|A	20	27	27	27	18	20	14	15	14	14	6	6	14	13	15	15	12	14	20	18	16	17	18	20	14	15	14	14	6	6	14	13	15	15	12	14	20	18	16	17	18	20
Q80TV8;A0A087WQF1;E9QKH0;A0A087WRE8;E9QNY9;A0A087WP42;A0A087WRK0;A0A087WNW8;A0A087WQ95;A0A087WS18;J3QP81;E9Q6L0;A0A087WQ31;A0A0A6YXZ1;A0A0N4SUT7;A0A0A6YWK1;A0A0N4SVH2	Q80TV8;A0A087WQF1;E9QKH0;A0A087WRE8;E9QNY9;A0A087WP42;A0A087WRK0;A0A087WNW8;A0A087WQ95;A0A087WS18;J3QP81;E9Q6L0;A0A087WQ31;A0A0A6YXZ1	10;10;10;10;10;10;10;10;10;10;10;10;10;9;3;3;1	10;10;10;10;10;10;10;10;10;10;10;10;10;9;3;3;1	9;9;9;9;9;9;9;9;9;9;9;9;9;8;2;3;1	CLIP-associating protein 1	Clasp1	sp|Q80TV8|CLAP1_MOUSE CLIP-associating protein 1 OS=Mus musculus OX=10090 GN=Clasp1 PE=1 SV=2;tr|A0A087WQF1|A0A087WQF1_MOUSE CLIP-associating protein 1 OS=Mus musculus OX=10090 GN=Clasp1 PE=1 SV=2;tr|E9QKH0|E9QKH0_MOUSE CLIP-associating protein 1 OS=Mus mu	17	10	10	9	7	6	4	3	5	5	3	3	4	5	2	4	3	4	7	8	7	5	7	6	4	3	5	5	3	3	4	5	2	4	3	4	7	8	7	5	7	6
G5E870;A0A087WNZ7;A0A087WRV6	G5E870;A0A087WNZ7;A0A087WRV6	2;2;1	2;2;1	2;2;1	E3 ubiquitin-protein ligase TRIP12	Trip12	sp|G5E870|TRIPC_MOUSE E3 ubiquitin-protein ligase TRIP12 OS=Mus musculus OX=10090 GN=Trip12 PE=1 SV=1;tr|A0A087WNZ7|A0A087WNZ7_MOUSE E3 ubiquitin-protein ligase TRIP12 OS=Mus musculus OX=10090 GN=Trip12 PE=1 SV=1;tr|A0A087WRV6|A0A087WRV6_MOUSE E3 ubiquitin	3	2	2	2	0	0	0	0	0	0	0	0	0	0	0	0	0	0	1	1	1	0	0	0	0	0	0	0	0	0	0	0	0	0	0	0	1	1	1	0	0	0
A0A087WPL5;E9QNN1;O70133;Q3UR42;A0A0R4J2C3	A0A087WPL5;E9QNN1;O70133	14;14;13;5;1	14;14;13;5;1	14;14;13;5;1	ATP-dependent RNA helicase A	Dhx9	tr|A0A087WPL5|A0A087WPL5_MOUSE DEAH box protein 9 OS=Mus musculus OX=10090 GN=Dhx9 PE=1 SV=1;tr|E9QNN1|E9QNN1_MOUSE DEAH box protein 9 OS=Mus musculus OX=10090 GN=Dhx9 PE=1 SV=1;sp|O70133|DHX9_MOUSE ATP-dependent RNA helicase A OS=Mus musculus OX=10090 GN=	5	14	14	14	9	9	6	7	8	7	3	5	8	8	10	9	8	5	8	9	11	9	9	9	6	7	8	7	3	5	8	8	10	9	8	5	8	9	11	9	9	9
Q8VBV7;A0A087WPM5	Q8VBV7;A0A087WPM5	2;2	2;2	2;2	COP9 signalosome complex subunit 8	Cops8	sp|Q8VBV7|CSN8_MOUSE COP9 signalosome complex subunit 8 OS=Mus musculus OX=10090 GN=Cops8 PE=1 SV=1;tr|A0A087WPM5|A0A087WPM5_MOUSE COP9 signalosome complex subunit 8 (Fragment) OS=Mus musculus OX=10090 GN=Cops8 PE=1 SV=6	2	2	2	2	0	1	2	0	1	0	0	0	1	1	0	1	0	0	2	2	1	1	0	1	2	0	1	0	0	0	1	1	0	1	0	0	2	2	1	1	0	1
A0A087WPR7	A0A087WPR7	17	1	1		Dst	tr|A0A087WPR7|A0A087WPR7_MOUSE Dystonin (Fragment) OS=Mus musculus OX=10090 GN=Dst PE=1 SV=1	1	17	1	1	11	10	9	5	4	3	1	2	5	6	4	7	1	4	12	10	10	9	1	1	1	0	0	0	0	0	1	0	0	0	0	0	0	0	1	0	1	1
A2RSY6;A0A087WQ23;A0A0R4J0U8	A2RSY6;A0A087WQ23;A0A0R4J0U8	1;1;1	1;1;1	1;1;1	TRMT1-like protein	Trmt1l	sp|A2RSY6|TRM1L_MOUSE TRMT1-like protein OS=Mus musculus OX=10090 GN=Trmt1l PE=1 SV=1;tr|A0A087WQ23|A0A087WQ23_MOUSE TRMT1-like protein OS=Mus musculus OX=10090 GN=Trmt1l PE=1 SV=1;tr|A0A0R4J0U8|A0A0R4J0U8_MOUSE TRMT1-like protein OS=Mus musculus OX=10090	3	1	1	1	0	0	1	0	0	0	0	0	0	0	0	0	1	0	1	1	0	0	0	0	1	0	0	0	0	0	0	0	0	0	1	0	1	1	0	0	0	0
P33173;Q6TA13;E9QAN4;G3UW47;E9Q9G6;A0A087WQE8;Q60575;A0A5F8MPF0;O35071;Q3V3Y9;F6XNB6;E9Q9B0;A2AH75	P33173;Q6TA13;E9QAN4;G3UW47;E9Q9G6;A0A087WQE8	11;11;11;11;11;11;2;2;1;1;1;1;1	11;11;11;11;11;11;2;2;1;1;1;1;1	11;11;11;11;11;11;2;2;1;1;1;1;1	Kinesin-like protein KIF1A;Kinesin-like protein	Kif1a	sp|P33173|KIF1A_MOUSE Kinesin-like protein KIF1A OS=Mus musculus OX=10090 GN=Kif1a PE=1 SV=2;tr|Q6TA13|Q6TA13_MOUSE Kinesin-like protein KIF1A OS=Mus musculus OX=10090 GN=Kif1a PE=1 SV=1;tr|E9QAN4|E9QAN4_MOUSE Kinesin-like protein KIF1A OS=Mus musculus OX=	13	11	11	11	7	7	4	2	4	5	1	1	3	5	2	1	4	4	10	9	8	7	7	7	4	2	4	5	1	1	3	5	2	1	4	4	10	9	8	7	7	7
P11276;A0A087WSN6;A0A087WR50;B7ZNJ1;A0A087WS56;B9EHT6;Q3UHL6;A0A087WS99;Q4KL80;A0A087WQE0;A0A087WQW8	P11276;A0A087WSN6;A0A087WR50;B7ZNJ1;A0A087WS56;B9EHT6;Q3UHL6	26;26;26;25;25;25;25;5;5;1;1	26;26;26;25;25;25;25;5;5;1;1	26;26;26;25;25;25;25;5;5;1;1	Fibronectin;Anastellin	Fn1	sp|P11276|FINC_MOUSE Fibronectin OS=Mus musculus OX=10090 GN=Fn1 PE=1 SV=4;tr|A0A087WSN6|A0A087WSN6_MOUSE Fibronectin OS=Mus musculus OX=10090 GN=Fn1 PE=1 SV=1;tr|A0A087WR50|A0A087WR50_MOUSE Fibronectin OS=Mus musculus OX=10090 GN=Fn1 PE=1 SV=1;tr|B7ZNJ1|B	11	26	26	26	11	11	15	18	11	11	3	3	17	16	8	10	7	8	19	19	18	20	11	11	15	18	11	11	3	3	17	16	8	10	7	8	19	19	18	20	11	11
Q6NV83;A0A087WRG2	Q6NV83;A0A087WRG2	1;1	1;1	1;1	U2 snRNP-associated SURP motif-containing protein	U2surp	sp|Q6NV83|SR140_MOUSE U2 snRNP-associated SURP motif-containing protein OS=Mus musculus OX=10090 GN=U2surp PE=1 SV=3;tr|A0A087WRG2|A0A087WRG2_MOUSE U2 snRNP-associated SURP motif-containing protein OS=Mus musculus OX=10090 GN=U2surp PE=1 SV=1	2	1	1	1	0	0	0	0	0	0	0	0	0	1	1	1	1	1	1	0	0	1	0	0	0	0	0	0	0	0	0	1	1	1	1	1	1	0	0	1	0	0
P57724;A0A087WSI1;A0A1L1SUS5;A0A1L1SQ99;A0A087WRH3;A0A0R4J044;A0A087WQ06;A0A087WR61;A0A1L1SRP9	P57724;A0A087WSI1;A0A1L1SUS5;A0A1L1SQ99;A0A087WRH3;A0A0R4J044;A0A087WQ06;A0A087WR61;A0A1L1SRP9	2;2;2;2;2;2;1;1;1	2;2;2;2;2;2;1;1;1	2;2;2;2;2;2;1;1;1	Poly(rC)-binding protein 4	Pcbp4	sp|P57724|PCBP4_MOUSE Poly(rC)-binding protein 4 OS=Mus musculus OX=10090 GN=Pcbp4 PE=1 SV=1;tr|A0A087WSI1|A0A087WSI1_MOUSE Poly(rC)-binding protein 4 (Fragment) OS=Mus musculus OX=10090 GN=Pcbp4 PE=1 SV=1;tr|A0A1L1SUS5|A0A1L1SUS5_MOUSE Poly(rC)-binding pr	9	2	2	2	1	1	1	1	1	1	0	0	1	1	2	1	1	2	1	1	2	1	1	1	1	1	1	1	0	0	1	1	2	1	1	2	1	1	2	1	1	1
P42225;A0A087WRI1;Q8CFQ1;Q99K94;Q8C3V4;A0A087WSP5	P42225;A0A087WRI1;Q8CFQ1;Q99K94;Q8C3V4;A0A087WSP5	1;1;1;1;1;1	1;1;1;1;1;1	1;1;1;1;1;1	Signal transducer and activator of transcription 1;Signal transducer and activator of transcription	Stat1	sp|P42225|STAT1_MOUSE Signal transducer and activator of transcription 1 OS=Mus musculus OX=10090 GN=Stat1 PE=1 SV=1;tr|A0A087WRI1|A0A087WRI1_MOUSE Signal transducer and activator of transcription 1 (Fragment) OS=Mus musculus OX=10090 GN=Stat1 PE=1 SV=1;tr	6	1	1	1	1	1	1	0	0	0	0	0	1	1	0	0	1	0	1	1	0	1	1	1	1	0	0	0	0	0	1	1	0	0	1	0	1	1	0	1	1	1
P63166;A0A087WRQ4	P63166;A0A087WRQ4	1;1	1;1	1;1	Small ubiquitin-related modifier 1	Sumo1	sp|P63166|SUMO1_MOUSE Small ubiquitin-related modifier 1 OS=Mus musculus OX=10090 GN=Sumo1 PE=1 SV=1;tr|A0A087WRQ4|A0A087WRQ4_MOUSE Small ubiquitin-related modifier 1 OS=Mus musculus OX=10090 GN=Sumo1 PE=1 SV=1	2	1	1	1	1	1	0	0	0	0	0	0	0	0	0	0	0	0	0	0	0	0	1	1	0	0	0	0	0	0	0	0	0	0	0	0	0	0	0	0	1	1
Q80XU3;A0A087WRY3	Q80XU3;A0A087WRY3	1;1	1;1	1;1	Nuclear ubiquitous casein and cyclin-dependent kinase substrate 1	Nucks1	sp|Q80XU3|NUCKS_MOUSE Nuclear ubiquitous casein and cyclin-dependent kinase substrate 1 OS=Mus musculus OX=10090 GN=Nucks1 PE=1 SV=1;tr|A0A087WRY3|A0A087WRY3_MOUSE Nuclear ubiquitous casein and cyclin-dependent kinase substrate 1 OS=Mus musculus OX=10090 G	2	1	1	1	1	1	0	0	1	1	1	1	0	0	1	1	1	1	0	0	1	1	1	1	0	0	1	1	1	1	0	0	1	1	1	1	0	0	1	1	1	1
P05977;P09542;A0A087WRZ7;A0A0G2JDM3;E9PWG4;A0A0G2JDW2	P05977;P09542;A0A087WRZ7;A0A0G2JDM3;E9PWG4;A0A0G2JDW2	2;2;2;2;2;2	2;2;2;2;2;2	2;2;2;2;2;2	Myosin light chain 1/3, skeletal muscle isoform;Myosin light chain 3	Myl1;Myl3	sp|P05977|MYL1_MOUSE Myosin light chain 1/3, skeletal muscle isoform OS=Mus musculus OX=10090 GN=Myl1 PE=1 SV=2;sp|P09542|MYL3_MOUSE Myosin light chain 3 OS=Mus musculus OX=10090 GN=Myl3 PE=1 SV=4;tr|A0A087WRZ7|A0A087WRZ7_MOUSE Myosin light chain 1/3, skel	6	2	2	2	2	0	1	1	1	1	0	0	2	0	1	1	1	0	2	2	1	1	2	0	1	1	1	1	0	0	2	0	1	1	1	0	2	2	1	1	2	0
O70251;A0A087WS46;M0QWK5;M0QWH8;G3UX43	O70251;A0A087WS46	4;4;1;1;1	3;3;1;1;1	3;3;1;1;1	Elongation factor 1-beta	Eef1b;Eef1b2	sp|O70251|EF1B_MOUSE Elongation factor 1-beta OS=Mus musculus OX=10090 GN=Eef1b PE=1 SV=5;tr|A0A087WS46|A0A087WS46_MOUSE Eukaryotic translation elongation factor 1 beta 2 OS=Mus musculus OX=10090 GN=Eef1b2 PE=1 SV=1	5	4	3	3	1	1	4	2	1	1	1	1	1	1	2	1	0	1	2	2	4	3	1	1	3	2	1	1	1	1	1	1	2	1	0	0	1	2	3	2	1	1
E9Q3S4;A0A087WS76;A0A140LHL6	E9Q3S4;A0A087WS76;A0A140LHL6	2;2;2	2;2;2	2;2;2	Mitogen-activated protein kinase kinase kinase 19	Map3k19	sp|E9Q3S4|M3K19_MOUSE Mitogen-activated protein kinase kinase kinase 19 OS=Mus musculus OX=10090 GN=Map3k19 PE=3 SV=1;tr|A0A087WS76|A0A087WS76_MOUSE Mitogen-activated protein kinase kinase kinase 19 (Fragment) OS=Mus musculus OX=10090 GN=Map3k19 PE=4 SV=2;	3	2	2	2	1	1	1	0	1	1	0	0	0	0	0	1	0	0	2	1	1	1	1	1	1	0	1	1	0	0	0	0	0	1	0	0	2	1	1	1	1	1
A0A0R4J078;A0A087WSK5;Q8VCH8	A0A0R4J078;A0A087WSK5;Q8VCH8	2;2;1	2;2;1	2;2;1	UBX domain-containing protein 4	Ubxn4	tr|A0A0R4J078|A0A0R4J078_MOUSE UBX domain-containing protein 4 OS=Mus musculus OX=10090 GN=Ubxn4 PE=1 SV=1;tr|A0A087WSK5|A0A087WSK5_MOUSE UBX domain-containing protein 4 (Fragment) OS=Mus musculus OX=10090 GN=Ubxn4 PE=1 SV=1;sp|Q8VCH8|UBXN4_MOUSE UBX domai	3	2	2	2	1	1	2	1	1	1	0	0	1	1	1	1	0	0	1	2	0	0	1	1	2	1	1	1	0	0	1	1	1	1	0	0	1	2	0	0	1	1
Q148V7;A0A087WSS1;E9QM90;G3X9J4;A0A087WRM8	Q148V7;A0A087WSS1;E9QM90;G3X9J4	6;6;6;5;1	6;6;6;5;1	6;6;6;5;1	LisH domain and HEAT repeat-containing protein KIAA1468	Kiaa1468;2310035C23Rik	sp|Q148V7|RELCH_MOUSE RAB11-binding protein RELCH OS=Mus musculus OX=10090 GN=Relch PE=1 SV=1;tr|A0A087WSS1|A0A087WSS1_MOUSE RAB11-binding protein RELCH OS=Mus musculus OX=10090 GN=Relch PE=1 SV=1;tr|E9QM90|E9QM90_MOUSE RAB11-binding protein RELCH OS=Mus m	5	6	6	6	4	4	3	3	2	0	1	1	2	2	1	0	1	0	5	5	4	5	4	4	3	3	2	0	1	1	2	2	1	0	1	0	5	5	4	5	4	4
Q3TLH4;S4R2E2;S4R294;S4R2J9;A0A0A0MQ79	Q3TLH4;S4R2E2;S4R294;S4R2J9;A0A0A0MQ79	1;1;1;1;1	1;1;1;1;1	1;1;1;1;1	Protein PRRC2C	Prrc2c	sp|Q3TLH4|PRC2C_MOUSE Protein PRRC2C OS=Mus musculus OX=10090 GN=Prrc2c PE=1 SV=3;tr|S4R2E2|S4R2E2_MOUSE Protein PRRC2C (Fragment) OS=Mus musculus OX=10090 GN=Prrc2c PE=1 SV=2;tr|S4R294|S4R294_MOUSE Protein PRRC2C OS=Mus musculus OX=10090 GN=Prrc2c PE=1 SV	5	1	1	1	1	0	1	0	0	1	0	0	1	1	1	0	0	0	1	1	0	0	1	0	1	0	0	1	0	0	1	1	1	0	0	0	1	1	0	0	1	0
Q3UMC0;Q9D3R6;D3Z0U5;D6RGM7;D3Z4J2;A0A0G2JFY0;A0A0A0MQ80	Q3UMC0;Q9D3R6;D3Z0U5;D6RGM7;D3Z4J2;A0A0G2JFY0;A0A0A0MQ80	1;1;1;1;1;1;1	1;1;1;1;1;1;1	1;1;1;1;1;1;1	Spermatogenesis-associated protein 5;Katanin p60 ATPase-containing subunit A-like 2	Spata5;Katnal2	sp|Q3UMC0|AFG2H_MOUSE ATPase family protein 2 homolog OS=Mus musculus OX=10090 GN=Spata5 PE=1 SV=2;sp|Q9D3R6|KATL2_MOUSE Katanin p60 ATPase-containing subunit A-like 2 OS=Mus musculus OX=10090 GN=Katnal2 PE=2 SV=2;tr|D3Z0U5|D3Z0U5_MOUSE Katanin p60 ATPase-	7	1	1	1	1	1	1	1	1	1	1	1	1	1	1	1	1	1	1	1	1	1	1	1	1	1	1	1	1	1	1	1	1	1	1	1	1	1	1	1	1	1
A0A0A0MQ97;G3X9C2	A0A0A0MQ97;G3X9C2	1;1	1;1	1;1	F-box only protein 50	Nccrp1	tr|A0A0A0MQ97|A0A0A0MQ97_MOUSE F-box only protein 50 OS=Mus musculus OX=10090 GN=Nccrp1 PE=1 SV=1;sp|G3X9C2|FBX50_MOUSE F-box only protein 50 OS=Mus musculus OX=10090 GN=Nccrp1 PE=1 SV=2	2	1	1	1	1	1	0	0	1	1	1	1	0	0	1	1	1	1	0	0	0	1	1	1	0	0	1	1	1	1	0	0	1	1	1	1	0	0	0	1	1	1
P68368;A0A0A0MQA5;A0A087WRB4;A0A087WQS4;A0A087WSB0;A0A087WSL5;Q3UX10;A0A087WS35	P68368;A0A0A0MQA5	25;25;5;5;4;4;3;1	5;5;3;3;3;3;0;1	5;5;3;3;3;3;0;1	Tubulin alpha-4A chain	Tuba4a	sp|P68368|TBA4A_MOUSE Tubulin alpha-4A chain OS=Mus musculus OX=10090 GN=Tuba4a PE=1 SV=1;tr|A0A0A0MQA5|A0A0A0MQA5_MOUSE Tubulin alpha chain (Fragment) OS=Mus musculus OX=10090 GN=Tuba4a PE=1 SV=1	8	25	5	5	19	17	17	21	17	17	11	16	16	14	16	15	17	17	24	24	24	22	3	3	2	4	1	1	0	2	2	1	1	1	2	2	5	5	5	4	3	3
A0A0A0MQE1	A0A0A0MQE1	1	1	1		Tmem233	tr|A0A0A0MQE1|A0A0A0MQE1_MOUSE Transmembrane protein 233 OS=Mus musculus OX=10090 GN=Tmem233 PE=3 SV=1	1	1	1	1	1	1	0	1	1	1	1	1	1	1	1	1	1	1	1	1	1	1	1	1	0	1	1	1	1	1	1	1	1	1	1	1	1	1	1	1	1	1
P16858;A0A0A0MQF6;S4R257;A0A1D5RLD8;Q64467;A0A0R4J0X7;S4R2G5;S4R1W8;V9GXA7;S4R1N5;V9GX06	P16858;A0A0A0MQF6;S4R257;A0A1D5RLD8	19;19;17;15;3;3;3;2;2;1;1	19;19;17;15;3;3;3;2;2;1;1	4;4;4;2;0;0;0;0;2;0;0	Glyceraldehyde-3-phosphate dehydrogenase	Gapdh	sp|P16858|G3P_MOUSE Glyceraldehyde-3-phosphate dehydrogenase OS=Mus musculus OX=10090 GN=Gapdh PE=1 SV=2;tr|A0A0A0MQF6|A0A0A0MQF6_MOUSE Glyceraldehyde-3-phosphate dehydrogenase OS=Mus musculus OX=10090 GN=Gapdh PE=1 SV=1;tr|S4R257|S4R257_MOUSE Glyceraldehy	11	19	19	4	14	13	14	16	14	15	13	14	14	14	15	15	13	15	18	18	15	15	14	13	14	16	14	15	13	14	14	14	15	15	13	15	18	18	15	15	2	2
Q8K207;A0A0A0MQF7	Q8K207;A0A0A0MQF7	1;1	1;1	1;1	Uncharacterized protein C1orf21 homolog	1700025G04Rik	sp|Q8K207|CA021_MOUSE Uncharacterized protein C1orf21 homolog OS=Mus musculus OX=10090 PE=1 SV=1;tr|A0A0A0MQF7|A0A0A0MQF7_MOUSE RIKEN cDNA 1700025G04 gene OS=Mus musculus OX=10090 GN=1700025G04Rik PE=1 SV=1	2	1	1	1	1	1	0	0	1	1	1	1	1	0	1	1	1	1	1	0	1	1	1	1	0	0	1	1	1	1	1	0	1	1	1	1	1	0	1	1	1	1
P63242;A0A0A0MQM0;Q8BGY2;J3QPS8	P63242;A0A0A0MQM0;Q8BGY2	6;6;4;1	6;6;4;1	6;6;4;1	Eukaryotic translation initiation factor 5A-1;Eukaryotic translation initiation factor 5A;Eukaryotic translation initiation factor 5A-2	Eif5a;Eif5a2	sp|P63242|IF5A1_MOUSE Eukaryotic translation initiation factor 5A-1 OS=Mus musculus OX=10090 GN=Eif5a PE=1 SV=2;tr|A0A0A0MQM0|A0A0A0MQM0_MOUSE Eukaryotic translation initiation factor 5A (Fragment) OS=Mus musculus OX=10090 GN=Eif5a PE=1 SV=1;sp|Q8BGY2|IF5A	4	6	6	6	5	5	5	3	3	4	4	4	5	3	2	3	3	4	5	6	5	5	5	5	5	3	3	4	4	4	5	3	2	3	3	4	5	6	5	5	5	5
Q921L3;A0A0A6YVS2	Q921L3;A0A0A6YVS2	3;3	3;3	3;3	Transmembrane and coiled-coil domain-containing protein 1	Tmco1	sp|Q921L3|TMCO1_MOUSE Calcium load-activated calcium channel OS=Mus musculus OX=10090 GN=Tmco1 PE=1 SV=1;tr|A0A0A6YVS2|A0A0A6YVS2_MOUSE Calcium load-activated calcium channel (Fragment) OS=Mus musculus OX=10090 GN=Tmco1 PE=1 SV=1	2	3	3	3	3	2	2	1	2	2	2	1	2	2	3	3	2	2	1	2	3	3	3	2	2	1	2	2	2	1	2	2	3	3	2	2	1	2	3	3	3	2
Q9JKV1;A0A0A6YVU8;D3YUD8	Q9JKV1;A0A0A6YVU8;D3YUD8	3;3;2	3;3;2	3;3;2	Proteasomal ubiquitin receptor ADRM1	Adrm1;Gm9774	sp|Q9JKV1|ADRM1_MOUSE Proteasomal ubiquitin receptor ADRM1 OS=Mus musculus OX=10090 GN=Adrm1 PE=1 SV=2;tr|A0A0A6YVU8|A0A0A6YVU8_MOUSE Predicted pseudogene 9774 OS=Mus musculus OX=10090 GN=Gm9774 PE=3 SV=1;tr|D3YUD8|D3YUD8_MOUSE Predicted pseudogene 9774 OS	3	3	3	3	2	2	0	0	1	1	0	1	1	0	1	1	1	2	1	1	3	2	2	2	0	0	1	1	0	1	1	0	1	1	1	2	1	1	3	2	2	2
Q9JKP5;A0A0A6YXP3;A0A0A6YXE3;A0A0A6YWB0;G3X9Q0;A0A0A6YVV8;A0A0A6YXL7;Q8R003;S4R267	Q9JKP5;A0A0A6YXP3;A0A0A6YXE3;A0A0A6YWB0;G3X9Q0;A0A0A6YVV8	5;5;5;5;5;5;2;1;1	5;5;5;5;5;5;2;1;1	1;1;1;1;1;1;0;0;0	Muscleblind-like protein 1	Mbnl1	sp|Q9JKP5|MBNL1_MOUSE Muscleblind-like protein 1 OS=Mus musculus OX=10090 GN=Mbnl1 PE=1 SV=1;tr|A0A0A6YXP3|A0A0A6YXP3_MOUSE Muscleblind-like protein 1 (Fragment) OS=Mus musculus OX=10090 GN=Mbnl1 PE=1 SV=1;tr|A0A0A6YXE3|A0A0A6YXE3_MOUSE Muscleblind-like pr	9	5	5	1	4	3	2	3	2	1	1	3	3	1	2	1	2	4	3	3	5	5	4	3	2	3	2	1	1	3	3	1	2	1	2	4	3	3	5	5	1	1
Q8BKH7;A0A0A6YVX6;A0A0A6YW60	Q8BKH7;A0A0A6YVX6;A0A0A6YW60	1;1;1	1;1;1	1;1;1	Target of rapamycin complex 2 subunit MAPKAP1	Mapkap1	sp|Q8BKH7|SIN1_MOUSE Target of rapamycin complex 2 subunit MAPKAP1 OS=Mus musculus OX=10090 GN=Mapkap1 PE=1 SV=1;tr|A0A0A6YVX6|A0A0A6YVX6_MOUSE Target of rapamycin complex 2 subunit MAPKAP1 (Fragment) OS=Mus musculus OX=10090 GN=Mapkap1 PE=1 SV=1;tr|A0A0A6	3	1	1	1	0	0	0	0	0	0	0	0	0	0	0	0	0	0	1	1	0	1	0	0	0	0	0	0	0	0	0	0	0	0	0	0	1	1	0	1	0	0
P97820;E9PVG7;B7ZNR9;B2RUE8;A0A0A6YWR8;F8VPL5;A0A0A6YW53;A0A0A6YWM8;B9EKN8;E9PUL9;E0CY98;E0CXD6;E0CZF8;E0CZD7;P83510;B2RQ80;A0A0A6YWJ2;A0A0A6YVZ8;A0A0A6YXE5;A0A0A6YVR7	P97820;E9PVG7;B7ZNR9;B2RUE8;A0A0A6YWR8;F8VPL5;A0A0A6YW53;A0A0A6YWM8	5;5;5;5;5;5;5;5;2;2;2;2;2;2;2;2;2;1;1;1	2;2;2;2;2;2;2;2;0;0;0;0;0;0;0;0;2;0;1;1	2;2;2;2;2;2;2;2;0;0;0;0;0;0;0;0;2;0;1;1	Mitogen-activated protein kinase kinase kinase kinase 4	Map4k4	sp|P97820|M4K4_MOUSE Mitogen-activated protein kinase kinase kinase kinase 4 OS=Mus musculus OX=10090 GN=Map4k4 PE=1 SV=1;tr|E9PVG7|E9PVG7_MOUSE Mitogen-activated protein kinase kinase kinase kinase 4 OS=Mus musculus OX=10090 GN=Map4k4 PE=1 SV=2;tr|B7ZNR9|	20	5	2	2	4	4	2	2	1	3	1	2	4	3	0	2	2	2	4	3	2	3	1	2	0	0	0	1	0	0	1	1	0	0	0	0	1	2	0	1	1	2
Q8BMG7;E9QKE4;A0A0A6YWM5	Q8BMG7;E9QKE4;A0A0A6YWM5	3;3;3	3;3;3	3;3;3	Rab3 GTPase-activating protein non-catalytic subunit	Rab3gap2	sp|Q8BMG7|RBGPR_MOUSE Rab3 GTPase-activating protein non-catalytic subunit OS=Mus musculus OX=10090 GN=Rab3gap2 PE=1 SV=2;tr|E9QKE4|E9QKE4_MOUSE Rab3 GTPase-activating protein non-catalytic subunit OS=Mus musculus OX=10090 GN=Rab3gap2 PE=1 SV=1;tr|A0A0A6YW	3	3	3	3	2	2	1	1	1	2	1	1	1	0	0	0	0	0	1	2	3	2	2	2	1	1	1	2	1	1	1	0	0	0	0	0	1	2	3	2	2	2
Q8BVE3;A0A0A6YWP6;A0A0A6YX18;A0A0A6YVU0;A0A0A6YW86	Q8BVE3;A0A0A6YWP6;A0A0A6YX18	6;6;6;2;1	6;6;6;2;1	6;6;6;2;1	V-type proton ATPase subunit H	Atp6v1h	sp|Q8BVE3|VATH_MOUSE V-type proton ATPase subunit H OS=Mus musculus OX=10090 GN=Atp6v1h PE=1 SV=1;tr|A0A0A6YWP6|A0A0A6YWP6_MOUSE V-type proton ATPase subunit H OS=Mus musculus OX=10090 GN=Atp6v1h PE=1 SV=1;tr|A0A0A6YX18|A0A0A6YX18_MOUSE V-type proton ATPas	5	6	6	6	5	4	4	4	5	3	1	3	5	3	3	3	2	3	6	6	4	3	5	4	4	4	5	3	1	3	5	3	3	3	2	3	6	6	4	3	5	4
Q9CQ79;A0A0A6YWP9;A0A0A6YXY0;A0A0A6YVV3	Q9CQ79;A0A0A6YWP9;A0A0A6YXY0;A0A0A6YVV3	2;2;2;1	2;2;2;1	2;2;2;1	Thioredoxin domain-containing protein 9	Txndc9	sp|Q9CQ79|TXND9_MOUSE Thioredoxin domain-containing protein 9 OS=Mus musculus OX=10090 GN=Txndc9 PE=1 SV=1;tr|A0A0A6YWP9|A0A0A6YWP9_MOUSE Thioredoxin domain-containing protein 9 (Fragment) OS=Mus musculus OX=10090 GN=Txndc9 PE=1 SV=1;tr|A0A0A6YXY0|A0A0A6YX	4	2	2	2	1	2	1	1	1	0	0	0	0	2	0	0	1	1	2	2	1	2	1	2	1	1	1	0	0	0	0	2	0	0	1	1	2	2	1	2	1	2
Q8VIG6;A0A0A6YWT5	Q8VIG6;A0A0A6YWT5	1;1	1;1	1;1	E3 ubiquitin-protein ligase TRAIP	Traip	sp|Q8VIG6|TRAIP_MOUSE E3 ubiquitin-protein ligase TRAIP OS=Mus musculus OX=10090 GN=Traip PE=1 SV=2;tr|A0A0A6YWT5|A0A0A6YWT5_MOUSE E3 ubiquitin-protein ligase TRAIP (Fragment) OS=Mus musculus OX=10090 GN=Traip PE=1 SV=5	2	1	1	1	0	0	1	1	0	0	0	0	0	0	0	1	0	0	0	1	0	0	0	0	1	1	0	0	0	0	0	0	0	1	0	0	0	1	0	0	0	0
Q3UJD6;E9Q9M5;A0A0A6YWX1;J3KMM1	Q3UJD6;E9Q9M5;A0A0A6YWX1;J3KMM1	1;1;1;1	1;1;1;1	1;1;1;1	Ubiquitin carboxyl-terminal hydrolase 19;Ubiquitin carboxyl-terminal hydrolase	Usp19	sp|Q3UJD6|UBP19_MOUSE Ubiquitin carboxyl-terminal hydrolase 19 OS=Mus musculus OX=10090 GN=Usp19 PE=1 SV=1;tr|E9Q9M5|E9Q9M5_MOUSE Ubiquitin carboxyl-terminal hydrolase 19 OS=Mus musculus OX=10090 GN=Usp19 PE=1 SV=1;tr|A0A0A6YWX1|A0A0A6YWX1_MOUSE Ubiquitin	4	1	1	1	0	0	1	0	0	0	0	0	0	0	0	0	0	0	0	0	1	1	0	0	1	0	0	0	0	0	0	0	0	0	0	0	0	0	1	1	0	0
P12367;A0A0A6YX73;Q8K1M3;A0A0A6YY28	P12367;A0A0A6YX73;Q8K1M3;A0A0A6YY28	8;8;8;4	8;8;8;4	6;6;6;3	cAMP-dependent protein kinase type II-alpha regulatory subunit	Prkar2a	sp|P12367|KAP2_MOUSE cAMP-dependent protein kinase type II-alpha regulatory subunit OS=Mus musculus OX=10090 GN=Prkar2a PE=1 SV=2;tr|A0A0A6YX73|A0A0A6YX73_MOUSE cAMP-dependent protein kinase type II-alpha regulatory subunit OS=Mus musculus OX=10090 GN=Prka	4	8	8	6	3	4	2	4	3	3	1	1	3	3	1	2	2	2	7	6	7	7	3	4	2	4	3	3	1	1	3	3	1	2	2	2	7	6	7	7	1	3
Q8BGS7;D3Z5Y5;D3YX12;A0A0A6YXR0	Q8BGS7;D3Z5Y5;D3YX12;A0A0A6YXR0	1;1;1;1	1;1;1;1	1;1;1;1	Choline/ethanolaminephosphotransferase 1	Cept1	sp|Q8BGS7|CEPT1_MOUSE Choline/ethanolaminephosphotransferase 1 OS=Mus musculus OX=10090 GN=Cept1 PE=1 SV=1;tr|D3Z5Y5|D3Z5Y5_MOUSE Choline/ethanolaminephosphotransferase 1 (Fragment) OS=Mus musculus OX=10090 GN=Cept1 PE=1 SV=1;tr|D3YX12|D3YX12_MOUSE Choline	4	1	1	1	0	1	1	0	0	0	0	0	0	1	0	0	0	0	0	1	1	1	0	1	1	0	0	0	0	0	0	1	0	0	0	0	0	1	1	1	0	1
A0A0A6YY47;E9Q589;A0A0A6YWU2	A0A0A6YY47;E9Q589;A0A0A6YWU2	21;17;13	1;0;0	0;0;0		Ncam1	tr|A0A0A6YY47|A0A0A6YY47_MOUSE Neural cell adhesion molecule 1 OS=Mus musculus OX=10090 GN=Ncam1 PE=1 SV=1;tr|E9Q589|E9Q589_MOUSE Neural cell adhesion molecule 1 OS=Mus musculus OX=10090 GN=Ncam1 PE=1 SV=1;tr|A0A0A6YWU2|A0A0A6YWU2_MOUSE Neural cell adhesio	3	21	1	0	20	18	18	17	18	16	10	10	16	15	17	17	16	14	19	18	15	11	1	0	1	1	1	1	0	0	1	0	0	0	1	0	1	1	1	0	0	0
O35343;A0A0B4J1E7	O35343;A0A0B4J1E7	2;2	1;1	1;1	Importin subunit alpha-3	Kpna4	sp|O35343|IMA3_MOUSE Importin subunit alpha-3 OS=Mus musculus OX=10090 GN=Kpna4 PE=1 SV=1;tr|A0A0B4J1E7|A0A0B4J1E7_MOUSE Importin subunit alpha-3 OS=Mus musculus OX=10090 GN=Kpna4 PE=1 SV=1	2	2	1	1	0	1	1	1	0	0	0	0	2	2	1	1	0	0	2	1	0	0	0	0	1	1	0	0	0	0	1	1	1	1	0	0	1	1	0	0	0	0
Q8BVA5;A0A1W2P6L7;A0A1W2P7T7;A0A0F6AIX6;A0A1W2P7C8;A0A0F6AIX5	Q8BVA5;A0A1W2P6L7;A0A1W2P7T7;A0A0F6AIX6;A0A1W2P7C8;A0A0F6AIX5	1;1;1;1;1;1	1;1;1;1;1;1	1;1;1;1;1;1	UPF0554 protein C2orf43 homolog		sp|Q8BVA5|LDAH_MOUSE Lipid droplet-associated hydrolase OS=Mus musculus OX=10090 GN=Ldah PE=1 SV=1;tr|A0A1W2P6L7|A0A1W2P6L7_MOUSE Lipid droplet-associated hydrolase (Fragment) OS=Mus musculus OX=10090 GN=Ldah PE=1 SV=1;tr|A0A1W2P7T7|A0A1W2P7T7_MOUSE Lipid	6	1	1	1	1	1	1	1	1	1	0	0	1	1	0	0	1	0	1	1	0	1	1	1	1	1	1	1	0	0	1	1	0	0	1	0	1	1	0	1	1	1
P55096;A0A0G2JDI9	P55096;A0A0G2JDI9	2;2	2;2	2;2	ATP-binding cassette sub-family D member 3	Abcd3	sp|P55096|ABCD3_MOUSE ATP-binding cassette sub-family D member 3 OS=Mus musculus OX=10090 GN=Abcd3 PE=1 SV=2;tr|A0A0G2JDI9|A0A0G2JDI9_MOUSE ATP-binding cassette sub-family D member 3 OS=Mus musculus OX=10090 GN=Abcd3 PE=1 SV=1	2	2	2	2	0	0	1	1	0	0	0	0	1	1	1	0	0	0	1	2	2	2	0	0	1	1	0	0	0	0	1	1	1	0	0	0	1	2	2	2	0	0
P62835;A0A0G2JDL9;A0A0G2JE52;A0A0G2JED9	P62835;A0A0G2JDL9;A0A0G2JE52	6;6;5;1	1;1;1;0	1;1;1;0	Ras-related protein Rap-1A	Rap1a	sp|P62835|RAP1A_MOUSE Ras-related protein Rap-1A OS=Mus musculus OX=10090 GN=Rap1a PE=1 SV=1;tr|A0A0G2JDL9|A0A0G2JDL9_MOUSE Ras-related protein Rap-1A OS=Mus musculus OX=10090 GN=Rap1a PE=1 SV=1;tr|A0A0G2JE52|A0A0G2JE52_MOUSE Ras-related protein Rap-1A OS=	4	6	1	1	2	2	5	3	4	4	2	2	6	6	4	3	1	1	4	6	5	6	0	0	1	1	1	1	0	0	1	1	0	0	0	0	1	1	0	1	0	0
Q80X50;A0A0H2UH17;A0A0G2JDV6;A0A0G2JGD0;A0A0G2JG47;A0A0G2JE24;A0A0G2JDT1;A0A0G2JFN7	Q80X50;A0A0H2UH17;A0A0G2JDV6;A0A0G2JGD0;A0A0G2JG47	4;4;4;2;2;1;1;1	4;4;4;2;2;1;1;1	4;4;4;2;2;1;1;1	Ubiquitin-associated protein 2-like	Ubap2l	sp|Q80X50|UBP2L_MOUSE Ubiquitin-associated protein 2-like OS=Mus musculus OX=10090 GN=Ubap2l PE=1 SV=1;tr|A0A0H2UH17|A0A0H2UH17_MOUSE Ubiquitin-associated protein 2-like OS=Mus musculus OX=10090 GN=Ubap2l PE=1 SV=1;tr|A0A0G2JDV6|A0A0G2JDV6_MOUSE Ubiquitin-	8	4	4	4	3	4	2	2	1	2	2	1	3	0	1	1	4	4	3	2	2	2	3	4	2	2	1	2	2	1	3	0	1	1	4	4	3	2	2	2	3	4
Q6ZWU9;A0A0G2JDW7;A0A0G2JG29	Q6ZWU9;A0A0G2JDW7;A0A0G2JG29	5;5;3	5;5;3	2;2;2	40S ribosomal protein S27	Rps27	sp|Q6ZWU9|RS27_MOUSE 40S ribosomal protein S27 OS=Mus musculus OX=10090 GN=Rps27 PE=1 SV=3;tr|A0A0G2JDW7|A0A0G2JDW7_MOUSE 40S ribosomal protein S27 (Fragment) OS=Mus musculus OX=10090 GN=Rps27 PE=1 SV=1;tr|A0A0G2JG29|A0A0G2JG29_MOUSE 40S ribosomal protein	3	5	5	2	4	4	4	4	4	4	4	4	4	4	4	4	4	4	4	5	4	5	4	4	4	4	4	4	4	4	4	4	4	4	4	4	4	5	4	5	2	2
P61079;Q6ZWY6;P62838;A0A494BAN1;A0A494BA56;A0A0G2JE32;A0A0G2JGL0	P61079;Q6ZWY6;P62838;A0A494BAN1;A0A494BA56;A0A0G2JE32;A0A0G2JGL0	1;1;1;1;1;1;1	1;1;1;1;1;1;1	1;1;1;1;1;1;1	Ubiquitin-conjugating enzyme E2 D3;Ubiquitin-conjugating enzyme E2 D2B;Ubiquitin-conjugating enzyme E2 D2	Ube2d3;Ube2d2b;Ube2d2	sp|P61079|UB2D3_MOUSE Ubiquitin-conjugating enzyme E2 D3 OS=Mus musculus OX=10090 GN=Ube2d3 PE=1 SV=1;sp|Q6ZWY6|U2D2B_MOUSE Ubiquitin-conjugating enzyme E2 D2B OS=Mus musculus OX=10090 GN=Ube2d2b PE=1 SV=1;sp|P62838|UB2D2_MOUSE Ubiquitin-conjugating enzyme	7	1	1	1	0	0	1	1	1	1	1	1	1	1	1	1	0	1	1	1	1	1	0	0	1	1	1	1	1	1	1	1	1	1	0	1	1	1	1	1	0	0
Q9JK48;A0A0G2JEC4	Q9JK48;A0A0G2JEC4	4;4	4;4	3;3	Endophilin-B1	Sh3glb1	sp|Q9JK48|SHLB1_MOUSE Endophilin-B1 OS=Mus musculus OX=10090 GN=Sh3glb1 PE=1 SV=1;tr|A0A0G2JEC4|A0A0G2JEC4_MOUSE Endophilin-B1 OS=Mus musculus OX=10090 GN=Sh3glb1 PE=1 SV=1	2	4	4	3	3	3	1	3	2	2	2	2	2	1	2	2	2	2	3	3	4	2	3	3	1	3	2	2	2	2	2	1	2	2	2	2	3	3	4	2	2	2
Q8VD66;A0A0G2JEC8;Q8C0M2;Q3U7M5	Q8VD66;A0A0G2JEC8;Q8C0M2;Q3U7M5	1;1;1;1	1;1;1;1	1;1;1;1	Abhydrolase domain-containing protein 4	Abhd4	sp|Q8VD66|ABHD4_MOUSE (Lyso)-N-acylphosphatidylethanolamine lipase OS=Mus musculus OX=10090 GN=Abhd4 PE=1 SV=1;tr|A0A0G2JEC8|A0A0G2JEC8_MOUSE (Lyso)-N-acylphosphatidylethanolamine lipase (Fragment) OS=Mus musculus OX=10090 GN=Abhd4 PE=1 SV=1;tr|Q8C0M2|Q8C0	4	1	1	1	0	0	0	0	0	0	0	0	0	0	0	0	0	0	1	1	1	0	0	0	0	0	0	0	0	0	0	0	0	0	0	0	1	1	1	0	0	0
Q8VE96;A0A0G2JEG3	Q8VE96;A0A0G2JEG3	1;1	1;1	1;1	Solute carrier family 35 member F6	Slc35f6	sp|Q8VE96|S35F6_MOUSE Solute carrier family 35 member F6 OS=Mus musculus OX=10090 GN=Slc35f6 PE=1 SV=1;tr|A0A0G2JEG3|A0A0G2JEG3_MOUSE Solute carrier family 35 member F6 OS=Mus musculus OX=10090 GN=Slc35f6 PE=1 SV=1	2	1	1	1	1	0	1	1	0	1	0	0	1	0	1	0	0	0	1	1	1	1	1	0	1	1	0	1	0	0	1	0	1	0	0	0	1	1	1	1	1	0
Q7TQF7;A0A668KM31;A0A0G2JEG8	Q7TQF7;A0A668KM31;A0A0G2JEG8	1;1;1	1;1;1	1;1;1	Amphiphysin	Amph	sp|Q7TQF7|AMPH_MOUSE Amphiphysin OS=Mus musculus OX=10090 GN=Amph PE=1 SV=1;tr|A0A668KM31|A0A668KM31_MOUSE Amphiphysin OS=Mus musculus OX=10090 GN=Amph PE=1 SV=1;tr|A0A0G2JEG8|A0A0G2JEG8_MOUSE Amphiphysin OS=Mus musculus OX=10090 GN=Amph PE=1 SV=1	3	1	1	1	0	1	0	0	0	0	0	0	0	0	0	0	0	1	1	1	1	0	0	1	0	0	0	0	0	0	0	0	0	0	0	1	1	1	1	0	0	1
Q8VHH5;A0A0G2JER6;F8VQE9	Q8VHH5;A0A0G2JER6;F8VQE9	2;2;2	2;2;2	2;2;2	Arf-GAP with GTPase, ANK repeat and PH domain-containing protein 3	Agap3	sp|Q8VHH5|AGAP3_MOUSE Arf-GAP with GTPase, ANK repeat and PH domain-containing protein 3 OS=Mus musculus OX=10090 GN=Agap3 PE=1 SV=1;tr|A0A0G2JER6|A0A0G2JER6_MOUSE Arf-GAP with GTPase, ANK repeat and PH domain-containing protein 3 (Fragment) OS=Mus musculu	3	2	2	2	1	1	0	0	1	1	0	1	0	0	0	1	1	1	2	1	1	1	1	1	0	0	1	1	0	1	0	0	0	1	1	1	2	1	1	1	1	1
P47738;A0A0G2JEU1;A0A0G2JFQ0;A0A0G2JF60;D3YYF3;P24549;O35945;Q62148;Q9JHW9;G3UWP3	P47738;A0A0G2JEU1	20;20;6;4;3;1;1;1;1;1	20;20;6;4;3;1;1;1;1;1	19;19;6;4;3;0;0;0;0;0	Aldehyde dehydrogenase, mitochondrial	Aldh2	sp|P47738|ALDH2_MOUSE Aldehyde dehydrogenase, mitochondrial OS=Mus musculus OX=10090 GN=Aldh2 PE=1 SV=1;tr|A0A0G2JEU1|A0A0G2JEU1_MOUSE Aldehyde dehydrogenase, mitochondrial OS=Mus musculus OX=10090 GN=Aldh2 PE=1 SV=1	10	20	20	19	7	10	19	16	10	10	3	2	16	15	16	17	8	8	13	12	11	14	7	10	19	16	10	10	3	2	16	15	16	17	8	8	13	12	11	14	6	9
A0A0G2JFH2	A0A0G2JFH2	16	1	1			tr|A0A0G2JFH2|A0A0G2JFH2_MOUSE Microtubule-associated protein (Fragment) OS=Mus musculus OX=10090 GN=Map4 PE=1 SV=1	1	16	1	1	11	13	10	13	12	12	8	7	9	8	11	9	12	12	12	11	14	13	0	1	0	1	0	0	0	0	1	1	0	0	0	0	0	0	0	0	0	1
A0A0G2JFT8;Q8BIJ7	A0A0G2JFT8	17;1	17;1	1;0			tr|A0A0G2JFT8|A0A0G2JFT8_MOUSE Protein RUFY3 OS=Mus musculus OX=10090 GN=Rufy3 PE=1 SV=1	2	17	17	1	12	13	7	10	10	8	4	3	8	5	7	5	7	9	12	14	11	16	12	13	7	10	10	8	4	3	8	5	7	5	7	9	12	14	11	16	1	1
Q91WJ8;A0A0G2JG00;Q3TUE1;A0A0G2JGW9;A0A0G2JFY5;Q3UUU2;A0A0G2JFK2	Q91WJ8;A0A0G2JG00;Q3TUE1;A0A0G2JGW9;A0A0G2JFY5;Q3UUU2	8;8;8;8;8;8;3	8;8;8;8;8;8;3	8;8;8;8;8;8;3	Far upstream element-binding protein 1	Fubp1	sp|Q91WJ8|FUBP1_MOUSE Far upstream element-binding protein 1 OS=Mus musculus OX=10090 GN=Fubp1 PE=1 SV=1;tr|A0A0G2JG00|A0A0G2JG00_MOUSE Far upstream element-binding protein 1 OS=Mus musculus OX=10090 GN=Fubp1 PE=1 SV=1;tr|Q3TUE1|Q3TUE1_MOUSE Far upstream e	7	8	8	8	3	2	7	5	4	3	1	3	4	5	4	4	4	5	4	5	4	3	3	2	7	5	4	3	1	3	4	5	4	4	4	5	4	5	4	3	3	2
Q61831;Q9WTU6;A0A0G2JG69;A0A0G2JGL2;Q3TQZ7;Q8C9D4;Q80W80;A0A5F8MP75;E9QN59	Q61831;Q9WTU6;A0A0G2JG69;A0A0G2JGL2;Q3TQZ7;Q8C9D4;Q80W80;A0A5F8MP75;E9QN59	1;1;1;1;1;1;1;1;1	1;1;1;1;1;1;1;1;1	1;1;1;1;1;1;1;1;1	Mitogen-activated protein kinase 10;Mitogen-activated protein kinase 9;Mitogen-activated protein kinase	Mapk10;Mapk9	sp|Q61831|MK10_MOUSE Mitogen-activated protein kinase 10 OS=Mus musculus OX=10090 GN=Mapk10 PE=1 SV=2;sp|Q9WTU6|MK09_MOUSE Mitogen-activated protein kinase 9 OS=Mus musculus OX=10090 GN=Mapk9 PE=1 SV=2;tr|A0A0G2JG69|A0A0G2JG69_MOUSE Mitogen-activated prote	9	1	1	1	0	0	1	0	0	0	0	0	0	0	0	0	0	0	1	1	1	1	0	0	1	0	0	0	0	0	0	0	0	0	0	0	1	1	1	1	0	0
P63087;A0A0G2JGC1;A0A0G2JFF1	P63087;A0A0G2JGC1;A0A0G2JFF1	5;5;3	1;1;1	1;1;1	Serine/threonine-protein phosphatase PP1-gamma catalytic subunit	Ppp1cc	sp|P63087|PP1G_MOUSE Serine/threonine-protein phosphatase PP1-gamma catalytic subunit OS=Mus musculus OX=10090 GN=Ppp1cc PE=1 SV=1;tr|A0A0G2JGC1|A0A0G2JGC1_MOUSE Serine/threonine-protein phosphatase OS=Mus musculus OX=10090 GN=Ppp1cc PE=1 SV=1;tr|A0A0G2JFF	3	5	1	1	3	4	4	4	2	2	0	1	3	4	2	1	1	1	5	5	4	4	1	1	0	1	1	1	0	0	0	0	0	0	0	0	1	1	0	0	1	1
P07091;A0A0G2JGD2	P07091;A0A0G2JGD2	3;3	3;3	3;3	Protein S100-A4	S100a4	sp|P07091|S10A4_MOUSE Protein S100-A4 OS=Mus musculus OX=10090 GN=S100a4 PE=1 SV=1;tr|A0A0G2JGD2|A0A0G2JGD2_MOUSE Protein S100-A4 (Fragment) OS=Mus musculus OX=10090 GN=S100a4 PE=1 SV=1	2	3	3	3	1	2	3	2	2	3	1	2	2	2	2	2	2	2	3	3	3	2	1	2	3	2	2	3	1	2	2	2	2	2	2	2	3	3	3	2	1	2
F8VPN4;A0A0G2JGI9;F6XXE6;F7CSZ6;E0CYU6	F8VPN4;A0A0G2JGI9;F6XXE6	6;6;5;2;1	6;6;5;2;1	6;6;5;2;1		Agl	tr|F8VPN4|F8VPN4_MOUSE 4-alpha-glucanotransferase OS=Mus musculus OX=10090 GN=Agl PE=1 SV=1;tr|A0A0G2JGI9|A0A0G2JGI9_MOUSE 4-alpha-glucanotransferase OS=Mus musculus OX=10090 GN=Agl PE=1 SV=1;tr|F6XXE6|F6XXE6_MOUSE Amylo-1,6-glucosidase, 4-alpha-glucanotra	5	6	6	6	4	3	4	4	1	1	2	1	3	2	5	6	2	2	4	4	4	4	4	3	4	4	1	1	2	1	3	2	5	6	2	2	4	4	4	4	4	3
Q8BVI4;D3YWR7;A0A0G2JGJ1;A0A0G2JGY0;D3Z099;D3Z1A1	Q8BVI4;D3YWR7;A0A0G2JGJ1;A0A0G2JGY0	3;3;3;2;1;1	3;3;3;2;1;1	3;3;3;2;1;1	Dihydropteridine reductase	Qdpr	sp|Q8BVI4|DHPR_MOUSE Dihydropteridine reductase OS=Mus musculus OX=10090 GN=Qdpr PE=1 SV=2;tr|D3YWR7|D3YWR7_MOUSE Dihydropteridine reductase OS=Mus musculus OX=10090 GN=Qdpr PE=1 SV=1;tr|A0A0G2JGJ1|A0A0G2JGJ1_MOUSE Dihydropteridine reductase OS=Mus musculu	6	3	3	3	1	1	2	2	2	0	1	0	0	0	0	0	2	1	3	2	2	1	1	1	2	2	2	0	1	0	0	0	0	0	2	1	3	2	2	1	1	1
Q9JLM8;A0A0G2JGQ6;Q80VB6;A0A0G2JGR9;O88809;Q9CXL6;Q6PGI2;A0A0G2JGH1;Q1EDH1;H7BX36;A0A0G2JE54;Q8CCN4;A0A0G2JEN4	Q9JLM8;A0A0G2JGQ6;Q80VB6	7;7;6;3;1;1;1;1;1;1;1;1;1	7;7;6;3;1;1;1;1;1;1;1;1;1	7;7;6;3;1;1;1;1;1;1;1;1;1	Serine/threonine-protein kinase DCLK1	Dclk1	sp|Q9JLM8|DCLK1_MOUSE Serine/threonine-protein kinase DCLK1 OS=Mus musculus OX=10090 GN=Dclk1 PE=1 SV=1;tr|A0A0G2JGQ6|A0A0G2JGQ6_MOUSE Serine/threonine-protein kinase DCLK1 OS=Mus musculus OX=10090 GN=Dclk1 PE=1 SV=1;tr|Q80VB6|Q80VB6_MOUSE Dclk1 protein OS	13	7	7	7	3	5	4	2	2	2	1	1	3	4	2	2	4	3	6	6	6	5	3	5	4	2	2	2	1	1	3	4	2	2	4	3	6	6	6	5	3	5
Q6PHZ2;E9Q1V9;E9Q1W0;E9Q1T1;A0A0G2JGS4;Q8CCM0;E9PXV3;F6RWZ9;P11798;F8WIS9;F6WHR9	Q6PHZ2;E9Q1V9;E9Q1W0;E9Q1T1;A0A0G2JGS4;Q8CCM0	7;7;7;7;7;4;3;3;2;2;1	6;6;6;6;6;3;3;3;1;1;0	5;5;5;5;5;2;3;3;0;0;0	Calcium/calmodulin-dependent protein kinase type II subunit delta	Camk2d	sp|Q6PHZ2|KCC2D_MOUSE Calcium/calmodulin-dependent protein kinase type II subunit delta OS=Mus musculus OX=10090 GN=Camk2d PE=1 SV=1;tr|E9Q1V9|E9Q1V9_MOUSE Calcium/calmodulin-dependent protein kinase OS=Mus musculus OX=10090 GN=Camk2d PE=1 SV=2;tr|E9Q1W0|E	11	7	6	5	6	4	5	5	2	2	2	2	6	4	4	6	2	2	6	6	6	5	5	3	4	4	1	1	1	1	5	3	3	5	1	1	5	5	5	4	4	2
Q6PIC6;A0A0G2JGX4;Q8VCE0;Q9Z1W8;Q64436;Q91WH7;E9QNX7	Q6PIC6;A0A0G2JGX4;Q8VCE0	31;31;31;4;3;3;3	16;16;16;1;0;0;0	13;13;13;0;0;0;0	Sodium/potassium-transporting ATPase subunit alpha-3	Atp1a3	sp|Q6PIC6|AT1A3_MOUSE Sodium/potassium-transporting ATPase subunit alpha-3 OS=Mus musculus OX=10090 GN=Atp1a3 PE=1 SV=1;tr|A0A0G2JGX4|A0A0G2JGX4_MOUSE Sodium/potassium-transporting ATPase subunit alpha OS=Mus musculus OX=10090 GN=Atp1a3 PE=1 SV=1;tr|Q8VCE0	7	31	16	13	23	20	22	24	22	22	8	10	23	19	18	18	17	17	28	29	24	24	11	9	8	10	9	10	1	2	9	7	6	7	5	4	13	14	9	9	9	7
Q6P9N1;A0A0G2JH12	Q6P9N1;A0A0G2JH12	1;1	1;1	1;1	Hyccin	Fam126a	sp|Q6P9N1|HYCCI_MOUSE Hyccin OS=Mus musculus OX=10090 GN=Fam126a PE=1 SV=3;tr|A0A0G2JH12|A0A0G2JH12_MOUSE Hyccin OS=Mus musculus OX=10090 GN=Fam126a PE=1 SV=1	2	1	1	1	0	0	0	0	0	0	0	0	1	1	1	1	0	0	1	0	0	0	0	0	0	0	0	0	0	0	1	1	1	1	0	0	1	0	0	0	0	0
Q6P4S8;A0A0G2JH17;K3W4P2	Q6P4S8;A0A0G2JH17;K3W4P2	3;3;3	3;3;3	3;3;3	Integrator complex subunit 1	Ints1	sp|Q6P4S8|INT1_MOUSE Integrator complex subunit 1 OS=Mus musculus OX=10090 GN=Ints1 PE=1 SV=2;tr|A0A0G2JH17|A0A0G2JH17_MOUSE Integrator complex subunit 1 OS=Mus musculus OX=10090 GN=Ints1 PE=1 SV=1;tr|K3W4P2|K3W4P2_MOUSE Integrator complex subunit 1 OS=Mus	3	3	3	3	3	2	2	2	1	2	2	2	1	1	2	2	1	1	2	2	2	2	3	2	2	2	1	2	2	2	1	1	2	2	1	1	2	2	2	2	3	2
Q5SXY1;A0A0J9YV86;A0A0J9YUF8;A0A0J9YUR2;A0A0J9YTU3	Q5SXY1;A0A0J9YV86;A0A0J9YUF8;A0A0J9YUR2;A0A0J9YTU3	3;3;3;3;3	3;3;3;3;3	3;3;3;3;3	Cytospin-B	Specc1	sp|Q5SXY1|CYTSB_MOUSE Cytospin-B OS=Mus musculus OX=10090 GN=Specc1 PE=1 SV=2;tr|A0A0J9YV86|A0A0J9YV86_MOUSE Cytospin-B OS=Mus musculus OX=10090 GN=Specc1 PE=1 SV=1;tr|A0A0J9YUF8|A0A0J9YUF8_MOUSE Cytospin-B OS=Mus musculus OX=10090 GN=Specc1 PE=1 SV=1;tr|A	5	3	3	3	3	3	1	2	3	3	1	0	2	1	1	0	2	2	1	1	3	1	3	3	1	2	3	3	1	0	2	1	1	0	2	2	1	1	3	1	3	3
Q8C1B7;A0A0J9YTY0;A0A0J9YUL3;A0A0J9YUV6;A0A0J9YVA6	Q8C1B7;A0A0J9YTY0;A0A0J9YUL3	16;16;16;3;1	16;16;16;3;1	10;10;10;2;1	Septin-11	2021-09-11	sp|Q8C1B7|SEP11_MOUSE Septin-11 OS=Mus musculus OX=10090 GN=Septin11 PE=1 SV=4;tr|A0A0J9YTY0|A0A0J9YTY0_MOUSE Septin OS=Mus musculus OX=10090 GN=Septin11 PE=1 SV=1;tr|A0A0J9YUL3|A0A0J9YUL3_MOUSE Septin OS=Mus musculus OX=10090 GN=Septin11 PE=1 SV=1	5	16	16	10	9	9	10	12	8	8	4	6	9	9	5	6	4	7	12	14	11	13	9	9	10	12	8	8	4	6	9	9	5	6	4	7	12	14	11	13	5	6
P61087;F8WIC2;A0A0J9YUI1;A0A0J9YU07;D3Z4U3	P61087;F8WIC2;A0A0J9YUI1;A0A0J9YU07;D3Z4U3	1;1;1;1;1	1;1;1;1;1	1;1;1;1;1	Ubiquitin-conjugating enzyme E2 K	Ube2k	sp|P61087|UBE2K_MOUSE Ubiquitin-conjugating enzyme E2 K OS=Mus musculus OX=10090 GN=Ube2k PE=1 SV=3;tr|F8WIC2|F8WIC2_MOUSE Ubiquitin-conjugating enzyme E2 K OS=Mus musculus OX=10090 GN=Ube2k PE=1 SV=1;tr|A0A0J9YUI1|A0A0J9YUI1_MOUSE Ubiquitin-conjugating en	5	1	1	1	1	1	0	1	0	0	0	1	0	0	1	0	1	1	1	1	1	0	1	1	0	1	0	0	0	1	0	0	1	0	1	1	1	1	1	0	1	1
O88712;A0A0J9YU62;A0A0J9YUM4;A0A0J9YTW3;P56546;E9PWQ9;Q91YZ2;A0A0J9YU66;A0A0J9YVI3;A0A0J9YUR5;E9Q0T4	O88712;A0A0J9YU62;A0A0J9YUM4;A0A0J9YTW3	6;6;5;4;2;2;2;1;1;1;1	6;6;5;4;2;2;2;1;1;1;1	6;6;5;4;2;2;2;1;1;1;1	C-terminal-binding protein 1	Ctbp1	sp|O88712|CTBP1_MOUSE C-terminal-binding protein 1 OS=Mus musculus OX=10090 GN=Ctbp1 PE=1 SV=2;tr|A0A0J9YU62|A0A0J9YU62_MOUSE C-terminal-binding protein 1 OS=Mus musculus OX=10090 GN=Ctbp1 PE=1 SV=1;tr|A0A0J9YUM4|A0A0J9YUM4_MOUSE C-terminal-binding protein	11	6	6	6	5	5	2	4	4	4	2	3	3	2	3	2	3	2	4	5	5	5	5	5	2	4	4	4	2	3	3	2	3	2	3	2	4	5	5	5	5	5
Q9CRD0;A0A0J9YUK7;A0A0J9YUB6	Q9CRD0;A0A0J9YUK7;A0A0J9YUB6	1;1;1	1;1;1	1;1;1	OCIA domain-containing protein 1	Ociad1	sp|Q9CRD0|OCAD1_MOUSE OCIA domain-containing protein 1 OS=Mus musculus OX=10090 GN=Ociad1 PE=1 SV=1;tr|A0A0J9YUK7|A0A0J9YUK7_MOUSE OCIA domain-containing protein 1 OS=Mus musculus OX=10090 GN=Ociad1 PE=1 SV=1;tr|A0A0J9YUB6|A0A0J9YUB6_MOUSE OCIA domain-cont	3	1	1	1	1	0	1	1	0	0	1	0	1	1	0	0	1	0	0	0	0	0	1	0	1	1	0	0	1	0	1	1	0	0	1	0	0	0	0	0	1	0
E9Q880;B9EJ54;A0A0J9YUD5	E9Q880;B9EJ54;A0A0J9YUD5	1;1;1	1;1;1	1;1;1		Nup205	tr|E9Q880|E9Q880_MOUSE Nucleoporin 205 OS=Mus musculus OX=10090 GN=Nup205 PE=1 SV=1;tr|B9EJ54|B9EJ54_MOUSE Nucleoporin 205 OS=Mus musculus OX=10090 GN=Nup205 PE=1 SV=1;tr|A0A0J9YUD5|A0A0J9YUD5_MOUSE Nucleoporin 205 OS=Mus musculus OX=10090 GN=Nup205 PE=1 S	3	1	1	1	1	1	0	0	1	1	0	0	1	1	1	0	1	1	1	1	1	0	1	1	0	0	1	1	0	0	1	1	1	0	1	1	1	1	1	0	1	1
P63158;A0A0J9YUD8;A0A0J9YUZ4;D3YVC6;D3YZ18	P63158;A0A0J9YUD8;A0A0J9YUZ4;D3YVC6;D3YZ18	2;2;2;1;1	2;2;2;1;1	2;2;2;1;1	High mobility group protein B1	Hmgb1	sp|P63158|HMGB1_MOUSE High mobility group protein B1 OS=Mus musculus OX=10090 GN=Hmgb1 PE=1 SV=2;tr|A0A0J9YUD8|A0A0J9YUD8_MOUSE High mobility group protein B1 OS=Mus musculus OX=10090 GN=Hmgb1 PE=1 SV=1;tr|A0A0J9YUZ4|A0A0J9YUZ4_MOUSE High mobility group pr	5	2	2	2	2	2	2	2	2	2	2	2	2	2	2	2	2	2	2	2	2	2	2	2	2	2	2	2	2	2	2	2	2	2	2	2	2	2	2	2	2	2
Q6NZJ6;A0A0J9YUS5;E9PVC6;E9Q9E1;E9PVC5;A0A0J9YVC1;A0A0J9YUC1;E9Q770;A0A338P7C5	Q6NZJ6;A0A0J9YUS5;E9PVC6;E9Q9E1;E9PVC5;A0A0J9YVC1;A0A0J9YUC1;E9Q770	18;18;18;18;18;9;9;9;2	18;18;18;18;18;9;9;9;2	16;16;16;16;16;7;7;7;2	Eukaryotic translation initiation factor 4 gamma 1	Eif4g1	sp|Q6NZJ6|IF4G1_MOUSE Eukaryotic translation initiation factor 4 gamma 1 OS=Mus musculus OX=10090 GN=Eif4g1 PE=1 SV=1;tr|A0A0J9YUS5|A0A0J9YUS5_MOUSE Eukaryotic translation initiation factor 4 gamma 1 OS=Mus musculus OX=10090 GN=Eif4g1 PE=1 SV=1;tr|E9PVC6|E	9	18	18	16	12	12	6	5	11	8	3	3	8	8	5	3	7	7	13	16	14	16	12	12	6	5	11	8	3	3	8	8	5	3	7	7	13	16	14	16	11	11
Q6NXK5;A0A0J9YUX2	Q6NXK5;A0A0J9YUX2	1;1	1;1	1;1	RNA/RNP complex-1-interacting phosphatase	Dusp11	sp|Q6NXK5|DUS11_MOUSE RNA/RNP complex-1-interacting phosphatase OS=Mus musculus OX=10090 GN=Dusp11 PE=2 SV=1;tr|A0A0J9YUX2|A0A0J9YUX2_MOUSE RNA/RNP complex-1-interacting phosphatase (Fragment) OS=Mus musculus OX=10090 GN=Dusp11 PE=1 SV=1	2	1	1	1	1	0	0	0	0	0	0	0	0	0	0	0	1	1	0	0	1	1	1	0	0	0	0	0	0	0	0	0	0	0	1	1	0	0	1	1	1	0
Q8VI36;A0A0J9YV30;F8VQ28;A0A1D5RMM8	Q8VI36;A0A0J9YV30;F8VQ28;A0A1D5RMM8	2;2;2;2	2;2;2;2	2;2;2;2	Paxillin	Pxn	sp|Q8VI36|PAXI_MOUSE Paxillin OS=Mus musculus OX=10090 GN=Pxn PE=1 SV=1;tr|A0A0J9YV30|A0A0J9YV30_MOUSE Paxillin OS=Mus musculus OX=10090 GN=Pxn PE=1 SV=1;tr|F8VQ28|F8VQ28_MOUSE Paxillin OS=Mus musculus OX=10090 GN=Pxn PE=1 SV=1;tr|A0A1D5RMM8|A0A1D5RMM8_MOU	4	2	2	2	1	0	0	0	0	0	0	0	0	0	0	0	0	0	2	2	1	1	1	0	0	0	0	0	0	0	0	0	0	0	0	0	2	2	1	1	1	0
Q61074;A0A0J9YVG0	Q61074;A0A0J9YVG0	4;4	4;4	4;4	Protein phosphatase 1G	Ppm1g	sp|Q61074|PPM1G_MOUSE Protein phosphatase 1G OS=Mus musculus OX=10090 GN=Ppm1g PE=1 SV=3;tr|A0A0J9YVG0|A0A0J9YVG0_MOUSE Protein phosphatase 1G OS=Mus musculus OX=10090 GN=Ppm1g PE=1 SV=1	2	4	4	4	4	3	0	1	3	3	0	0	2	1	1	0	3	3	1	1	3	3	4	3	0	1	3	3	0	0	2	1	1	0	3	3	1	1	3	3	4	3
Q6PGL7;A0A0N4SV74;A0A0N4SUJ0	Q6PGL7;A0A0N4SV74;A0A0N4SUJ0	2;2;2	2;2;2	2;2;2	WASH complex subunit FAM21	Fam21	sp|Q6PGL7|WASC2_MOUSE WASH complex subunit 2 OS=Mus musculus OX=10090 GN=Washc2 PE=1 SV=1;tr|A0A0N4SV74|A0A0N4SV74_MOUSE WASH complex subunit 2 (Fragment) OS=Mus musculus OX=10090 GN=Washc2 PE=1 SV=1;tr|A0A0N4SUJ0|A0A0N4SUJ0_MOUSE WASH complex subunit 2 (F	3	2	2	2	1	1	1	2	0	0	1	1	1	1	1	0	0	1	1	0	0	1	1	1	1	2	0	0	1	1	1	1	1	0	0	1	1	0	0	1	1	1
Q9ESD7;E9QL12;E9PXU9;A0A0N4SWH3;A0A0N4SWG7;A0A0N4SUN3;A0A0N4SVX9;A0A0N4SUJ2;E9Q423;A0A0N4SV63	Q9ESD7;E9QL12;E9PXU9;A0A0N4SWH3;A0A0N4SWG7;A0A0N4SUN3;A0A0N4SVX9;A0A0N4SUJ2;E9Q423;A0A0N4SV63	17;17;17;17;17;17;17;16;16;16	17;17;17;17;17;17;17;16;16;16	17;17;17;17;17;17;17;16;16;16	Dysferlin	Dysf	sp|Q9ESD7|DYSF_MOUSE Dysferlin OS=Mus musculus OX=10090 GN=Dysf PE=1 SV=3;tr|E9QL12|E9QL12_MOUSE Dysferlin OS=Mus musculus OX=10090 GN=Dysf PE=1 SV=1;tr|E9PXU9|E9PXU9_MOUSE Dysferlin OS=Mus musculus OX=10090 GN=Dysf PE=1 SV=1;tr|A0A0N4SWH3|A0A0N4SWH3_MOUSE	10	17	17	17	6	8	3	8	6	4	0	2	5	4	1	2	2	2	13	14	10	11	6	8	3	8	6	4	0	2	5	4	1	2	2	2	13	14	10	11	6	8
Q6RHR9;E9PZ12;A0A0N4SWH0;Q4VBG2;A0A0R4J0S6;A0A0N4SUZ0	Q6RHR9;E9PZ12;A0A0N4SWH0;Q4VBG2;A0A0R4J0S6;A0A0N4SUZ0	1;1;1;1;1;1	1;1;1;1;1;1	1;1;1;1;1;1	Membrane-associated guanylate kinase, WW and PDZ domain-containing protein 1	Magi1	sp|Q6RHR9|MAGI1_MOUSE Membrane-associated guanylate kinase, WW and PDZ domain-containing protein 1 OS=Mus musculus OX=10090 GN=Magi1 PE=1 SV=1;tr|E9PZ12|E9PZ12_MOUSE Membrane-associated guanylate kinase, WW and PDZ domain-containing protein 1 OS=Mus muscul	6	1	1	1	1	0	0	0	0	0	0	0	1	1	1	0	0	0	1	1	0	1	1	0	0	0	0	0	0	0	1	1	1	0	0	0	1	1	0	1	1	0
Q9D4V0;A0A0N4SV10;A0A0N4SVC4	Q9D4V0;A0A0N4SV10;A0A0N4SVC4	2;2;2	2;2;2	2;2;2	Ethanolamine kinase 1	Etnk1	sp|Q9D4V0|EKI1_MOUSE Ethanolamine kinase 1 OS=Mus musculus OX=10090 GN=Etnk1 PE=1 SV=2;tr|A0A0N4SV10|A0A0N4SV10_MOUSE Ethanolamine kinase 1 OS=Mus musculus OX=10090 GN=Etnk1 PE=1 SV=1;tr|A0A0N4SVC4|A0A0N4SVC4_MOUSE Ethanolamine kinase 1 OS=Mus musculus OX=	3	2	2	2	1	1	0	0	0	0	0	0	0	1	0	0	2	1	1	1	1	1	1	1	0	0	0	0	0	0	0	1	0	0	2	1	1	1	1	1	1	1
Q80UY2;A0A0N4SV15	Q80UY2;A0A0N4SV15	2;2	2;2	2;2	E3 ubiquitin-protein ligase KCMF1	Kcmf1	sp|Q80UY2|KCMF1_MOUSE E3 ubiquitin-protein ligase KCMF1 OS=Mus musculus OX=10090 GN=Kcmf1 PE=1 SV=1;tr|A0A0N4SV15|A0A0N4SV15_MOUSE E3 ubiquitin-protein ligase KCMF1 OS=Mus musculus OX=10090 GN=Kcmf1 PE=1 SV=1	2	2	2	2	1	1	1	0	1	1	0	0	1	1	1	1	1	1	0	0	1	0	1	1	1	0	1	1	0	0	1	1	1	1	1	1	0	0	1	0	1	1
Q9CY58;A0A0N4SV32;Q3UMP4;A0A0N4SUQ1;A0A0N4SUN8;A0A0N4SWH2;A0A0N4SVK5;A0A0N4SV40	Q9CY58;A0A0N4SV32;Q3UMP4;A0A0N4SUQ1;A0A0N4SUN8;A0A0N4SWH2;A0A0N4SVK5;A0A0N4SV40	6;6;6;5;5;5;4;4	6;6;6;5;5;5;4;4	6;6;6;5;5;5;4;4	Plasminogen activator inhibitor 1 RNA-binding protein	Serbp1	sp|Q9CY58|PAIRB_MOUSE Plasminogen activator inhibitor 1 RNA-binding protein OS=Mus musculus OX=10090 GN=Serbp1 PE=1 SV=2;tr|A0A0N4SV32|A0A0N4SV32_MOUSE Plasminogen activator inhibitor 1 RNA-binding protein OS=Mus musculus OX=10090 GN=Serbp1 PE=1 SV=1;tr|Q3	8	6	6	6	6	6	4	3	5	5	2	2	2	2	6	6	5	5	4	5	5	6	6	6	4	3	5	5	2	2	2	2	6	6	5	5	4	5	5	6	6	6
C0HKE6;C0HKE3;Q8R1M2;Q8CGP7;Q8BFU2;C0HKE9;C0HKE8;C0HKE7;Q8CGP4;Q8CGP6;C0HKE2;Q8CGP5;C0HKE1;A0A0N4SV66;C0HKE5;C0HKE4;P27661;P0C0S6;Q3THW5;Q8R029;Q3UA95;Q64522;G3UWL7	C0HKE6;C0HKE3;Q8R1M2;Q8CGP7;Q8BFU2;C0HKE9;C0HKE8;C0HKE7;Q8CGP4;Q8CGP6;C0HKE2;Q8CGP5;C0HKE1;A0A0N4SV66;C0HKE5;C0HKE4;P27661	6;6;6;6;6;6;6;6;6;6;6;6;6;6;6;6;3;2;2;1;1;1;1	1;1;1;1;1;1;1;1;1;1;1;1;1;1;1;1;0;0;0;0;0;0;0	1;1;1;1;1;1;1;1;1;1;1;1;1;1;1;1;0;0;0;0;0;0;0	Histone H2A.J;Histone H2A type 1-K;Histone H2A type 3;Histone H2A;Histone H2A type 1-H;Histone H2A type 1-F;Histone H2AX	H2afj;Hist1h2ak;Hist3h2a;Hist1h2aa;Hist1h2ah;Hist1h2af;H2afx	sp|C0HKE6|H2A1I_MOUSE Histone H2A type 1-I OS=Mus musculus OX=10090 GN=H2ac13 PE=1 SV=1;sp|C0HKE3|H2A1D_MOUSE Histone H2A type 1-D OS=Mus musculus OX=10090 GN=H2ac7 PE=1 SV=1;sp|Q8R1M2|H2AJ_MOUSE Histone H2A.J OS=Mus musculus OX=10090 GN=H2aj PE=1 SV=1;sp|	23	6	1	1	4	4	6	5	3	2	4	4	5	5	6	5	4	5	5	5	4	5	0	0	1	1	0	0	0	0	1	1	1	1	0	0	1	1	1	1	0	0
Q80XI3;Z4YKC4;A0A0R4J112;A2AMI2;A0A0N4SVL0;A2AMI7;A2AMI6	Q80XI3;Z4YKC4;A0A0R4J112;A2AMI2;A0A0N4SVL0;A2AMI7	9;9;9;9;9;6;2	7;7;7;7;7;4;2	7;7;7;7;7;4;2	Eukaryotic translation initiation factor 4 gamma 3	Eif4g3	sp|Q80XI3|IF4G3_MOUSE Eukaryotic translation initiation factor 4 gamma 3 OS=Mus musculus OX=10090 GN=Eif4g3 PE=1 SV=2;tr|Z4YKC4|Z4YKC4_MOUSE Eukaryotic translation initiation factor 4 gamma 3 OS=Mus musculus OX=10090 GN=Eif4g3 PE=1 SV=1;tr|A0A0R4J112|A0A0R	7	9	7	7	4	4	3	2	3	2	2	2	4	4	4	1	3	3	6	7	4	3	3	3	2	1	2	1	1	1	3	3	3	0	2	2	4	5	3	2	3	3
Q9CQR6;A0A0N4SVL9;A0A0N4SVE2	Q9CQR6;A0A0N4SVL9;A0A0N4SVE2	2;2;1	2;2;1	2;2;1	Serine/threonine-protein phosphatase 6 catalytic subunit;Serine/threonine-protein phosphatase 6 catalytic subunit, N-terminally processed	Ppp6c	sp|Q9CQR6|PPP6_MOUSE Serine/threonine-protein phosphatase 6 catalytic subunit OS=Mus musculus OX=10090 GN=Ppp6c PE=1 SV=1;tr|A0A0N4SVL9|A0A0N4SVL9_MOUSE Serine/threonine-protein phosphatase OS=Mus musculus OX=10090 GN=Ppp6c PE=1 SV=1;tr|A0A0N4SVE2|A0A0N4SV	3	2	2	2	2	1	1	2	1	0	0	0	1	1	0	1	0	0	2	2	2	2	2	1	1	2	1	0	0	0	1	1	0	1	0	0	2	2	2	2	2	1
Q62425;A0A0N4SVQ1	Q62425;A0A0N4SVQ1	2;2	2;2	2;2	Cytochrome c oxidase subunit NDUFA4	Ndufa4	sp|Q62425|NDUA4_MOUSE Cytochrome c oxidase subunit NDUFA4 OS=Mus musculus OX=10090 GN=Ndufa4 PE=1 SV=2;tr|A0A0N4SVQ1|A0A0N4SVQ1_MOUSE Cytochrome c oxidase subunit NDUFA4 OS=Mus musculus OX=10090 GN=Ndufa4 PE=1 SV=1	2	2	2	2	1	1	2	2	2	2	0	1	2	2	2	2	1	1	2	2	1	2	1	1	2	2	2	2	0	1	2	2	2	2	1	1	2	2	1	2	1	1
A0A0N4SVS6;P53996	A0A0N4SVS6;P53996	2;1	2;1	2;1	Cellular nucleic acid-binding protein	Cnbp	tr|A0A0N4SVS6|A0A0N4SVS6_MOUSE Cellular nucleic acid-binding protein OS=Mus musculus OX=10090 GN=Cnbp PE=1 SV=1;sp|P53996|CNBP_MOUSE Cellular nucleic acid-binding protein OS=Mus musculus OX=10090 GN=Cnbp PE=1 SV=2	2	2	2	2	1	1	1	1	1	1	0	0	1	0	1	1	1	1	1	2	1	1	1	1	1	1	1	1	0	0	1	0	1	1	1	1	1	2	1	1	1	1
Q9DAS9;A0A0N4SVT3;A0A0N4SW28	Q9DAS9;A0A0N4SVT3;A0A0N4SW28	2;2;2	2;2;2	2;2;2	Guanine nucleotide-binding protein G(I)/G(S)/G(O) subunit gamma-12	Gng12	sp|Q9DAS9|GBG12_MOUSE Guanine nucleotide-binding protein G(I)/G(S)/G(O) subunit gamma-12 OS=Mus musculus OX=10090 GN=Gng12 PE=1 SV=3;tr|A0A0N4SVT3|A0A0N4SVT3_MOUSE Guanine nucleotide-binding protein subunit gamma (Fragment) OS=Mus musculus OX=10090 GN=Gng1	3	2	2	2	2	2	0	0	2	2	1	1	0	0	1	1	1	1	0	0	1	1	2	2	0	0	2	2	1	1	0	0	1	1	1	1	0	0	1	1	2	2
P50518;A0A0N4SW07;Q9D593;A0A0N4SWA3;A0A0N4SW34	P50518;A0A0N4SW07;Q9D593;A0A0N4SWA3;A0A0N4SW34	4;4;2;2;2	4;4;2;2;2	4;4;2;2;2	V-type proton ATPase subunit E 1;V-type proton ATPase subunit E 2	Atp6v1e1;Atp6v1e2	sp|P50518|VATE1_MOUSE V-type proton ATPase subunit E 1 OS=Mus musculus OX=10090 GN=Atp6v1e1 PE=1 SV=2;tr|A0A0N4SW07|A0A0N4SW07_MOUSE V-type proton ATPase subunit E 1 (Fragment) OS=Mus musculus OX=10090 GN=Atp6v1e1 PE=1 SV=1;sp|Q9D593|VATE2_MOUSE V-type pro	5	4	4	4	3	3	2	2	2	3	0	2	3	3	3	3	2	2	4	4	2	3	3	3	2	2	2	3	0	2	3	3	3	3	2	2	4	4	2	3	3	3
A0A0N4SW73;Q8R361	A0A0N4SW73;Q8R361	6;5	6;5	6;5	Rab11 family-interacting protein 5	Rab11fip5	tr|A0A0N4SW73|A0A0N4SW73_MOUSE Rab11 family-interacting protein 5 OS=Mus musculus OX=10090 GN=Rab11fip5 PE=1 SV=1;sp|Q8R361|RFIP5_MOUSE Rab11 family-interacting protein 5 OS=Mus musculus OX=10090 GN=Rab11fip5 PE=1 SV=2	2	6	6	6	2	2	0	1	1	1	1	1	2	1	2	3	4	2	3	3	4	4	2	2	0	1	1	1	1	1	2	1	2	3	4	2	3	3	4	4	2	2
Q9DC69;A0A0R3P9C8	Q9DC69;A0A0R3P9C8	6;6	6;6	6;6	NADH dehydrogenase [ubiquinone] 1 alpha subcomplex subunit 9, mitochondrial	Ndufa9	sp|Q9DC69|NDUA9_MOUSE NADH dehydrogenase [ubiquinone] 1 alpha subcomplex subunit 9, mitochondrial OS=Mus musculus OX=10090 GN=Ndufa9 PE=1 SV=2;tr|A0A0R3P9C8|A0A0R3P9C8_MOUSE NADH dehydrogenase [ubiquinone] 1 alpha subcomplex subunit 9, mitochondrial OS=Mus	2	6	6	6	3	1	6	6	2	2	0	0	5	4	5	4	2	2	6	6	6	6	3	1	6	6	2	2	0	0	5	4	5	4	2	2	6	6	6	6	3	1
O88456;A0A0R4IZW8;A0A0R4J1C2;Q9D7J7	O88456;A0A0R4IZW8;A0A0R4J1C2	4;4;3;1	4;4;3;1	4;4;3;1	Calpain small subunit 1	Capns1	sp|O88456|CPNS1_MOUSE Calpain small subunit 1 OS=Mus musculus OX=10090 GN=Capns1 PE=1 SV=1;tr|A0A0R4IZW8|A0A0R4IZW8_MOUSE Calcium-activated neutral proteinase small subunit OS=Mus musculus OX=10090 GN=Capns1 PE=1 SV=1;tr|A0A0R4J1C2|A0A0R4J1C2_MOUSE Calcium	4	4	4	4	4	4	4	3	3	3	2	3	4	3	4	3	4	4	4	4	4	4	4	4	4	3	3	3	2	3	4	3	4	3	4	4	4	4	4	4	4	4
Q9JHL1;A0A3Q4EHM9;A0A0R4J006;A0A3Q4EBU8;Q6NS54;A0A0R4IZX2	Q9JHL1;A0A3Q4EHM9;A0A0R4J006;A0A3Q4EBU8;Q6NS54;A0A0R4IZX2	2;2;2;2;2;2	2;2;2;2;2;2	2;2;2;2;2;2	Na(+)/H(+) exchange regulatory cofactor NHE-RF2;Na(+)/H(+) exchange regulatory cofactor NHE-RF	Slc9a3r2	sp|Q9JHL1|NHRF2_MOUSE Na(+)/H(+) exchange regulatory cofactor NHE-RF2 OS=Mus musculus OX=10090 GN=Slc9a3r2 PE=1 SV=2;tr|A0A3Q4EHM9|A0A3Q4EHM9_MOUSE Na(+)/H(+) exchange regulatory cofactor NHE-RF2 OS=Mus musculus OX=10090 GN=Slc9a3r2 PE=1 SV=1;tr|A0A0R4J006	6	2	2	2	0	1	1	2	0	0	0	0	2	1	1	0	0	0	1	2	0	0	0	1	1	2	0	0	0	0	2	1	1	0	0	0	1	2	0	0	0	1
Q8C1A5;A0A0R4IZY0	Q8C1A5;A0A0R4IZY0	10;10	10;10	10;10	Thimet oligopeptidase	Thop1	sp|Q8C1A5|THOP1_MOUSE Thimet oligopeptidase OS=Mus musculus OX=10090 GN=Thop1 PE=1 SV=1;tr|A0A0R4IZY0|A0A0R4IZY0_MOUSE Thimet oligopeptidase OS=Mus musculus OX=10090 GN=Thop1 PE=1 SV=1	2	10	10	10	3	6	5	6	3	4	2	2	5	4	2	3	2	3	9	9	10	10	3	6	5	6	3	4	2	2	5	4	2	3	2	3	9	9	10	10	3	6
Q99JW4;A0A0R4J005;A0A5F8MPJ3;E9QP62;Q9D7B2	Q99JW4;A0A0R4J005;A0A5F8MPJ3;E9QP62;Q9D7B2	2;2;2;2;2	2;2;2;2;2	2;2;2;2;2	LIM and senescent cell antigen-like-containing domain protein 1	Lims1	sp|Q99JW4|LIMS1_MOUSE LIM and senescent cell antigen-like-containing domain protein 1 OS=Mus musculus OX=10090 GN=Lims1 PE=1 SV=3;tr|A0A0R4J005|A0A0R4J005_MOUSE LIM and senescent cell antigen-like-containing domain protein OS=Mus musculus OX=10090 GN=Lims1	5	2	2	2	1	1	1	0	0	1	0	0	1	1	0	0	0	0	0	1	0	0	1	1	1	0	0	1	0	0	1	1	0	0	0	0	0	1	0	0	1	1
Q3U1U7;A0A0R4J020;A0A0R4J1D3	Q3U1U7;A0A0R4J020;A0A0R4J1D3	2;2;1	2;2;1	2;2;1	Aryl hydrocarbon receptor repressor	Ahrr	sp|Q3U1U7|AHRR_MOUSE Aryl hydrocarbon receptor repressor OS=Mus musculus OX=10090 GN=Ahrr PE=1 SV=1;tr|A0A0R4J020|A0A0R4J020_MOUSE Aryl hydrocarbon receptor repressor OS=Mus musculus OX=10090 GN=Ahrr PE=4 SV=1;tr|A0A0R4J1D3|A0A0R4J1D3_MOUSE Aryl hydrocarbo	3	2	2	2	2	1	1	1	1	1	1	1	1	1	0	1	1	0	1	1	1	1	2	1	1	1	1	1	1	1	1	1	0	1	1	0	1	1	1	1	2	1
Q9JLZ3;F6R307;F6RT60;A0A0R4J023;A0A0R4J1L8	Q9JLZ3;F6R307;F6RT60;A0A0R4J023	3;3;3;3;1	3;3;3;3;1	3;3;3;3;1	Methylglutaconyl-CoA hydratase, mitochondrial	Auh	sp|Q9JLZ3|AUHM_MOUSE Methylglutaconyl-CoA hydratase, mitochondrial OS=Mus musculus OX=10090 GN=Auh PE=1 SV=1;tr|F6R307|F6R307_MOUSE Methylglutaconyl-CoA hydratase, mitochondrial (Fragment) OS=Mus musculus OX=10090 GN=Auh PE=1 SV=1;tr|F6RT60|F6RT60_MOUSE Me	5	3	3	3	1	2	3	2	1	1	0	0	1	2	1	2	1	1	3	3	3	3	1	2	3	2	1	1	0	0	1	2	1	2	1	1	3	3	3	3	1	2
Q99K01;A0A0R4J034;D3YZA7	Q99K01;A0A0R4J034	6;6;1	6;6;1	6;6;1	Pyridoxal-dependent decarboxylase domain-containing protein 1	Pdxdc1	sp|Q99K01|PDXD1_MOUSE Pyridoxal-dependent decarboxylase domain-containing protein 1 OS=Mus musculus OX=10090 GN=Pdxdc1 PE=1 SV=2;tr|A0A0R4J034|A0A0R4J034_MOUSE Pyridoxal-dependent decarboxylase domain-containing protein 1 OS=Mus musculus OX=10090 GN=Pdxdc1	3	6	6	6	6	6	4	4	3	4	1	0	4	4	2	1	2	4	6	6	4	4	6	6	4	4	3	4	1	0	4	4	2	1	2	4	6	6	4	4	6	6
Q9CYI4;D3Z765;A0A0R4J047	Q9CYI4;D3Z765;A0A0R4J047	2;2;2	1;1;1	1;1;1	Putative RNA-binding protein Luc7-like 1	Luc7l	sp|Q9CYI4|LUC7L_MOUSE Putative RNA-binding protein Luc7-like 1 OS=Mus musculus OX=10090 GN=Luc7l PE=1 SV=2;tr|D3Z765|D3Z765_MOUSE Putative RNA-binding protein Luc7-like 1 (Fragment) OS=Mus musculus OX=10090 GN=Luc7l PE=1 SV=1;tr|A0A0R4J047|A0A0R4J047_MOUSE	3	2	1	1	1	1	2	2	1	2	0	0	1	0	0	0	0	1	2	2	1	1	0	0	1	1	0	1	0	0	1	0	0	0	0	0	1	1	1	1	0	0
Q8CIG8;A0A0R4J049;F6QQQ6	Q8CIG8;A0A0R4J049	3;3;1	3;3;1	3;3;1	Protein arginine N-methyltransferase 5	Prmt5	sp|Q8CIG8|ANM5_MOUSE Protein arginine N-methyltransferase 5 OS=Mus musculus OX=10090 GN=Prmt5 PE=1 SV=3;tr|A0A0R4J049|A0A0R4J049_MOUSE Protein arginine N-methyltransferase 5 OS=Mus musculus OX=10090 GN=Prmt5 PE=1 SV=1	3	3	3	3	1	1	1	1	0	1	0	0	1	0	0	0	0	0	3	3	2	1	1	1	1	1	0	1	0	0	1	0	0	0	0	0	3	3	2	1	1	1
Q99KB8;E9Q2H8;E9PYA3;A0A0R4J052;G5E8T9;D3YUX8;D3YWI0	Q99KB8;E9Q2H8;E9PYA3;A0A0R4J052;G5E8T9;D3YUX8;D3YWI0	2;2;2;2;2;1;1	2;2;2;2;2;1;1	2;2;2;2;2;1;1	Hydroxyacylglutathione hydrolase, mitochondrial	Hagh	sp|Q99KB8|GLO2_MOUSE Hydroxyacylglutathione hydrolase, mitochondrial OS=Mus musculus OX=10090 GN=Hagh PE=1 SV=2;tr|E9Q2H8|E9Q2H8_MOUSE Hydroxyacylglutathione hydrolase, mitochondrial (Fragment) OS=Mus musculus OX=10090 GN=Hagh PE=1 SV=1;tr|E9PYA3|E9PYA3_MO	7	2	2	2	0	2	1	1	1	1	0	0	0	1	1	1	1	1	1	1	2	1	0	2	1	1	1	1	0	0	0	1	1	1	1	1	1	1	2	1	0	2
Q8BMP6;A0A0R4J079	Q8BMP6;A0A0R4J079	6;6	6;6	6;6	Golgi resident protein GCP60	Acbd3	sp|Q8BMP6|GCP60_MOUSE Golgi resident protein GCP60 OS=Mus musculus OX=10090 GN=Acbd3 PE=1 SV=3;tr|A0A0R4J079|A0A0R4J079_MOUSE Golgi resident protein GCP60 OS=Mus musculus OX=10090 GN=Acbd3 PE=1 SV=1	2	6	6	6	2	2	5	4	4	3	1	0	5	5	2	3	2	1	4	5	3	2	2	2	5	4	4	3	1	0	5	5	2	3	2	1	4	5	3	2	2	2
Q62130;A0A0R4J080	Q62130;A0A0R4J080	1;1	1;1	1;1	Tyrosine-protein phosphatase non-receptor type 14	Ptpn14	sp|Q62130|PTN14_MOUSE Tyrosine-protein phosphatase non-receptor type 14 OS=Mus musculus OX=10090 GN=Ptpn14 PE=1 SV=2;tr|A0A0R4J080|A0A0R4J080_MOUSE Tyrosine-protein phosphatase non-receptor type OS=Mus musculus OX=10090 GN=Ptpn14 PE=1 SV=1	2	1	1	1	1	1	1	1	0	0	0	0	1	1	1	1	0	1	1	1	0	0	1	1	1	1	0	0	0	0	1	1	1	1	0	1	1	1	0	0	1	1
Q99KK2;A0A0R4J0B4	Q99KK2;A0A0R4J0B4	2;2	2;2	2;2	N-acylneuraminate cytidylyltransferase	Cmas	sp|Q99KK2|NEUA_MOUSE N-acylneuraminate cytidylyltransferase OS=Mus musculus OX=10090 GN=Cmas PE=1 SV=2;tr|A0A0R4J0B4|A0A0R4J0B4_MOUSE CMP-N-acetylneuraminic acid synthase OS=Mus musculus OX=10090 GN=Cmas PE=1 SV=1	2	2	2	2	0	0	1	0	0	0	0	0	0	0	0	0	0	0	2	1	1	1	0	0	1	0	0	0	0	0	0	0	0	0	0	0	2	1	1	1	0	0
Q7TMS5;S4R2E1;A0A0R4J0B6;D3Z150;D3YVG8;D3YZX5;A0A0N4SWA2	Q7TMS5;S4R2E1;A0A0R4J0B6;D3Z150	3;3;3;2;1;1;1	3;3;3;2;1;1;1	3;3;3;2;1;1;1	ATP-binding cassette sub-family G member 2	Abcg2	sp|Q7TMS5|ABCG2_MOUSE Broad substrate specificity ATP-binding cassette transporter ABCG2 OS=Mus musculus OX=10090 GN=Abcg2 PE=1 SV=1;tr|S4R2E1|S4R2E1_MOUSE ATP-binding cassette sub-family G member 2 OS=Mus musculus OX=10090 GN=Abcg2 PE=1 SV=1;tr|A0A0R4J0B6	7	3	3	3	2	2	1	1	0	0	0	0	1	1	1	1	0	0	3	3	2	2	2	2	1	1	0	0	0	0	1	1	1	1	0	0	3	3	2	2	2	2
Q3TDQ1;A0A0R4J0D3	Q3TDQ1;A0A0R4J0D3	3;3	3;3	3;3	Dolichyl-diphosphooligosaccharide--protein glycosyltransferase subunit STT3B	Stt3b	sp|Q3TDQ1|STT3B_MOUSE Dolichyl-diphosphooligosaccharide--protein glycosyltransferase subunit STT3B OS=Mus musculus OX=10090 GN=Stt3b PE=1 SV=2;tr|A0A0R4J0D3|A0A0R4J0D3_MOUSE Dolichyl-diphosphooligosaccharide--protein glycotransferase OS=Mus musculus OX=100	2	3	3	3	1	1	1	1	2	1	2	1	1	1	2	2	1	0	0	1	2	2	1	1	1	1	2	1	2	1	1	1	2	2	1	0	0	1	2	2	1	1
Q8BH04;A0A2I3BQL9;A0A2I3BS39;A0A0R4J0G0;A0A2I3BRX1;A0A2I3BQC6	Q8BH04;A0A2I3BQL9;A0A2I3BS39;A0A0R4J0G0;A0A2I3BRX1	4;4;4;4;2;1	4;4;4;4;2;1	4;4;4;4;2;1	Phosphoenolpyruvate carboxykinase [GTP], mitochondrial	Pck2	sp|Q8BH04|PCKGM_MOUSE Phosphoenolpyruvate carboxykinase [GTP], mitochondrial OS=Mus musculus OX=10090 GN=Pck2 PE=1 SV=1;tr|A0A2I3BQL9|A0A2I3BQL9_MOUSE Phosphoenolpyruvate carboxykinase (GTP) (Fragment) OS=Mus musculus OX=10090 GN=Pck2 PE=1 SV=1;tr|A0A2I3BS	6	4	4	4	2	2	3	2	2	3	1	1	4	3	3	2	1	1	2	3	2	1	2	2	3	2	2	3	1	1	4	3	3	2	1	1	2	3	2	1	2	2
P07759;Q03734;A0A0R4J0I1;P29621;Q5I2A0;E9Q499;F2Z405	P07759;Q03734;A0A0R4J0I1;P29621;Q5I2A0;E9Q499;F2Z405	2;2;2;1;1;1;1	1;1;1;0;0;0;0	1;1;1;0;0;0;0	Serine protease inhibitor A3K;Serine protease inhibitor A3M;Serine protease inhibitor A3C;Serine protease inhibitor A3G	Serpina3k;Serpina3m;Serpina3c;Serpina3g	sp|P07759|SPA3K_MOUSE Serine protease inhibitor A3K OS=Mus musculus OX=10090 GN=Serpina3k PE=1 SV=2;sp|Q03734|SPA3M_MOUSE Serine protease inhibitor A3M OS=Mus musculus OX=10090 GN=Serpina3m PE=1 SV=2;tr|A0A0R4J0I1|A0A0R4J0I1_MOUSE Serine protease inhibitor	7	2	1	1	2	1	1	1	1	0	0	0	1	0	0	0	0	0	1	1	0	0	1	0	0	0	0	0	0	0	0	0	0	0	0	0	0	0	0	0	1	0
Q91ZX7;A0A0R4J0I9	Q91ZX7;A0A0R4J0I9	5;5	5;5	5;5	Prolow-density lipoprotein receptor-related protein 1;Low-density lipoprotein receptor-related protein 1 85 kDa subunit;Low-density lipoprotein receptor-related protein 1 515 kDa subunit;Low-density lipoprotein receptor-related protein 1 intracellular domain	Lrp1	sp|Q91ZX7|LRP1_MOUSE Prolow-density lipoprotein receptor-related protein 1 OS=Mus musculus OX=10090 GN=Lrp1 PE=1 SV=1;tr|A0A0R4J0I9|A0A0R4J0I9_MOUSE Prolow-density lipoprotein receptor-related protein 1 OS=Mus musculus OX=10090 GN=Lrp1 PE=1 SV=1	2	5	5	5	1	2	4	2	2	2	0	0	2	2	1	0	0	0	4	5	3	2	1	2	4	2	2	2	0	0	2	2	1	0	0	0	4	5	3	2	1	2
Q9ERR7;A0A0R4J0K1;A0A0G2JEF3;A0A1C7ZMY4	Q9ERR7;A0A0R4J0K1;A0A0G2JEF3;A0A1C7ZMY4	2;2;1;1	2;2;1;1	2;2;1;1	15 kDa selenoprotein	2021-09-15	sp|Q9ERR7|SEP15_MOUSE Selenoprotein F OS=Mus musculus OX=10090 GN=Selenof PE=1 SV=3;tr|A0A0R4J0K1|A0A0R4J0K1_MOUSE Selenoprotein F OS=Mus musculus OX=10090 GN=Selenof PE=1 SV=1;tr|A0A0G2JEF3|A0A0G2JEF3_MOUSE Selenoprotein F (Fragment) OS=Mus musculus OX=10	4	2	2	2	0	1	2	2	0	1	0	0	0	0	0	0	0	0	2	2	1	1	0	1	2	2	0	1	0	0	0	0	0	0	0	0	2	2	1	1	0	1
A2AGT5;Z4YL78;A0A0R4J0K2;K3W4R5	A2AGT5;Z4YL78;A0A0R4J0K2;K3W4R5	12;12;12;12	12;12;12;12	12;12;12;12	Cytoskeleton-associated protein 5	Ckap5	sp|A2AGT5|CKAP5_MOUSE Cytoskeleton-associated protein 5 OS=Mus musculus OX=10090 GN=Ckap5 PE=1 SV=1;tr|Z4YL78|Z4YL78_MOUSE Cytoskeleton-associated protein 5 OS=Mus musculus OX=10090 GN=Ckap5 PE=1 SV=1;tr|A0A0R4J0K2|A0A0R4J0K2_MOUSE Cytoskeleton-associated	4	12	12	12	9	8	3	5	4	3	1	0	3	4	1	1	4	6	9	11	9	11	9	8	3	5	4	3	1	0	3	4	1	1	4	6	9	11	9	11	9	8
A0A0R4J0P0;Q8BGM5	A0A0R4J0P0;Q8BGM5	1;1	1;1	1;1	Bestrophin-2	Best2	tr|A0A0R4J0P0|A0A0R4J0P0_MOUSE Bestrophin OS=Mus musculus OX=10090 GN=Best2 PE=3 SV=1;sp|Q8BGM5|BEST2_MOUSE Bestrophin-2 OS=Mus musculus OX=10090 GN=Best2 PE=2 SV=1	2	1	1	1	1	1	1	1	0	0	0	0	0	0	0	0	1	1	1	1	1	1	1	1	1	1	0	0	0	0	0	0	0	0	1	1	1	1	1	1	1	1
Q9D7B6;A0A0R4J0P1;D3YTT4	Q9D7B6;A0A0R4J0P1;D3YTT4	1;1;1	1;1;1	1;1;1	Isobutyryl-CoA dehydrogenase, mitochondrial	Acad8	sp|Q9D7B6|ACAD8_MOUSE Isobutyryl-CoA dehydrogenase, mitochondrial OS=Mus musculus OX=10090 GN=Acad8 PE=1 SV=2;tr|A0A0R4J0P1|A0A0R4J0P1_MOUSE Isobutyryl-CoA dehydrogenase, mitochondrial OS=Mus musculus OX=10090 GN=Acad8 PE=1 SV=1;tr|D3YTT4|D3YTT4_MOUSE Isob	3	1	1	1	1	1	1	1	1	0	0	0	0	1	0	0	0	0	1	1	1	1	1	1	1	1	1	0	0	0	0	1	0	0	0	0	1	1	1	1	1	1
F6R4N2;A0A0R4J0Q2;E9QAD0;Q3UEQ1;E9Q9A0;F6V2U0;D3YUD3;D3YUL8;D3Z230;Q9EPW0	F6R4N2;A0A0R4J0Q2;E9QAD0;Q3UEQ1;E9Q9A0;F6V2U0;D3YUD3;D3YUL8;D3Z230;Q9EPW0	2;2;2;2;2;2;2;2;2;1	2;2;2;2;2;2;2;2;2;1	1;1;1;1;1;1;1;1;1;1	Type I inositol 3,4-bisphosphate 4-phosphatase	Inpp4a	tr|F6R4N2|F6R4N2_MOUSE Inositol polyphosphate-4-phosphatase type I A OS=Mus musculus OX=10090 GN=Inpp4a PE=1 SV=1;tr|A0A0R4J0Q2|A0A0R4J0Q2_MOUSE Inositol polyphosphate-4-phosphatase type I A OS=Mus musculus OX=10090 GN=Inpp4a PE=1 SV=1;tr|E9QAD0|E9QAD0_MOU	10	2	2	1	2	1	0	0	0	0	0	0	0	0	0	0	0	0	2	2	1	1	2	1	0	0	0	0	0	0	0	0	0	0	0	0	2	2	1	1	1	0
P21619;A0A0R4J0Q5	P21619;A0A0R4J0Q5	7;7	5;5	5;5	Lamin-B2	Lmnb2	sp|P21619|LMNB2_MOUSE Lamin-B2 OS=Mus musculus OX=10090 GN=Lmnb2 PE=1 SV=2;tr|A0A0R4J0Q5|A0A0R4J0Q5_MOUSE Lamin-B2 OS=Mus musculus OX=10090 GN=Lmnb2 PE=1 SV=1	2	7	5	5	5	5	4	3	5	6	3	4	4	3	6	6	5	4	2	2	4	7	3	3	2	1	4	4	2	3	3	2	4	4	3	3	1	1	3	5	3	3
Q3UM29;A0A0R4J0Q9;Q3TR20	Q3UM29;A0A0R4J0Q9;Q3TR20	2;2;1	2;2;1	2;2;1	Conserved oligomeric Golgi complex subunit 7	Cog7	sp|Q3UM29|COG7_MOUSE Conserved oligomeric Golgi complex subunit 7 OS=Mus musculus OX=10090 GN=Cog7 PE=1 SV=1;tr|A0A0R4J0Q9|A0A0R4J0Q9_MOUSE Component of oligomeric Golgi complex 7 OS=Mus musculus OX=10090 GN=Cog7 PE=1 SV=1;tr|Q3TR20|Q3TR20_MOUSE Component	3	2	2	2	0	2	2	1	1	1	0	0	0	0	0	0	0	0	1	1	0	1	0	2	2	1	1	1	0	0	0	0	0	0	0	0	1	1	0	1	0	2
O88351;F6ULQ4;Q3U141;A0A0R4J0T4;Q5D0E0	O88351;F6ULQ4;Q3U141;A0A0R4J0T4;Q5D0E0	1;1;1;1;1	1;1;1;1;1	1;1;1;1;1	Inhibitor of nuclear factor kappa-B kinase subunit beta	Ikbkb	sp|O88351|IKKB_MOUSE Inhibitor of nuclear factor kappa-B kinase subunit beta OS=Mus musculus OX=10090 GN=Ikbkb PE=1 SV=1;tr|F6ULQ4|F6ULQ4_MOUSE Inhibitor of nuclear factor kappa-B kinase subunit beta (Fragment) OS=Mus musculus OX=10090 GN=Ikbkb PE=1 SV=1;t	5	1	1	1	1	1	0	0	1	1	0	0	0	0	0	0	1	1	0	0	1	1	1	1	0	0	1	1	0	0	0	0	0	0	1	1	0	0	1	1	1	1
Q9QXM1;A0A0R4J0V4	Q9QXM1;A0A0R4J0V4	1;1	1;1	1;1	Junction-mediating and -regulatory protein	Jmy	sp|Q9QXM1|JMY_MOUSE Junction-mediating and -regulatory protein OS=Mus musculus OX=10090 GN=Jmy PE=1 SV=1;tr|A0A0R4J0V4|A0A0R4J0V4_MOUSE Junction-mediating and -regulatory protein OS=Mus musculus OX=10090 GN=Jmy PE=1 SV=1	2	1	1	1	0	0	1	0	1	1	1	1	1	0	1	0	0	1	0	0	1	1	0	0	1	0	1	1	1	1	1	0	1	0	0	1	0	0	1	1	0	0
P08003;A0A0R4J0Z1	P08003;A0A0R4J0Z1	18;18	18;18	18;18	Protein disulfide-isomerase A4	Pdia4	sp|P08003|PDIA4_MOUSE Protein disulfide-isomerase A4 OS=Mus musculus OX=10090 GN=Pdia4 PE=1 SV=3;tr|A0A0R4J0Z1|A0A0R4J0Z1_MOUSE Protein disulfide-isomerase A4 OS=Mus musculus OX=10090 GN=Pdia4 PE=1 SV=1	2	18	18	18	9	10	13	14	11	9	7	4	10	7	10	9	8	7	13	14	10	13	9	10	13	14	11	9	7	4	10	7	10	9	8	7	13	14	10	13	9	10
Q8R146;A0A0R4J107;A0A0A6YXV0	Q8R146;A0A0R4J107;A0A0A6YXV0	2;2;1	2;2;1	2;2;1	Acylamino-acid-releasing enzyme	Apeh	sp|Q8R146|APEH_MOUSE Acylamino-acid-releasing enzyme OS=Mus musculus OX=10090 GN=Apeh PE=1 SV=3;tr|A0A0R4J107|A0A0R4J107_MOUSE Acyl-peptide hydrolase (Fragment) OS=Mus musculus OX=10090 GN=Apeh PE=1 SV=1;tr|A0A0A6YXV0|A0A0A6YXV0_MOUSE Acylamino-acid-releas	3	2	2	2	2	1	2	2	1	1	0	1	1	1	1	1	1	0	1	1	1	1	2	1	2	2	1	1	0	1	1	1	1	1	1	0	1	1	1	1	2	1
P97479;A0A0U1RPX7;A0A0R4J113;Q5MJ56	P97479;A0A0U1RPX7;A0A0R4J113;Q5MJ56	2;2;2;2	2;2;2;2	2;2;2;2	Unconventional myosin-VIIa	Myo7a	sp|P97479|MYO7A_MOUSE Unconventional myosin-VIIa OS=Mus musculus OX=10090 GN=Myo7a PE=1 SV=2;tr|A0A0U1RPX7|A0A0U1RPX7_MOUSE Unconventional myosin-VIIa OS=Mus musculus OX=10090 GN=Myo7a PE=1 SV=1;tr|A0A0R4J113|A0A0R4J113_MOUSE Unconventional myosin-VIIa OS=	4	2	2	2	1	1	1	1	1	1	1	1	2	1	1	1	1	1	1	1	1	1	1	1	1	1	1	1	1	1	2	1	1	1	1	1	1	1	1	1	1	1
Q8R366;G3UYZ1;A0A0R4J117;D3Z4Q8	Q8R366;G3UYZ1;A0A0R4J117;D3Z4Q8	2;2;2;1	2;2;2;1	2;2;2;1	Immunoglobulin superfamily member 8	Igsf8	sp|Q8R366|IGSF8_MOUSE Immunoglobulin superfamily member 8 OS=Mus musculus OX=10090 GN=Igsf8 PE=1 SV=2;tr|G3UYZ1|G3UYZ1_MOUSE Immunoglobulin superfamily member 8 OS=Mus musculus OX=10090 GN=Igsf8 PE=1 SV=1;tr|A0A0R4J117|A0A0R4J117_MOUSE Immunoglobulin super	4	2	2	2	0	0	2	1	0	0	0	0	1	1	1	1	0	0	1	1	0	1	0	0	2	1	0	0	0	0	1	1	1	1	0	0	1	1	0	1	0	0
O54781;A0A0R4J124	O54781;A0A0R4J124	2;2	2;2	1;1	SRSF protein kinase 2;SRSF protein kinase 2 N-terminal;SRSF protein kinase 2 C-terminal	Srpk2	sp|O54781|SRPK2_MOUSE SRSF protein kinase 2 OS=Mus musculus OX=10090 GN=Srpk2 PE=1 SV=2;tr|A0A0R4J124|A0A0R4J124_MOUSE SRSF protein kinase 2 OS=Mus musculus OX=10090 GN=Srpk2 PE=1 SV=1	2	2	2	1	0	0	1	1	0	0	0	0	0	0	0	0	0	0	0	0	1	1	0	0	1	1	0	0	0	0	0	0	0	0	0	0	0	0	1	1	0	0
A0A0R4J140;Z4YLI8;Q5SW19	A0A0R4J140;Z4YLI8;Q5SW19	5;5;4	5;5;4	5;5;4	Clustered mitochondria protein homolog	Cluh	tr|A0A0R4J140|A0A0R4J140_MOUSE Clustered mitochondria protein homolog OS=Mus musculus OX=10090 GN=Cluh PE=1 SV=1;tr|Z4YLI8|Z4YLI8_MOUSE Clustered mitochondria protein homolog OS=Mus musculus OX=10090 GN=Cluh PE=1 SV=1;sp|Q5SW19|CLU_MOUSE Clustered mitochon	3	5	5	5	1	3	1	0	0	1	0	1	1	0	0	0	0	2	2	5	4	4	1	3	1	0	0	1	0	1	1	0	0	0	0	2	2	5	4	4	1	3
P59108;A0A0R4J1D0;A0A1D5RLP0	P59108;A0A0R4J1D0;A0A1D5RLP0	2;2;1	1;1;1	1;1;1	Copine-2	Cpne2	sp|P59108|CPNE2_MOUSE Copine-2 OS=Mus musculus OX=10090 GN=Cpne2 PE=1 SV=1;tr|A0A0R4J1D0|A0A0R4J1D0_MOUSE Copine-2 OS=Mus musculus OX=10090 GN=Cpne2 PE=1 SV=1;tr|A0A1D5RLP0|A0A1D5RLP0_MOUSE Copine-2 (Fragment) OS=Mus musculus OX=10090 GN=Cpne2 PE=1 SV=1	3	2	1	1	2	1	0	0	1	2	0	0	0	0	0	0	0	0	2	2	1	1	1	0	0	0	1	1	0	0	0	0	0	0	0	0	1	1	0	0	1	0
A0A0R4J1E2;F6ZFU0	A0A0R4J1E2;F6ZFU0	8;7	1;1	1;1		Eef1d	tr|A0A0R4J1E2|A0A0R4J1E2_MOUSE Elongation factor 1-delta OS=Mus musculus OX=10090 GN=Eef1d PE=1 SV=1;tr|F6ZFU0|F6ZFU0_MOUSE Elongation factor 1-delta (Fragment) OS=Mus musculus OX=10090 GN=Eef1d PE=1 SV=1	2	8	1	1	4	4	6	5	6	5	2	3	7	7	5	4	5	5	8	7	8	7	0	1	1	1	1	0	0	0	1	1	0	0	0	0	1	1	1	0	0	1
Q9QXS6;A0A0R4J1E3;F7CPL2	Q9QXS6;A0A0R4J1E3	15;15;5	15;15;5	15;15;5	Drebrin	Dbn1	sp|Q9QXS6|DREB_MOUSE Drebrin OS=Mus musculus OX=10090 GN=Dbn1 PE=1 SV=4;tr|A0A0R4J1E3|A0A0R4J1E3_MOUSE Drebrin OS=Mus musculus OX=10090 GN=Dbn1 PE=1 SV=1	3	15	15	15	13	13	9	10	9	10	5	5	6	7	7	9	7	9	11	12	12	9	13	13	9	10	9	10	5	5	6	7	7	9	7	9	11	12	12	9	13	13
Q80U28;A6PWP8;A2AGQ2;A0A0R4J1F4;A2AGQ7;A2AGQ9;A2AGR0;A2AGQ5;A2AGQ6;E9QN47;A2AGQ4	Q80U28;A6PWP8;A2AGQ2;A0A0R4J1F4;A2AGQ7;A2AGQ9;A2AGR0;A2AGQ5;A2AGQ6;E9QN47;A2AGQ4	1;1;1;1;1;1;1;1;1;1;1	1;1;1;1;1;1;1;1;1;1;1	1;1;1;1;1;1;1;1;1;1;1	MAP kinase-activating death domain protein	Madd	sp|Q80U28|MADD_MOUSE MAP kinase-activating death domain protein OS=Mus musculus OX=10090 GN=Madd PE=1 SV=2;tr|A6PWP8|A6PWP8_MOUSE MAP kinase-activating death domain protein OS=Mus musculus OX=10090 GN=Madd PE=1 SV=1;tr|A2AGQ2|A2AGQ2_MOUSE MAP kinase-activa	11	1	1	1	0	1	0	0	0	0	0	1	0	0	0	0	1	0	0	0	1	1	0	1	0	0	0	0	0	1	0	0	0	0	1	0	0	0	1	1	0	1
Q3KNM2;A0A0R4J1H0	Q3KNM2;A0A0R4J1H0	2;2	2;2	2;2	E3 ubiquitin-protein ligase MARCH5	2021-03-05	sp|Q3KNM2|MARH5_MOUSE E3 ubiquitin-protein ligase MARCHF5 OS=Mus musculus OX=10090 GN=Marchf5 PE=1 SV=1;tr|A0A0R4J1H0|A0A0R4J1H0_MOUSE E3 ubiquitin-protein ligase MARCHF5 OS=Mus musculus OX=10090 GN=Marchf5 PE=1 SV=1	2	2	2	2	1	1	2	2	1	2	0	0	1	1	1	1	1	1	1	1	1	0	1	1	2	2	1	2	0	0	1	1	1	1	1	1	1	1	1	0	1	1
P55937;A0A0R4J1H6;E9QP99;D3Z0Q8	P55937;A0A0R4J1H6;E9QP99	4;4;4;1	4;4;4;1	4;4;4;1	Golgin subfamily A member 3	Golga3	sp|P55937|GOGA3_MOUSE Golgin subfamily A member 3 OS=Mus musculus OX=10090 GN=Golga3 PE=1 SV=3;tr|A0A0R4J1H6|A0A0R4J1H6_MOUSE Golgin subfamily A member 3 OS=Mus musculus OX=10090 GN=Golga3 PE=1 SV=1;tr|E9QP99|E9QP99_MOUSE Golgin subfamily A member 3 OS=Mus	4	4	4	4	2	4	2	3	1	1	1	1	1	2	1	2	2	2	2	1	1	2	2	4	2	3	1	1	1	1	1	2	1	2	2	2	2	1	1	2	2	4
Q5DTU0;A0A0R4J1L6	Q5DTU0;A0A0R4J1L6	2;2	2;2	2;2	Actin filament-associated protein 1-like 2	Afap1l2	sp|Q5DTU0|AF1L2_MOUSE Actin filament-associated protein 1-like 2 OS=Mus musculus OX=10090 GN=Afap1l2 PE=1 SV=2;tr|A0A0R4J1L6|A0A0R4J1L6_MOUSE Actin filament-associated protein 1-like 2 OS=Mus musculus OX=10090 GN=Afap1l2 PE=1 SV=1	2	2	2	2	1	1	0	0	1	0	0	1	0	0	1	1	1	1	0	1	1	1	1	1	0	0	1	0	0	1	0	0	1	1	1	1	0	1	1	1	1	1
Q02357;G5E8J2;B7ZW98;E9QNT8;G8JL84;D3YTV8;D3Z5M4;Q0VGY9;A0A0R4J1N7;F7D1P5;G3UY11	Q02357;G5E8J2;B7ZW98;E9QNT8;G8JL84;D3YTV8;D3Z5M4;Q0VGY9;A0A0R4J1N7;F7D1P5;G3UY11	5;5;5;5;5;5;5;5;5;4;3	3;3;3;3;3;3;3;3;3;3;1	3;3;3;3;3;3;3;3;3;3;1	Ankyrin-1	Ank1	sp|Q02357|ANK1_MOUSE Ankyrin-1 OS=Mus musculus OX=10090 GN=Ank1 PE=1 SV=2;tr|G5E8J2|G5E8J2_MOUSE Ankyrin-1 OS=Mus musculus OX=10090 GN=Ank1 PE=1 SV=1;tr|B7ZW98|B7ZW98_MOUSE Ank1 protein OS=Mus musculus OX=10090 GN=Ank1 PE=1 SV=1;tr|E9QNT8|E9QNT8_MOUSE Anky	11	5	3	3	5	4	1	2	3	4	1	0	1	3	2	2	1	1	5	5	3	3	3	2	0	0	1	2	0	0	0	1	0	0	0	0	3	3	1	1	3	2
Q8CEE7;A0A0R4J1N8	Q8CEE7;A0A0R4J1N8	1;1	1;1	1;1	Retinol dehydrogenase 13	Rdh13	sp|Q8CEE7|RDH13_MOUSE Retinol dehydrogenase 13 OS=Mus musculus OX=10090 GN=Rdh13 PE=1 SV=1;tr|A0A0R4J1N8|A0A0R4J1N8_MOUSE Retinol dehydrogenase 13 OS=Mus musculus OX=10090 GN=Rdh13 PE=1 SV=1	2	1	1	1	1	1	1	1	1	1	0	0	0	1	0	0	0	0	1	1	0	0	1	1	1	1	1	1	0	0	0	1	0	0	0	0	1	1	0	0	1	1
Q3UTJ2;F6ZWT0;F7BEU1;A0A0R4J1X5;A0A0R4J1W0;B2RXQ9;D3Z080;Z4YJR7;A0A0R4J1T1;B7ZWM6;B9EKP8;F6V513;A0A1B0GRC3	Q3UTJ2;F6ZWT0;F7BEU1;A0A0R4J1X5;A0A0R4J1W0;B2RXQ9;D3Z080;Z4YJR7;A0A0R4J1T1;B7ZWM6;B9EKP8;F6V513;A0A1B0GRC3	2;2;2;2;2;2;2;2;2;2;2;1;1	2;2;2;2;2;2;2;2;2;2;2;1;1	2;2;2;2;2;2;2;2;2;2;2;1;1	Sorbin and SH3 domain-containing protein 2	Sorbs2	sp|Q3UTJ2|SRBS2_MOUSE Sorbin and SH3 domain-containing protein 2 OS=Mus musculus OX=10090 GN=Sorbs2 PE=1 SV=2;tr|F6ZWT0|F6ZWT0_MOUSE Sorbin and SH3 domain-containing protein 2 (Fragment) OS=Mus musculus OX=10090 GN=Sorbs2 PE=1 SV=8;tr|F7BEU1|F7BEU1_MOUSE S	13	2	2	2	1	1	1	1	1	1	0	1	0	0	1	1	0	1	0	2	1	1	1	1	1	1	1	1	0	1	0	0	1	1	0	1	0	2	1	1	1	1
Q91W90;A0A0R4J1Y7;E9PXX7	Q91W90;A0A0R4J1Y7;E9PXX7	10;10;10	10;10;10	10;10;10	Thioredoxin domain-containing protein 5	Txndc5	sp|Q91W90|TXND5_MOUSE Thioredoxin domain-containing protein 5 OS=Mus musculus OX=10090 GN=Txndc5 PE=1 SV=2;tr|A0A0R4J1Y7|A0A0R4J1Y7_MOUSE Thioredoxin domain-containing protein 5 OS=Mus musculus OX=10090 GN=Txndc5 PE=1 SV=1;tr|E9PXX7|E9PXX7_MOUSE Thioredoxi	3	10	10	10	6	8	9	6	3	2	0	0	6	8	5	5	4	4	8	9	8	9	6	8	9	6	3	2	0	0	6	8	5	5	4	4	8	9	8	9	6	8
Q9CR67;A0A0R4J1Z3;Q9CZM3	Q9CR67;A0A0R4J1Z3;Q9CZM3	2;2;1	2;2;1	2;2;1	Transmembrane protein 33	Tmem33	sp|Q9CR67|TMM33_MOUSE Transmembrane protein 33 OS=Mus musculus OX=10090 GN=Tmem33 PE=1 SV=1;tr|A0A0R4J1Z3|A0A0R4J1Z3_MOUSE Transmembrane protein 33 OS=Mus musculus OX=10090 GN=Tmem33 PE=1 SV=1;tr|Q9CZM3|Q9CZM3_MOUSE Transmembrane protein 33 OS=Mus musculus	3	2	2	2	1	1	2	2	2	2	1	0	2	2	1	2	1	1	2	2	2	2	1	1	2	2	2	2	1	0	2	2	1	2	1	1	2	2	2	2	1	1
A0A0R4J221;E9Q9J6	A0A0R4J221;E9Q9J6	21;20	1;1	1;1		Plec	tr|A0A0R4J221|A0A0R4J221_MOUSE Plectin (Fragment) OS=Mus musculus OX=10090 GN=Plec PE=1 SV=1;tr|E9Q9J6|E9Q9J6_MOUSE Plectin (Fragment) OS=Mus musculus OX=10090 GN=Plec PE=1 SV=1	2	21	1	1	17	18	14	13	16	15	9	8	13	10	12	11	10	12	20	19	17	17	1	1	0	0	0	0	0	0	0	0	0	0	0	0	0	0	0	0	1	1
Q8C650;A0A0R4J233;A0A1W2P6J7;Q9DA97;S4R2P6	Q8C650;A0A0R4J233;A0A1W2P6J7	3;3;3;1;1	2;2;2;0;0	2;2;2;0;0	Septin-10	2021-09-10	sp|Q8C650|SEP10_MOUSE Septin-10 OS=Mus musculus OX=10090 GN=Septin10 PE=1 SV=1;tr|A0A0R4J233|A0A0R4J233_MOUSE Septin OS=Mus musculus OX=10090 GN=Septin10 PE=1 SV=1;tr|A0A1W2P6J7|A0A1W2P6J7_MOUSE Septin OS=Mus musculus OX=10090 GN=Septin10 PE=1 SV=1	5	3	2	2	2	2	2	3	1	2	1	1	1	1	2	1	2	2	3	3	2	1	1	1	1	2	0	1	0	0	0	0	1	0	1	1	2	2	1	0	1	1
Q7TMK9;G3UXJ6;G3UZI2;A0A0R4J259;G3V018;G3UWM1;G3UZ48;G3UXU5;S4R1E9;G3XA76	Q7TMK9;G3UXJ6;G3UZI2;A0A0R4J259;G3V018;G3UWM1;G3UZ48	6;6;6;6;6;5;4;1;1;1	6;6;6;6;6;5;4;1;1;1	3;3;3;3;3;2;2;0;0;1	Heterogeneous nuclear ribonucleoprotein Q	Syncrip	sp|Q7TMK9|HNRPQ_MOUSE Heterogeneous nuclear ribonucleoprotein Q OS=Mus musculus OX=10090 GN=Syncrip PE=1 SV=2;tr|G3UXJ6|G3UXJ6_MOUSE Heterogeneous nuclear ribonucleoprotein Q OS=Mus musculus OX=10090 GN=Syncrip PE=1 SV=1;tr|G3UZI2|G3UZI2_MOUSE Heterogeneou	10	6	6	3	5	5	5	5	4	4	1	2	5	4	4	3	4	4	6	6	5	5	5	5	5	5	4	4	1	2	5	4	4	3	4	4	6	6	5	5	2	2
Q7TMF3;F6RBR6;A0A0R4J275	Q7TMF3;F6RBR6;A0A0R4J275	3;3;3	3;3;3	3;3;3	NADH dehydrogenase [ubiquinone] 1 alpha subcomplex subunit 12	Ndufa12	sp|Q7TMF3|NDUAC_MOUSE NADH dehydrogenase [ubiquinone] 1 alpha subcomplex subunit 12 OS=Mus musculus OX=10090 GN=Ndufa12 PE=1 SV=2;tr|F6RBR6|F6RBR6_MOUSE NADH dehydrogenase [ubiquinone] 1 alpha subcomplex subunit 12 OS=Mus musculus OX=10090 GN=Ndufa12 PE=1	3	3	3	3	0	1	2	2	2	2	0	0	1	1	1	2	2	1	3	3	3	3	0	1	2	2	2	2	0	0	1	1	1	2	2	1	3	3	3	3	0	1
P19096;A0A0U1RNJ1	P19096;A0A0U1RNJ1	42;42	42;42	42;42	Fatty acid synthase;[Acyl-carrier-protein] S-acetyltransferase;[Acyl-carrier-protein] S-malonyltransferase;3-oxoacyl-[acyl-carrier-protein] synthase;3-oxoacyl-[acyl-carrier-protein] reductase;3-hydroxyacyl-[acyl-carrier-protein] dehydratase;Enoyl-[acyl-carrier-protein] reductase;Oleoyl-[acyl-carrier-protein] hydrolase	Fasn	sp|P19096|FAS_MOUSE Fatty acid synthase OS=Mus musculus OX=10090 GN=Fasn PE=1 SV=2;tr|A0A0U1RNJ1|A0A0U1RNJ1_MOUSE 3-hydroxyacyl-[acyl-carrier-protein] dehydratase OS=Mus musculus OX=10090 GN=Fasn PE=1 SV=1	2	42	42	42	24	27	24	22	18	16	7	9	19	18	7	11	17	18	34	36	31	33	24	27	24	22	18	16	7	9	19	18	7	11	17	18	34	36	31	33	24	27
Q3THS6;A0A0U1RNT6;A0A0U1RNK6;Q91X83;A0A0U1RQB0;A0A0U1RQ95	Q3THS6;A0A0U1RNT6;A0A0U1RNK6	5;5;5;1;1;1	5;5;5;1;1;1	5;5;5;1;1;1	S-adenosylmethionine synthase isoform type-2	Mat2a	sp|Q3THS6|METK2_MOUSE S-adenosylmethionine synthase isoform type-2 OS=Mus musculus OX=10090 GN=Mat2a PE=1 SV=2;tr|A0A0U1RNT6|A0A0U1RNT6_MOUSE S-adenosylmethionine synthase OS=Mus musculus OX=10090 GN=Mat2a PE=1 SV=1;tr|A0A0U1RNK6|A0A0U1RNK6_MOUSE S-adenosy	6	5	5	5	3	3	4	4	4	2	1	1	2	4	4	4	2	3	5	5	4	5	3	3	4	4	4	2	1	1	2	4	4	4	2	3	5	5	4	5	3	3
Q8R1A4;E9PX48;A0A0U1RNK7;A2A9M5;A2A9M4;Q8VDR9;A0A0U1RNY4;A0A1L1SQR4	Q8R1A4;E9PX48;A0A0U1RNK7;A2A9M5;A2A9M4	6;6;6;6;6;1;1;1	6;6;6;6;6;1;1;1	6;6;6;6;6;1;1;1	Dedicator of cytokinesis protein 7	Dock7	sp|Q8R1A4|DOCK7_MOUSE Dedicator of cytokinesis protein 7 OS=Mus musculus OX=10090 GN=Dock7 PE=1 SV=3;tr|E9PX48|E9PX48_MOUSE Dedicator of cytokinesis protein 7 OS=Mus musculus OX=10090 GN=Dock7 PE=1 SV=2;tr|A0A0U1RNK7|A0A0U1RNK7_MOUSE Dedicator of cytokines	8	6	6	6	4	2	1	1	3	4	0	0	2	2	1	1	1	1	2	2	1	2	4	2	1	1	3	4	0	0	2	2	1	1	1	1	2	2	1	2	4	2
Q8VDP6;A0A0U1RP13;A0A0U1RP60;A0A0U1RNI6;A0A0U1RPV3;A0A0U1RQ57	Q8VDP6;A0A0U1RP13	5;5;1;1;1;1	5;5;1;1;1;1	5;5;1;1;1;1	CDP-diacylglycerol--inositol 3-phosphatidyltransferase	Cdipt	sp|Q8VDP6|CDIPT_MOUSE CDP-diacylglycerol--inositol 3-phosphatidyltransferase OS=Mus musculus OX=10090 GN=Cdipt PE=1 SV=1;tr|A0A0U1RP13|A0A0U1RP13_MOUSE CDP-diacylglycerol--inositol 3-phosphatidyltransferase OS=Mus musculus OX=10090 GN=Cdipt PE=1 SV=1	6	5	5	5	3	2	5	4	2	3	1	2	4	4	4	4	2	3	5	4	5	5	3	2	5	4	2	3	1	2	4	4	4	4	2	3	5	4	5	5	3	2
Q7TQH0;A0A0U1RPL0	Q7TQH0;A0A0U1RPL0	10;10	1;1	1;1	Ataxin-2-like protein	Atxn2l	sp|Q7TQH0|ATX2L_MOUSE Ataxin-2-like protein OS=Mus musculus OX=10090 GN=Atxn2l PE=1 SV=1;tr|A0A0U1RPL0|A0A0U1RPL0_MOUSE Ataxin-2-like protein OS=Mus musculus OX=10090 GN=Atxn2l PE=1 SV=1	2	10	1	1	7	6	3	4	5	5	3	3	4	3	2	2	6	5	7	6	7	7	1	0	0	0	0	0	0	0	0	0	0	0	1	0	1	1	1	1	1	0
P59648;A0A0U1RPY2	P59648;A0A0U1RPY2	1;1	1;1	1;1	FXYD domain-containing ion transport regulator 7	Fxyd7	sp|P59648|FXYD7_MOUSE FXYD domain-containing ion transport regulator 7 OS=Mus musculus OX=10090 GN=Fxyd7 PE=3 SV=1;tr|A0A0U1RPY2|A0A0U1RPY2_MOUSE FXYD domain-containing ion transport regulator OS=Mus musculus OX=10090 GN=Fxyd7 PE=1 SV=1	2	1	1	1	1	1	0	1	1	0	0	0	1	1	0	0	1	1	1	0	1	0	1	1	0	1	1	0	0	0	1	1	0	0	1	1	1	0	1	0	1	1
Q8R0G7;D3YWU4;A0A0U1RPY3;D3YWA9;D3YTR6;D6REG2;A0A0U1RNZ2	Q8R0G7;D3YWU4;A0A0U1RPY3;D3YWA9;D3YTR6;D6REG2;A0A0U1RNZ2	2;2;2;2;2;1;1	2;2;2;2;2;1;1	2;2;2;2;2;1;1	Protein spinster homolog 1	Spns1	sp|Q8R0G7|SPNS1_MOUSE Protein spinster homolog 1 OS=Mus musculus OX=10090 GN=Spns1 PE=2 SV=1;tr|D3YWU4|D3YWU4_MOUSE Protein spinster homolog 1 (Fragment) OS=Mus musculus OX=10090 GN=Spns1 PE=1 SV=1;tr|A0A0U1RPY3|A0A0U1RPY3_MOUSE Protein spinster homolog 1	7	2	2	2	0	1	1	0	0	0	0	0	0	0	0	0	0	0	1	0	0	0	0	1	1	0	0	0	0	0	0	0	0	0	0	0	1	0	0	0	0	1
Q9WVA3;A0A140LHA2;A0A140LJ21;A0A140LIM5	Q9WVA3;A0A140LHA2;A0A140LJ21	3;3;2;1	3;3;2;1	3;3;2;1	Mitotic checkpoint protein BUB3	Bub3	sp|Q9WVA3|BUB3_MOUSE Mitotic checkpoint protein BUB3 OS=Mus musculus OX=10090 GN=Bub3 PE=1 SV=2;tr|A0A140LHA2|A0A140LHA2_MOUSE Mitotic checkpoint protein BUB3 OS=Mus musculus OX=10090 GN=Bub3 PE=1 SV=1;tr|A0A140LJ21|A0A140LJ21_MOUSE Mitotic checkpoint prot	4	3	3	3	3	3	3	3	1	1	0	0	3	3	0	0	0	0	3	2	1	1	3	3	3	3	1	1	0	0	3	3	0	0	0	0	3	2	1	1	3	3
Q61072;E9Q638;A0A140LHU0	Q61072;E9Q638;A0A140LHU0	4;4;4	4;4;4	4;4;4	Disintegrin and metalloproteinase domain-containing protein 9	Adam9	sp|Q61072|ADAM9_MOUSE Disintegrin and metalloproteinase domain-containing protein 9 OS=Mus musculus OX=10090 GN=Adam9 PE=1 SV=2;tr|E9Q638|E9Q638_MOUSE Disintegrin and metalloproteinase domain-containing protein 9 OS=Mus musculus OX=10090 GN=Adam9 PE=1 SV=1	3	4	4	4	1	1	2	2	3	3	1	0	3	3	3	3	0	0	2	2	2	3	1	1	2	2	3	3	1	0	3	3	3	3	0	0	2	2	2	3	1	1
Q3TRM4;A0A140LHU9;A0A140LI54;A0A140LJI6;A0A140LHT9	Q3TRM4;A0A140LHU9;A0A140LI54;A0A140LJI6;A0A140LHT9	2;2;2;1;1	2;2;2;1;1	2;2;2;1;1	Neuropathy target esterase	Pnpla6	sp|Q3TRM4|PLPL6_MOUSE Patatin-like phospholipase domain-containing protein 6 OS=Mus musculus OX=10090 GN=Pnpla6 PE=1 SV=2;tr|A0A140LHU9|A0A140LHU9_MOUSE Patatin-like phospholipase domain-containing protein 6 OS=Mus musculus OX=10090 GN=Pnpla6 PE=1 SV=1;tr|	5	2	2	2	1	1	1	0	0	0	2	2	1	1	1	1	2	2	1	1	2	2	1	1	1	0	0	0	2	2	1	1	1	1	2	2	1	1	2	2	1	1
C6KI89;A0A140LI52;A0A140LJ05	C6KI89;A0A140LI52;A0A140LJ05	1;1;1	1;1;1	1;1;1	Cation channel sperm-associated protein subunit gamma 2	Catsperg2	sp|C6KI89|CTSG2_MOUSE Cation channel sperm-associated protein subunit gamma 2 OS=Mus musculus OX=10090 GN=Catsperg2 PE=1 SV=1;tr|A0A140LI52|A0A140LI52_MOUSE Cation channel sperm-associated protein subunit gamma 2 OS=Mus musculus OX=10090 GN=Catsperg2 PE=1	3	1	1	1	0	0	0	0	0	1	0	0	0	0	0	0	0	0	0	0	0	0	0	0	0	0	0	1	0	0	0	0	0	0	0	0	0	0	0	0	0	0
Q7TSH4;A0A140LJ44	Q7TSH4;A0A140LJ44	2;2	2;2	2;2	Centriolar coiled-coil protein of 110 kDa	Ccp110	sp|Q7TSH4|CP110_MOUSE Centriolar coiled-coil protein of 110 kDa OS=Mus musculus OX=10090 GN=Ccp110 PE=1 SV=1;tr|A0A140LJ44|A0A140LJ44_MOUSE Centriolar coiled-coil protein of 110 kDa (Fragment) OS=Mus musculus OX=10090 GN=Ccp110 PE=1 SV=1	2	2	2	2	1	1	1	1	1	1	1	1	1	1	1	1	1	1	1	0	1	1	1	1	1	1	1	1	1	1	1	1	1	1	1	1	1	0	1	1	1	1
A0A140LJ69	A0A140LJ69	2	2	2			tr|A0A140LJ69|A0A140LJ69_MOUSE Protein unc-13 homolog B OS=Mus musculus OX=10090 GN=Unc13b PE=1 SV=1	1	2	2	2	0	1	0	1	0	1	1	1	0	0	1	0	1	1	0	0	0	0	0	1	0	1	0	1	1	1	0	0	1	0	1	1	0	0	0	0	0	1
Q9D6X6;A0A140LJH8	Q9D6X6;A0A140LJH8	2;2	2;2	2;2	Serine protease 23	Prss23	sp|Q9D6X6|PRS23_MOUSE Serine protease 23 OS=Mus musculus OX=10090 GN=Prss23 PE=2 SV=2;tr|A0A140LJH8|A0A140LJH8_MOUSE Serine protease 23 (Fragment) OS=Mus musculus OX=10090 GN=Prss23 PE=1 SV=1	2	2	2	2	1	0	0	2	0	0	0	0	0	1	0	0	0	0	2	2	2	2	1	0	0	2	0	0	0	0	0	1	0	0	0	0	2	2	2	2	1	0
Q9R1B9;G3UY21;A0A140T8T2;G3UYX7	Q9R1B9;G3UY21;A0A140T8T2;G3UYX7	1;1;1;1	1;1;1;1	1;1;1;1	Slit homolog 2 protein;Slit homolog 2 protein N-product;Slit homolog 2 protein C-product	Slit2	sp|Q9R1B9|SLIT2_MOUSE Slit homolog 2 protein OS=Mus musculus OX=10090 GN=Slit2 PE=2 SV=2;tr|G3UY21|G3UY21_MOUSE Slit homolog 2 protein OS=Mus musculus OX=10090 GN=Slit2 PE=1 SV=1;tr|A0A140T8T2|A0A140T8T2_MOUSE Slit homolog 2 protein OS=Mus musculus OX=1009	4	1	1	1	0	0	0	0	0	1	0	0	0	0	1	1	0	0	0	0	0	0	0	0	0	0	0	1	0	0	0	0	1	1	0	0	0	0	0	0	0	0
P51410;A0A140T8T4;D3Z629;A0A0G2JES3;D3YZT0;A0A0G2JFQ3;S4R1R7	P51410;A0A140T8T4;D3Z629;A0A0G2JES3;D3YZT0	7;7;6;6;4;3;3	7;7;6;6;4;3;3	7;7;6;6;4;3;3	60S ribosomal protein L9	Rpl9	sp|P51410|RL9_MOUSE 60S ribosomal protein L9 OS=Mus musculus OX=10090 GN=Rpl9 PE=1 SV=2;tr|A0A140T8T4|A0A140T8T4_MOUSE 60S ribosomal protein L9 OS=Mus musculus OX=10090 GN=Rpl9-ps6 PE=3 SV=1;tr|D3Z629|D3Z629_MOUSE 60S ribosomal protein L9 OS=Mus musculus O	7	7	7	7	4	4	6	7	4	5	3	2	5	4	4	6	3	3	5	7	6	6	4	4	6	7	4	5	3	2	5	4	4	6	3	3	5	7	6	6	4	4
Q9JIF0;A0A171KXD3;A0A140LHS4;A0A140LJ70;A0A140LI33;A0A140LJF4;A0A140LIF7;A0A140LHF7;Q6PAK3	Q9JIF0;A0A171KXD3;A0A140LHS4;A0A140LJ70;A0A140LI33;A0A140LJF4	4;4;3;3;2;2;1;1;1	4;4;3;3;2;2;1;1;1	4;4;3;3;2;2;1;1;1	Protein arginine N-methyltransferase 1	Prmt1	sp|Q9JIF0|ANM1_MOUSE Protein arginine N-methyltransferase 1 OS=Mus musculus OX=10090 GN=Prmt1 PE=1 SV=1;tr|A0A171KXD3|A0A171KXD3_MOUSE Protein arginine N-methyltransferase 1 OS=Mus musculus OX=10090 GN=Prmt1 PE=1 SV=1;tr|A0A140LHS4|A0A140LHS4_MOUSE Protein	9	4	4	4	1	3	1	0	0	1	0	0	0	0	0	0	0	0	3	3	2	2	1	3	1	0	0	1	0	0	0	0	0	0	0	0	3	3	2	2	1	3
P35980;A0A1B0GSF7;A0A1B0GQU8;A0A1B0GSS8;A0A1B0GRZ3;A0A1B0GSA8;A0A1B0GS28	P35980;A0A1B0GSF7;A0A1B0GQU8;A0A1B0GSS8;A0A1B0GRZ3;A0A1B0GSA8	4;4;4;3;2;2;1	4;4;4;3;2;2;1	4;4;4;3;2;2;1	60S ribosomal protein L18	Rpl18	sp|P35980|RL18_MOUSE 60S ribosomal protein L18 OS=Mus musculus OX=10090 GN=Rpl18 PE=1 SV=3;tr|A0A1B0GSF7|A0A1B0GSF7_MOUSE 60S ribosomal protein L18 OS=Mus musculus OX=10090 GN=Rpl18 PE=1 SV=1;tr|A0A1B0GQU8|A0A1B0GQU8_MOUSE 60S ribosomal protein L18 OS=Mus	7	4	4	4	3	2	2	3	1	2	2	1	3	2	4	4	2	3	3	2	2	3	3	2	2	3	1	2	2	1	3	2	4	4	2	3	3	2	2	3	3	2
Q93092;A0A1B0GR11	Q93092;A0A1B0GR11	16;16	16;16	16;16	Transaldolase	Taldo1	sp|Q93092|TALDO_MOUSE Transaldolase OS=Mus musculus OX=10090 GN=Taldo1 PE=1 SV=2;tr|A0A1B0GR11|A0A1B0GR11_MOUSE Transaldolase OS=Mus musculus OX=10090 GN=Taldo1 PE=1 SV=1	2	16	16	16	12	11	9	9	10	9	5	8	10	12	9	8	10	10	13	13	10	10	12	11	9	9	10	9	5	8	10	12	9	8	10	10	13	13	10	10	12	11
P70302;A0A1B0GR78;A0A1B0GRA5	P70302;A0A1B0GR78;A0A1B0GRA5	5;5;5	5;5;5	5;5;5	Stromal interaction molecule 1	Stim1	sp|P70302|STIM1_MOUSE Stromal interaction molecule 1 OS=Mus musculus OX=10090 GN=Stim1 PE=1 SV=2;tr|A0A1B0GR78|A0A1B0GR78_MOUSE Stromal interaction molecule 1 OS=Mus musculus OX=10090 GN=Stim1 PE=1 SV=1;tr|A0A1B0GRA5|A0A1B0GRA5_MOUSE Stromal interaction mo	3	5	5	5	4	4	3	3	3	3	1	0	2	2	1	3	2	3	3	2	3	2	4	4	3	3	3	3	1	0	2	2	1	3	2	3	3	2	3	2	4	4
Q62376;A0A1B0GRR8;A0A1B0GR69;A0A1B0GRV8;A0A1B0GR44	Q62376;A0A1B0GRR8;A0A1B0GR69;A0A1B0GRV8;A0A1B0GR44	4;4;3;3;2	4;4;3;3;2	4;4;3;3;2	U1 small nuclear ribonucleoprotein 70 kDa	Snrnp70	sp|Q62376|RU17_MOUSE U1 small nuclear ribonucleoprotein 70 kDa OS=Mus musculus OX=10090 GN=Snrnp70 PE=1 SV=2;tr|A0A1B0GRR8|A0A1B0GRR8_MOUSE U1 small nuclear ribonucleoprotein 70 kDa (Fragment) OS=Mus musculus OX=10090 GN=Snrnp70 PE=1 SV=1;tr|A0A1B0GR69|A0A	5	4	4	4	1	1	1	1	1	1	0	0	0	0	0	0	0	0	1	2	2	2	1	1	1	1	1	1	0	0	0	0	0	0	0	0	1	2	2	2	1	1
Q9Z0S1;D3Z0E6;A0A1B0GRV0	Q9Z0S1;D3Z0E6;A0A1B0GRV0	2;2;2	2;2;2	2;2;2	3(2),5-bisphosphate nucleotidase 1	Bpnt1	sp|Q9Z0S1|BPNT1_MOUSE 3(2),5-bisphosphate nucleotidase 1 OS=Mus musculus OX=10090 GN=Bpnt1 PE=1 SV=2;tr|D3Z0E6|D3Z0E6_MOUSE 3(2),5-bisphosphate nucleotidase 1 OS=Mus musculus OX=10090 GN=Bpnt1 PE=1 SV=1;tr|A0A1B0GRV0|A0A1B0GRV0_MOUSE 3(2),5-bispho	3	2	2	2	0	1	1	0	0	0	0	0	1	1	0	0	1	2	2	2	1	2	0	1	1	0	0	0	0	0	1	1	0	0	1	2	2	2	1	2	0	1
Q07813;A0A1B0GS13;A0A1B0GT81;A0A1B0GTA4;A0A1B0GSH8	Q07813;A0A1B0GS13;A0A1B0GT81;A0A1B0GTA4;A0A1B0GSH8	1;1;1;1;1	1;1;1;1;1	1;1;1;1;1	Apoptosis regulator BAX	Bax	sp|Q07813|BAX_MOUSE Apoptosis regulator BAX OS=Mus musculus OX=10090 GN=Bax PE=1 SV=1;tr|A0A1B0GS13|A0A1B0GS13_MOUSE Apoptosis regulator BAX (Fragment) OS=Mus musculus OX=10090 GN=Bax PE=1 SV=1;tr|A0A1B0GT81|A0A1B0GT81_MOUSE Apoptosis regulator BAX OS=Mus	5	1	1	1	1	1	0	0	0	0	0	0	0	0	0	0	1	1	0	0	1	1	1	1	0	0	0	0	0	0	0	0	0	0	1	1	0	0	1	1	1	1
Q9CQM9;A0A1B0GS58;A0A1B0GT04	Q9CQM9;A0A1B0GS58;A0A1B0GT04	5;5;3	5;5;3	5;5;3	Glutaredoxin-3	Glrx3	sp|Q9CQM9|GLRX3_MOUSE Glutaredoxin-3 OS=Mus musculus OX=10090 GN=Glrx3 PE=1 SV=1;tr|A0A1B0GS58|A0A1B0GS58_MOUSE Glutaredoxin-3 OS=Mus musculus OX=10090 GN=Glrx3 PE=1 SV=1;tr|A0A1B0GT04|A0A1B0GT04_MOUSE Glutaredoxin-3 (Fragment) OS=Mus musculus OX=10090 GN=	3	5	5	5	1	2	1	2	1	1	1	1	2	2	2	2	2	2	5	4	2	2	1	2	1	2	1	1	1	1	2	2	2	2	2	2	5	4	2	2	1	2
Q9CQW9;Q99J93;A0A1B0GT68	Q9CQW9;Q99J93;A0A1B0GT68	1;1;1	1;1;1	1;1;1	Interferon-induced transmembrane protein 3;Interferon-induced transmembrane protein 2	Ifitm3;Ifitm2	sp|Q9CQW9|IFM3_MOUSE Interferon-induced transmembrane protein 3 OS=Mus musculus OX=10090 GN=Ifitm3 PE=1 SV=1;sp|Q99J93|IFM2_MOUSE Interferon-induced transmembrane protein 2 OS=Mus musculus OX=10090 GN=Ifitm2 PE=1 SV=1;tr|A0A1B0GT68|A0A1B0GT68_MOUSE Predict	3	1	1	1	1	1	1	1	0	0	1	1	1	1	1	1	0	1	1	0	1	0	1	1	1	1	0	0	1	1	1	1	1	1	0	1	1	0	1	0	1	1
Q99K51;A0A1C7CYV0;B1AX58;Q3V0K9	Q99K51;A0A1C7CYV0;B1AX58	11;11;10;2	11;11;10;2	9;9;8;2	Plastin-3	Pls3	sp|Q99K51|PLST_MOUSE Plastin-3 OS=Mus musculus OX=10090 GN=Pls3 PE=1 SV=3;tr|A0A1C7CYV0|A0A1C7CYV0_MOUSE Plastin-3 (Fragment) OS=Mus musculus OX=10090 GN=Pls3 PE=1 SV=1;tr|B1AX58|B1AX58_MOUSE Plastin-3 OS=Mus musculus OX=10090 GN=Pls3 PE=1 SV=1	4	11	11	9	9	9	6	7	8	8	5	4	4	6	3	4	8	8	9	10	9	9	9	9	6	7	8	8	5	4	4	6	3	4	8	8	9	10	9	9	7	7
Q9JMH9;E9QA74;E9Q405;A0A1C7ZN10;K3W4L0;B2RRE2;E9QAX2	Q9JMH9;E9QA74;E9Q405;A0A1C7ZN10;K3W4L0;B2RRE2;E9QAX2	9;9;9;9;9;9;9	9;9;9;9;9;9;9	9;9;9;9;9;9;9	Unconventional myosin-XVIIIa	Myo18a	sp|Q9JMH9|MY18A_MOUSE Unconventional myosin-XVIIIa OS=Mus musculus OX=10090 GN=Myo18a PE=1 SV=2;tr|E9QA74|E9QA74_MOUSE Unconventional myosin-XVIIIa OS=Mus musculus OX=10090 GN=Myo18a PE=1 SV=1;tr|E9Q405|E9Q405_MOUSE Unconventional myosin-XVIIIa OS=Mus musc	7	9	9	9	5	5	4	2	4	3	0	0	5	5	1	1	3	0	7	7	5	3	5	5	4	2	4	3	0	0	5	5	1	1	3	0	7	7	5	3	5	5
Q8BGH4;A0A1D5RLF1	Q8BGH4;A0A1D5RLF1	2;2	2;2	2;2	Receptor expression-enhancing protein 1	Reep1	sp|Q8BGH4|REEP1_MOUSE Receptor expression-enhancing protein 1 OS=Mus musculus OX=10090 GN=Reep1 PE=1 SV=1;tr|A0A1D5RLF1|A0A1D5RLF1_MOUSE Receptor expression-enhancing protein OS=Mus musculus OX=10090 GN=Reep1 PE=1 SV=1	2	2	2	2	2	2	2	0	1	1	0	0	1	1	1	1	0	0	2	2	2	1	2	2	2	0	1	1	0	0	1	1	1	1	0	0	2	2	2	1	2	2
Q8BTX9;A0A1D5RLG0;A0A1D5RM62	Q8BTX9;A0A1D5RLG0;A0A1D5RM62	2;2;1	2;2;1	2;2;1	Inactive hydroxysteroid dehydrogenase-like protein 1	Hsdl1	sp|Q8BTX9|HSDL1_MOUSE Inactive hydroxysteroid dehydrogenase-like protein 1 OS=Mus musculus OX=10090 GN=Hsdl1 PE=1 SV=1;tr|A0A1D5RLG0|A0A1D5RLG0_MOUSE Inactive hydroxysteroid dehydrogenase-like protein 1 OS=Mus musculus OX=10090 GN=Hsdl1 PE=1 SV=1;tr|A0A1D5	3	2	2	2	1	1	2	2	1	0	0	0	2	2	1	2	1	1	2	2	1	1	1	1	2	2	1	0	0	0	2	2	1	2	1	1	2	2	1	1	1	1
Q80UJ7;A0A1D5RLG3	Q80UJ7;A0A1D5RLG3	2;2	2;2	2;2	Rab3 GTPase-activating protein catalytic subunit	Rab3gap1	sp|Q80UJ7|RB3GP_MOUSE Rab3 GTPase-activating protein catalytic subunit OS=Mus musculus OX=10090 GN=Rab3gap1 PE=1 SV=4;tr|A0A1D5RLG3|A0A1D5RLG3_MOUSE Rab3 GTPase-activating protein catalytic subunit OS=Mus musculus OX=10090 GN=Rab3gap1 PE=1 SV=1	2	2	2	2	0	0	1	0	0	0	0	0	0	0	0	0	0	0	2	1	1	1	0	0	1	0	0	0	0	0	0	0	0	0	0	0	2	1	1	1	0	0
Q8BG67;A0A1D5RLL3	Q8BG67;A0A1D5RLL3	1;1	1;1	1;1	Protein EFR3 homolog A	Efr3a	sp|Q8BG67|EFR3A_MOUSE Protein EFR3 homolog A OS=Mus musculus OX=10090 GN=Efr3a PE=1 SV=1;tr|A0A1D5RLL3|A0A1D5RLL3_MOUSE Protein EFR3 homolog A OS=Mus musculus OX=10090 GN=Efr3a PE=1 SV=1	2	1	1	1	1	0	0	0	0	0	0	0	0	0	0	0	1	1	0	1	1	1	1	0	0	0	0	0	0	0	0	0	0	0	1	1	0	1	1	1	1	0
Q60902;A0A1D5RLS1	Q60902;A0A1D5RLS1	4;4	4;4	4;4	Epidermal growth factor receptor substrate 15-like 1	Eps15l1	sp|Q60902|EP15R_MOUSE Epidermal growth factor receptor substrate 15-like 1 OS=Mus musculus OX=10090 GN=Eps15l1 PE=1 SV=3;tr|A0A1D5RLS1|A0A1D5RLS1_MOUSE Epidermal growth factor receptor substrate 15-like 1 OS=Mus musculus OX=10090 GN=Eps15l1 PE=1 SV=1	2	4	4	4	1	2	2	2	3	2	1	0	2	2	2	0	1	0	1	2	1	2	1	2	2	2	3	2	1	0	2	2	2	0	1	0	1	2	1	2	1	2
Q9CQF3;A0A1D5RLT7;A0A1D5RLS2;A0A1D5RM23	Q9CQF3;A0A1D5RLT7;A0A1D5RLS2;A0A1D5RM23	1;1;1;1	1;1;1;1	1;1;1;1	Cleavage and polyadenylation specificity factor subunit 5	Nudt21	sp|Q9CQF3|CPSF5_MOUSE Cleavage and polyadenylation specificity factor subunit 5 OS=Mus musculus OX=10090 GN=Nudt21 PE=1 SV=1;tr|A0A1D5RLT7|A0A1D5RLT7_MOUSE Cleavage and polyadenylation-specificity factor subunit 5 (Fragment) OS=Mus musculus OX=10090 GN=Nud	4	1	1	1	1	1	1	1	1	1	0	0	1	1	1	1	1	1	1	0	1	1	1	1	1	1	1	1	0	0	1	1	1	1	1	1	1	0	1	1	1	1
P62717;A0A1D5RM79;A0A1D5RLW5;A0A1D5RM85;A0A1D5RMC7;A0A1D5RME4	P62717;A0A1D5RM79;A0A1D5RLW5;A0A1D5RM85;A0A1D5RMC7;A0A1D5RME4	2;2;2;2;1;1	2;2;2;2;1;1	2;2;2;2;1;1	60S ribosomal protein L18a	Rpl18a	sp|P62717|RL18A_MOUSE 60S ribosomal protein L18a OS=Mus musculus OX=10090 GN=Rpl18a PE=1 SV=1;tr|A0A1D5RM79|A0A1D5RM79_MOUSE 60S ribosomal protein L18a OS=Mus musculus OX=10090 GN=Rpl18a PE=1 SV=1;tr|A0A1D5RLW5|A0A1D5RLW5_MOUSE 60S ribosomal protein L18a O	6	2	2	2	1	1	1	1	0	0	0	0	1	1	1	1	0	0	1	1	1	2	1	1	1	1	0	0	0	0	1	1	1	1	0	0	1	1	1	2	1	1
Q80WQ2;A0A1D5RLY2	Q80WQ2;A0A1D5RLY2	1;1	1;1	1;1	Protein VAC14 homolog	Vac14	sp|Q80WQ2|VAC14_MOUSE Protein VAC14 homolog OS=Mus musculus OX=10090 GN=Vac14 PE=1 SV=1;tr|A0A1D5RLY2|A0A1D5RLY2_MOUSE Protein VAC14 homolog OS=Mus musculus OX=10090 GN=Vac14 PE=1 SV=1	2	1	1	1	1	0	1	1	0	0	1	1	0	0	0	0	1	1	1	1	1	1	1	0	1	1	0	0	1	1	0	0	0	0	1	1	1	1	1	1	1	0
Q8C052;A0A1D5RLY6	Q8C052;A0A1D5RLY6	3;3	3;3	3;3	Microtubule-associated protein 1S;MAP1S heavy chain;MAP1S light chain	Map1s	sp|Q8C052|MAP1S_MOUSE Microtubule-associated protein 1S OS=Mus musculus OX=10090 GN=Map1s PE=1 SV=2;tr|A0A1D5RLY6|A0A1D5RLY6_MOUSE Microtubule-associated protein 1S OS=Mus musculus OX=10090 GN=Map1s PE=1 SV=1	2	3	3	3	2	2	0	0	1	1	1	0	0	0	0	0	2	3	2	2	3	3	2	2	0	0	1	1	1	0	0	0	0	0	2	3	2	2	3	3	2	2
Q9DCC8;A0A1D5RLZ6	Q9DCC8;A0A1D5RLZ6	1;1	1;1	1;1	Mitochondrial import receptor subunit TOM20 homolog	Tomm20	sp|Q9DCC8|TOM20_MOUSE Mitochondrial import receptor subunit TOM20 homolog OS=Mus musculus OX=10090 GN=Tomm20 PE=1 SV=1;tr|A0A1D5RLZ6|A0A1D5RLZ6_MOUSE Mitochondrial import receptor subunit TOM20 homolog OS=Mus musculus OX=10090 GN=Tomm20 PE=1 SV=1	2	1	1	1	1	1	1	1	1	1	0	0	1	1	1	1	1	0	1	1	0	0	1	1	1	1	1	1	0	0	1	1	1	1	1	0	1	1	0	0	1	1
O54833;A0A1D5RM74;A0A1D5RM55;A0A1D5RLE4	O54833;A0A1D5RM74;A0A1D5RM55;A0A1D5RLE4	2;2;1;1	2;2;1;1	2;2;1;1	Casein kinase II subunit alpha	Csnk2a2	sp|O54833|CSK22_MOUSE Casein kinase II subunit alpha OS=Mus musculus OX=10090 GN=Csnk2a2 PE=1 SV=1;tr|A0A1D5RM74|A0A1D5RM74_MOUSE Casein kinase II subunit alpha (Fragment) OS=Mus musculus OX=10090 GN=Csnk2a2 PE=1 SV=1;tr|A0A1D5RM55|A0A1D5RM55_MOUSE Casei	4	2	2	2	1	0	1	0	0	1	0	0	1	1	1	1	0	1	1	1	2	2	1	0	1	0	0	1	0	0	1	1	1	1	0	1	1	1	2	2	1	0
A0A1D5RMK3	A0A1D5RMK3	1	1	1			tr|A0A1D5RMK3|A0A1D5RMK3_MOUSE CKLF-like MARVEL transmembrane domain-containing protein 2A OS=Mus musculus OX=10090 GN=Cmtm2a PE=4 SV=1	1	1	1	1	0	0	0	0	0	0	1	1	0	0	0	1	1	1	1	1	0	1	0	0	0	0	0	0	1	1	0	0	0	1	1	1	1	1	0	1	0	0
Q8VD75;A0A1D5RMM7;A0A0J9YUX9	Q8VD75;A0A1D5RMM7;A0A0J9YUX9	2;2;1	2;2;1	2;2;1	Huntingtin-interacting protein 1	Hip1	sp|Q8VD75|HIP1_MOUSE Huntingtin-interacting protein 1 OS=Mus musculus OX=10090 GN=Hip1 PE=1 SV=2;tr|A0A1D5RMM7|A0A1D5RMM7_MOUSE Huntingtin-interacting protein 1 OS=Mus musculus OX=10090 GN=Hip1 PE=1 SV=1;tr|A0A0J9YUX9|A0A0J9YUX9_MOUSE Huntingtin-interactin	3	2	2	2	2	2	1	1	1	1	0	0	0	1	1	2	0	1	0	0	1	1	2	2	1	1	1	1	0	0	0	1	1	2	0	1	0	0	1	1	2	2
E9PUM4;A0A1L1SQ51;Q71LX4;Q8CDM9;A0A1L1SRI1;A0A1L1SQP9;A0A1L1SVA8	E9PUM4;A0A1L1SQ51;Q71LX4	41;41;38;20;20;11;1	34;34;31;14;14;6;1	34;34;31;14;14;6;1	Talin-2	Tln2	tr|E9PUM4|E9PUM4_MOUSE Talin-2 OS=Mus musculus OX=10090 GN=Tln2 PE=1 SV=1;tr|A0A1L1SQ51|A0A1L1SQ51_MOUSE Talin-2 OS=Mus musculus OX=10090 GN=Tln2 PE=1 SV=1;sp|Q71LX4|TLN2_MOUSE Talin-2 OS=Mus musculus OX=10090 GN=Tln2 PE=1 SV=3	7	41	34	34	27	30	12	13	21	21	16	15	13	14	9	14	20	18	26	25	26	24	20	23	6	7	16	16	12	11	8	9	6	10	15	12	20	19	20	19	20	23
P62852;A0A1L1SQA8	P62852;A0A1L1SQA8	4;4	4;4	4;4	40S ribosomal protein S25	Rps25	sp|P62852|RS25_MOUSE 40S ribosomal protein S25 OS=Mus musculus OX=10090 GN=Rps25 PE=1 SV=1;tr|A0A1L1SQA8|A0A1L1SQA8_MOUSE 40S ribosomal protein S25 OS=Mus musculus OX=10090 GN=Rps25 PE=1 SV=1	2	4	4	4	4	4	4	4	3	3	4	2	4	4	4	3	4	3	3	4	4	4	4	4	4	4	3	3	4	2	4	4	4	3	4	3	3	4	4	4	4	4
Q4VA36;A0A1L1SQB6;A0A1L1SQX4	Q4VA36;A0A1L1SQB6;A0A1L1SQX4	2;2;1	2;2;1	2;2;1	Coiled-coil domain-containing protein 84	Ccdc84	sp|Q4VA36|CATAC_MOUSE Centrosomal AT-AC splicing factor OS=Mus musculus OX=10090 GN=Cenatac PE=2 SV=1;tr|A0A1L1SQB6|A0A1L1SQB6_MOUSE Coiled-coil domain-containing 84 (Fragment) OS=Mus musculus OX=10090 GN=Ccdc84 PE=1 SV=1;tr|A0A1L1SQX4|A0A1L1SQX4_MOUSE Coi	3	2	2	2	0	0	0	0	1	0	0	0	0	0	0	0	0	1	1	0	0	0	0	0	0	0	1	0	0	0	0	0	0	0	0	1	1	0	0	0	0	0
O54818;B2RUC1;Q3V2G6;A0A1L1SR11;A0A1L1ST53	O54818;B2RUC1;Q3V2G6;A0A1L1SR11;A0A1L1ST53	1;1;1;1;1	1;1;1;1;1	1;1;1;1;1	Tumor protein D53	Tpd52l1	sp|O54818|TPD53_MOUSE Tumor protein D53 OS=Mus musculus OX=10090 GN=Tpd52l1 PE=1 SV=1;tr|B2RUC1|B2RUC1_MOUSE Tpd52l1 protein OS=Mus musculus OX=10090 GN=Tpd52l1 PE=1 SV=1;tr|Q3V2G6|Q3V2G6_MOUSE Tumor protein D53 OS=Mus musculus OX=10090 GN=Tpd52l1 PE=1 SV=	5	1	1	1	0	0	1	0	0	0	0	0	1	0	0	0	1	0	0	0	0	1	0	0	1	0	0	0	0	0	1	0	0	0	1	0	0	0	0	1	0	0
P35951;A0A1L1SRE8	P35951;A0A1L1SRE8	2;2	2;2	2;2	Low-density lipoprotein receptor	Ldlr	sp|P35951|LDLR_MOUSE Low-density lipoprotein receptor OS=Mus musculus OX=10090 GN=Ldlr PE=1 SV=2;tr|A0A1L1SRE8|A0A1L1SRE8_MOUSE Low-density lipoprotein receptor OS=Mus musculus OX=10090 GN=Ldlr PE=1 SV=1	2	2	2	2	1	1	1	2	0	0	0	0	1	1	0	0	0	0	1	1	1	1	1	1	1	2	0	0	0	0	1	1	0	0	0	0	1	1	1	1	1	1
G3X9Y5;A0A1L1SV76;A0A1L1SRI7;A0A1L1SUX2;Q8VDS1;E9Q442;E9Q735	G3X9Y5;A0A1L1SV76;A0A1L1SRI7;A0A1L1SUX2;Q8VDS1;E9Q442;E9Q735	1;1;1;1;1;1;1	1;1;1;1;1;1;1	1;1;1;1;1;1;1	Ubiquitin conjugation factor E4 A	Ube4a	tr|G3X9Y5|G3X9Y5_MOUSE Ubiquitin conjugation factor E4 A OS=Mus musculus OX=10090 GN=Ube4a PE=1 SV=1;tr|A0A1L1SV76|A0A1L1SV76_MOUSE Ubiquitin conjugation factor E4 A (Fragment) OS=Mus musculus OX=10090 GN=Ube4a PE=1 SV=1;tr|A0A1L1SRI7|A0A1L1SRI7_MOUSE Ubiq	7	1	1	1	1	1	0	0	0	0	0	0	0	0	0	0	0	0	1	0	0	1	1	1	0	0	0	0	0	0	0	0	0	0	0	0	1	0	0	1	1	1
O08739;A0A1L1SRX2;D3YU73;F6XQD0;D3Z4N3	O08739;A0A1L1SRX2	4;4;1;1;1	4;4;1;1;1	4;4;1;1;1	AMP deaminase 3	Ampd3	sp|O08739|AMPD3_MOUSE AMP deaminase 3 OS=Mus musculus OX=10090 GN=Ampd3 PE=1 SV=2;tr|A0A1L1SRX2|A0A1L1SRX2_MOUSE AMP deaminase OS=Mus musculus OX=10090 GN=Ampd3 PE=1 SV=1	5	4	4	4	1	3	1	1	0	0	0	0	2	2	0	1	1	2	2	4	3	2	1	3	1	1	0	0	0	0	2	2	0	1	1	2	2	4	3	2	1	3
Q3UDS7;A0A1L1SSF2;Q8VDL4	Q3UDS7;A0A1L1SSF2;Q8VDL4	5;5;5	5;5;5	5;5;5	ADP-dependent glucokinase	Adpgk	tr|Q3UDS7|Q3UDS7_MOUSE ADP-dependent glucokinase OS=Mus musculus OX=10090 GN=Adpgk PE=1 SV=1;tr|A0A1L1SSF2|A0A1L1SSF2_MOUSE ADP-dependent glucokinase OS=Mus musculus OX=10090 GN=Adpgk PE=1 SV=1;sp|Q8VDL4|ADPGK_MOUSE ADP-dependent glucokinase OS=Mus musculu	3	5	5	5	2	3	4	4	2	3	0	0	3	3	1	1	2	2	3	4	3	3	2	3	4	4	2	3	0	0	3	3	1	1	2	2	3	4	3	3	2	3
A0A1L1STC5	A0A1L1STC5	1	1	1			tr|A0A1L1STC5|A0A1L1STC5_MOUSE Guanine nucleotide-binding protein subunit beta-5 OS=Mus musculus OX=10090 GN=Gnb5 PE=1 SV=1	1	1	1	1	1	1	0	0	0	0	0	0	0	0	0	0	1	1	1	0	0	1	1	1	0	0	0	0	0	0	0	0	0	0	1	1	1	0	0	1	1	1
Q6ZWR6;A0A1L1STC6	Q6ZWR6;A0A1L1STC6	3;3	3;3	3;3	Nesprin-1	Syne1	sp|Q6ZWR6|SYNE1_MOUSE Nesprin-1 OS=Mus musculus OX=10090 GN=Syne1 PE=1 SV=2;tr|A0A1L1STC6|A0A1L1STC6_MOUSE Nesprin-1 OS=Mus musculus OX=10090 GN=Syne1 PE=1 SV=1	2	3	3	3	1	2	0	1	0	0	2	2	1	1	1	1	1	2	1	0	1	2	1	2	0	1	0	0	2	2	1	1	1	1	1	2	1	0	1	2	1	2
Q9Z1X4;Q45VK5;A0A1L1STE4;A0A1L1SU19	Q9Z1X4;Q45VK5;A0A1L1STE4	4;4;4;1	4;4;4;1	4;4;4;1	Interleukin enhancer-binding factor 3	Ilf3	sp|Q9Z1X4|ILF3_MOUSE Interleukin enhancer-binding factor 3 OS=Mus musculus OX=10090 GN=Ilf3 PE=1 SV=2;tr|Q45VK5|Q45VK5_MOUSE Interleukin enhancer-binding factor 3 OS=Mus musculus OX=10090 GN=Ilf3 PE=1 SV=1;tr|A0A1L1STE4|A0A1L1STE4_MOUSE Interleukin enhance	4	4	4	4	1	0	3	3	0	1	0	1	1	1	1	1	1	1	4	3	2	4	1	0	3	3	0	1	0	1	1	1	1	1	1	1	4	3	2	4	1	0
Q9D6R2;A0A1L1STE6	Q9D6R2;A0A1L1STE6	13;13	13;13	13;13	Isocitrate dehydrogenase [NAD] subunit alpha, mitochondrial	Idh3a	sp|Q9D6R2|IDH3A_MOUSE Isocitrate dehydrogenase [NAD] subunit alpha, mitochondrial OS=Mus musculus OX=10090 GN=Idh3a PE=1 SV=1;tr|A0A1L1STE6|A0A1L1STE6_MOUSE Isocitrate dehydrogenase [NAD] subunit, mitochondrial OS=Mus musculus OX=10090 GN=Idh3a PE=1 SV=1	2	13	13	13	10	12	9	8	11	11	4	5	10	11	10	9	7	6	13	10	13	10	10	12	9	8	11	11	4	5	10	11	10	9	7	6	13	10	13	10	10	12
Q6PDI6;A0A1L1STF0	Q6PDI6;A0A1L1STF0	1;1	1;1	1;1	Protein FAM63B	Fam63b	sp|Q6PDI6|MINY2_MOUSE Ubiquitin carboxyl-terminal hydrolase MINDY-2 OS=Mus musculus OX=10090 GN=Mindy2 PE=1 SV=1;tr|A0A1L1STF0|A0A1L1STF0_MOUSE Ubiquitin carboxyl-terminal hydrolase OS=Mus musculus OX=10090 GN=Mindy2 PE=1 SV=1	2	1	1	1	1	1	0	0	1	1	0	0	1	0	0	0	1	0	0	0	0	0	1	1	0	0	1	1	0	0	1	0	0	0	1	0	0	0	0	0	1	1
Q9ERN0;A0A1L1SUU4	Q9ERN0;A0A1L1SUU4	1;1	1;1	1;1	Secretory carrier-associated membrane protein 2	Scamp2	sp|Q9ERN0|SCAM2_MOUSE Secretory carrier-associated membrane protein 2 OS=Mus musculus OX=10090 GN=Scamp2 PE=1 SV=1;tr|A0A1L1SUU4|A0A1L1SUU4_MOUSE Secretory carrier-associated membrane protein (Fragment) OS=Mus musculus OX=10090 GN=Scamp2 PE=1 SV=1	2	1	1	1	1	0	1	1	0	0	0	0	1	1	1	1	1	1	1	1	0	0	1	0	1	1	0	0	0	0	1	1	1	1	1	1	1	1	0	0	1	0
P01831;A0A1L1SUX8	P01831;A0A1L1SUX8	5;5	5;5	5;5	Thy-1 membrane glycoprotein	Thy1	sp|P01831|THY1_MOUSE Thy-1 membrane glycoprotein OS=Mus musculus OX=10090 GN=Thy1 PE=1 SV=1;tr|A0A1L1SUX8|A0A1L1SUX8_MOUSE Thy-1 antigen (Fragment) OS=Mus musculus OX=10090 GN=Thy1 PE=1 SV=1	2	5	5	5	5	5	3	4	1	2	2	2	3	2	1	3	5	5	4	4	2	4	5	5	3	4	1	2	2	2	3	2	1	3	5	5	4	4	2	4	5	5
Q8BY87;A0A1L1SV73	Q8BY87;A0A1L1SV73	4;4	4;4	4;4	Ubiquitin carboxyl-terminal hydrolase 47	Usp47	sp|Q8BY87|UBP47_MOUSE Ubiquitin carboxyl-terminal hydrolase 47 OS=Mus musculus OX=10090 GN=Usp47 PE=1 SV=2;tr|A0A1L1SV73|A0A1L1SV73_MOUSE Ubiquitin carboxyl-terminal hydrolase 47 OS=Mus musculus OX=10090 GN=Usp47 PE=1 SV=1	2	4	4	4	1	2	0	0	1	1	0	0	1	0	0	0	1	2	2	1	2	2	1	2	0	0	1	1	0	0	1	0	0	0	1	2	2	1	2	2	1	2
Q8BY89;A0A1L1SVG6	Q8BY89;A0A1L1SVG6	3;3	3;3	3;3	Choline transporter-like protein 2	Slc44a2	sp|Q8BY89|CTL2_MOUSE Choline transporter-like protein 2 OS=Mus musculus OX=10090 GN=Slc44a2 PE=1 SV=2;tr|A0A1L1SVG6|A0A1L1SVG6_MOUSE Choline transporter-like protein 2 OS=Mus musculus OX=10090 GN=Slc44a2 PE=1 SV=1	2	3	3	3	1	1	3	3	1	1	0	0	2	2	3	2	1	1	2	3	3	2	1	1	3	3	1	1	0	0	2	2	3	2	1	1	2	3	3	2	1	1
Q61206;A0A1L1SVK0;A0A1L1SRD0;A0A1L1SQ76;A0A1L1SQV7	Q61206;A0A1L1SVK0;A0A1L1SRD0	4;4;3;1;1	4;4;3;1;1	4;4;3;1;1	Platelet-activating factor acetylhydrolase IB subunit beta	Pafah1b2	sp|Q61206|PA1B2_MOUSE Platelet-activating factor acetylhydrolase IB subunit alpha2 OS=Mus musculus OX=10090 GN=Pafah1b2 PE=1 SV=2;tr|A0A1L1SVK0|A0A1L1SVK0_MOUSE Platelet-activating factor acetylhydrolase IB subunit alpha2 (Fragment) OS=Mus musculus OX=1009	5	4	4	4	2	2	2	1	2	3	1	0	2	0	3	2	1	1	3	3	2	2	2	2	2	1	2	3	1	0	2	0	3	2	1	1	3	3	2	2	2	2
Q3UGY8;A0A1N9M5I8	Q3UGY8;A0A1N9M5I8	1;1	1;1	1;1	Brefeldin A-inhibited guanine nucleotide-exchange protein 3	Arfgef3	sp|Q3UGY8|BIG3_MOUSE Brefeldin A-inhibited guanine nucleotide-exchange protein 3 OS=Mus musculus OX=10090 GN=Arfgef3 PE=1 SV=1;tr|A0A1N9M5I8|A0A1N9M5I8_MOUSE Brefeldin A-inhibited guanine nucleotide-exchange protein 3 OS=Mus musculus OX=10090 GN=Arfgef3 PE	2	1	1	1	0	0	0	0	0	0	0	0	0	0	0	0	0	0	1	1	0	0	0	0	0	0	0	0	0	0	0	0	0	0	0	0	1	1	0	0	0	0
Q60605;A0A1W2P6F6;A0A1W2P7Q9;A0A1W2P6G5;Q8CI43	Q60605;A0A1W2P6F6;A0A1W2P7Q9;A0A1W2P6G5	8;8;8;4;1	8;8;8;4;1	8;8;8;4;1	Myosin light polypeptide 6	Myl6	sp|Q60605|MYL6_MOUSE Myosin light polypeptide 6 OS=Mus musculus OX=10090 GN=Myl6 PE=1 SV=3;tr|A0A1W2P6F6|A0A1W2P6F6_MOUSE Myosin light polypeptide 6 OS=Mus musculus OX=10090 GN=Myl6 PE=1 SV=1;tr|A0A1W2P7Q9|A0A1W2P7Q9_MOUSE Myosin light polypeptide 6 OS=Mus	5	8	8	8	5	5	8	7	6	6	2	3	8	7	8	5	4	5	8	8	8	8	5	5	8	7	6	6	2	3	8	7	8	5	4	5	8	8	8	8	5	5
A0A1W2P6U8;E9Q0G0	A0A1W2P6U8;E9Q0G0	2;1	2;1	2;1		4932415D10Rik	tr|A0A1W2P6U8|A0A1W2P6U8_MOUSE RIKEN cDNA 4932415D10 gene OS=Mus musculus OX=10090 GN=4932415D10Rik PE=4 SV=1;tr|E9Q0G0|E9Q0G0_MOUSE RIKEN cDNA 4932415D10 gene OS=Mus musculus OX=10090 GN=4932415D10Rik PE=4 SV=1	2	2	2	2	2	2	1	1	2	1	1	1	1	1	1	1	1	1	1	1	1	1	2	2	1	1	2	1	1	1	1	1	1	1	1	1	1	1	1	1	2	2
Q6P8X1;A0A1W2P701	Q6P8X1;A0A1W2P701	4;4	4;4	4;4	Sorting nexin-6;Sorting nexin-6, N-terminally processed	Snx6	sp|Q6P8X1|SNX6_MOUSE Sorting nexin-6 OS=Mus musculus OX=10090 GN=Snx6 PE=1 SV=2;tr|A0A1W2P701|A0A1W2P701_MOUSE Sorting nexin-6 OS=Mus musculus OX=10090 GN=Snx6 PE=1 SV=1	2	4	4	4	1	3	2	2	0	1	1	1	2	1	2	2	1	1	3	4	2	2	1	3	2	2	0	1	1	1	2	1	2	2	1	1	3	4	2	2	1	3
H3BJ71;H3BKL6;H3BL19;H3BJI6;H3BK44;E9PY90;H3BK48;E9Q3S2;H3BKH2;H3BJS0;A0A1W2P711;Q91ZV0;H3BJ35;H3BJS5	H3BJ71;H3BKL6;H3BL19;H3BJI6;H3BK44;E9PY90;H3BK48;E9Q3S2;H3BKH2;H3BJS0;A0A1W2P711;Q91ZV0;H3BJ35;H3BJS5	2;2;2;2;2;2;2;2;2;2;2;2;1;1	2;2;2;2;2;2;2;2;2;2;2;2;1;1	2;2;2;2;2;2;2;2;2;2;2;2;1;1	Melanoma inhibitory activity protein 2	Ctage5;Mia2	tr|H3BJ71|H3BJ71_MOUSE Melanoma inhibitory activity protein 2 (Fragment) OS=Mus musculus OX=10090 GN=Mia2 PE=1 SV=1;tr|H3BKL6|H3BKL6_MOUSE Melanoma inhibitory activity protein 2 OS=Mus musculus OX=10090 GN=Mia2 PE=1 SV=1;tr|H3BL19|H3BL19_MOUSE Melanoma inh	14	2	2	2	0	0	1	0	0	1	0	0	1	0	0	0	0	0	0	0	1	1	0	0	1	0	0	1	0	0	1	0	0	0	0	0	0	0	1	1	0	0
Q8BU33;A0A1W2P8D6;A0A1W2P727;A0A1W2P8E1	Q8BU33;A0A1W2P8D6;A0A1W2P727;A0A1W2P8E1	1;1;1;1	1;1;1;1	1;1;1;1	Acetolactate synthase-like protein	Ilvbl	sp|Q8BU33|HACL2_MOUSE 2-hydroxyacyl-CoA lyase 2 OS=Mus musculus OX=10090 GN=Ilvbl PE=1 SV=1;tr|A0A1W2P8D6|A0A1W2P8D6_MOUSE 2-hydroxyacyl-CoA lyase 2 (Fragment) OS=Mus musculus OX=10090 GN=Ilvbl PE=1 SV=1;tr|A0A1W2P727|A0A1W2P727_MOUSE 2-hydroxyacyl-CoA lya	4	1	1	1	0	1	1	1	0	0	0	0	1	1	1	1	1	1	1	1	0	1	0	1	1	1	0	0	0	0	1	1	1	1	1	1	1	1	0	1	0	1
P68433;P84244;P02301;P84228;E0CZ27;F8WI35;A0A1W2P768;E0CYN1;E0CYR7	P68433;P84244;P02301;P84228;E0CZ27;F8WI35;A0A1W2P768	3;3;3;3;3;3;3;1;1	3;3;3;3;3;3;3;1;1	3;3;3;3;3;3;3;1;1	Histone H3.1;Histone H3.3;Histone H3.3C;Histone H3.2;Histone H3	Hist1h3a;H3f3a;H3f3c;Hist1h3b	sp|P68433|H31_MOUSE Histone H3.1 OS=Mus musculus OX=10090 GN=H3c1 PE=1 SV=2;sp|P84244|H33_MOUSE Histone H3.3 OS=Mus musculus OX=10090 GN=H3-3a PE=1 SV=2;sp|P02301|H3C_MOUSE Histone H3.3C OS=Mus musculus OX=10090 GN=H3-5 PE=3 SV=3;sp|P84228|H32_MOUSE Histon	9	3	3	3	2	2	2	2	3	3	1	1	2	2	2	2	2	2	2	2	3	3	2	2	2	2	3	3	1	1	2	2	2	2	2	2	2	2	3	3	2	2
P70365;A0A1W2P7C1	P70365;A0A1W2P7C1	2;2	2;2	2;2	Nuclear receptor coactivator 1	Ncoa1	sp|P70365|NCOA1_MOUSE Nuclear receptor coactivator 1 OS=Mus musculus OX=10090 GN=Ncoa1 PE=1 SV=2;tr|A0A1W2P7C1|A0A1W2P7C1_MOUSE Nuclear receptor coactivator 1 (Fragment) OS=Mus musculus OX=10090 GN=Ncoa1 PE=1 SV=1	2	2	2	2	1	2	0	0	0	0	1	0	0	0	1	2	1	2	0	0	1	1	1	2	0	0	0	0	1	0	0	0	1	2	1	2	0	0	1	1	1	2
P84089;A0A1W2P7H9;A0A1W2P7T3	P84089;A0A1W2P7H9;A0A1W2P7T3	2;2;2	2;2;2	2;2;2	Enhancer of rudimentary homolog	Erh	sp|P84089|ERH_MOUSE Enhancer of rudimentary homolog OS=Mus musculus OX=10090 GN=Erh PE=1 SV=1;tr|A0A1W2P7H9|A0A1W2P7H9_MOUSE Enhancer of rudimentary homolog OS=Mus musculus OX=10090 GN=Erh PE=1 SV=1;tr|A0A1W2P7T3|A0A1W2P7T3_MOUSE Enhancer of rudimentary ho	3	2	2	2	2	2	2	2	2	2	1	1	2	2	1	1	2	2	2	2	2	1	2	2	2	2	2	2	1	1	2	2	1	1	2	2	2	2	2	1	2	2
Q4KML4;A0A1W2P7X0;E9QMV2	Q4KML4;A0A1W2P7X0;E9QMV2	2;2;2	2;2;2	2;2;2	Costars family protein ABRACL	Abracl	sp|Q4KML4|ABRAL_MOUSE Costars family protein ABRACL OS=Mus musculus OX=10090 GN=Abracl PE=1 SV=1;tr|A0A1W2P7X0|A0A1W2P7X0_MOUSE ABRA C-terminal-like protein (Fragment) OS=Mus musculus OX=10090 GN=Abracl PE=1 SV=1;tr|E9QMV2|E9QMV2_MOUSE ABRA C-terminal-like	3	2	2	2	0	0	1	1	0	1	1	1	0	1	1	1	0	1	2	2	1	1	0	0	1	1	0	1	1	1	0	1	1	1	0	1	2	2	1	1	0	0
Q9D358;A0A1W2P7X3;Q561M1	Q9D358;A0A1W2P7X3;Q561M1	1;1;1	1;1;1	1;1;1	Low molecular weight phosphotyrosine protein phosphatase	Acp1	sp|Q9D358|PPAC_MOUSE Low molecular weight phosphotyrosine protein phosphatase OS=Mus musculus OX=10090 GN=Acp1 PE=1 SV=3;tr|A0A1W2P7X3|A0A1W2P7X3_MOUSE Acid phosphatase OS=Mus musculus OX=10090 GN=Acp1 PE=1 SV=1;tr|Q561M1|Q561M1_MOUSE Low molecular weight	3	1	1	1	1	1	1	0	0	1	0	0	0	1	1	0	1	1	0	0	0	0	1	1	1	0	0	1	0	0	0	1	1	0	1	1	0	0	0	0	1	1
P97314;A0A1W2P845;A0A1W2P758	P97314;A0A1W2P845;A0A1W2P758	2;2;1	2;2;1	2;2;1	Cysteine and glycine-rich protein 2	Csrp2	sp|P97314|CSRP2_MOUSE Cysteine and glycine-rich protein 2 OS=Mus musculus OX=10090 GN=Csrp2 PE=1 SV=3;tr|A0A1W2P845|A0A1W2P845_MOUSE Cysteine and glycine-rich protein 2 OS=Mus musculus OX=10090 GN=Csrp2 PE=1 SV=1;tr|A0A1W2P758|A0A1W2P758_MOUSE Cysteine and	3	2	2	2	1	1	1	2	1	1	0	0	1	1	1	1	1	1	1	1	1	1	1	1	1	2	1	1	0	0	1	1	1	1	1	1	1	1	1	1	1	1
Q9QXK7;A0A1Y7VIZ9;A0A1Y7VJ97;A0A1Y7VLY3	Q9QXK7;A0A1Y7VIZ9;A0A1Y7VJ97;A0A1Y7VLY3	1;1;1;1	1;1;1;1	1;1;1;1	Cleavage and polyadenylation specificity factor subunit 3	Cpsf3	sp|Q9QXK7|CPSF3_MOUSE Cleavage and polyadenylation specificity factor subunit 3 OS=Mus musculus OX=10090 GN=Cpsf3 PE=1 SV=2;tr|A0A1Y7VIZ9|A0A1Y7VIZ9_MOUSE Cleavage and polyadenylation-specificity factor subunit 3 (Fragment) OS=Mus musculus OX=10090 GN=Cpsf	4	1	1	1	1	0	0	1	0	0	0	0	0	0	0	0	1	1	1	0	0	0	1	0	0	1	0	0	0	0	0	0	0	0	1	1	1	0	0	0	1	0
Q9EQ20;A0A1Y7VJ32	Q9EQ20;A0A1Y7VJ32	1;1	1;1	1;1	Methylmalonate-semialdehyde dehydrogenase [acylating], mitochondrial	Aldh6a1	sp|Q9EQ20|MMSA_MOUSE Methylmalonate-semialdehyde dehydrogenase [acylating], mitochondrial OS=Mus musculus OX=10090 GN=Aldh6a1 PE=1 SV=1;tr|A0A1Y7VJ32|A0A1Y7VJ32_MOUSE Methylmalonate-semialdehyde dehydrogenase [acylating], mitochondrial (Fragment) OS=Mus mu	2	1	1	1	1	1	1	1	1	1	0	0	1	1	0	0	1	1	0	1	1	1	1	1	1	1	1	1	0	0	1	1	0	0	1	1	0	1	1	1	1	1
Q9D2N4;A0A1Y7VJN9;Q8CFR5;A0A1Y7VL34	Q9D2N4;A0A1Y7VJN9;Q8CFR5;A0A1Y7VL34	2;2;2;2	2;2;2;2	2;2;2;2	Dystrobrevin alpha;Dystrobrevin	Dtna	sp|Q9D2N4|DTNA_MOUSE Dystrobrevin alpha OS=Mus musculus OX=10090 GN=Dtna PE=1 SV=2;tr|A0A1Y7VJN9|A0A1Y7VJN9_MOUSE Dystrobrevin OS=Mus musculus OX=10090 GN=Dtna PE=1 SV=1;tr|Q8CFR5|Q8CFR5_MOUSE Dystrobrevin OS=Mus musculus OX=10090 GN=Dtna PE=1 SV=1;tr|A0A1	4	2	2	2	1	2	0	0	1	2	0	0	1	0	2	1	1	1	0	0	1	2	1	2	0	0	1	2	0	0	1	0	2	1	1	1	0	0	1	2	1	2
P52503;A0A1Y7VKP8;A0A1Y7VM38	P52503;A0A1Y7VKP8;A0A1Y7VM38	1;1;1	1;1;1	1;1;1	NADH dehydrogenase [ubiquinone] iron-sulfur protein 6, mitochondrial	Ndufs6	sp|P52503|NDUS6_MOUSE NADH dehydrogenase [ubiquinone] iron-sulfur protein 6, mitochondrial OS=Mus musculus OX=10090 GN=Ndufs6 PE=1 SV=2;tr|A0A1Y7VKP8|A0A1Y7VKP8_MOUSE NADH dehydrogenase [ubiquinone] iron-sulfur protein 6, mitochondrial OS=Mus musculus OX=1	3	1	1	1	1	1	1	1	1	1	1	0	1	1	1	1	1	0	1	1	1	0	1	1	1	1	1	1	1	0	1	1	1	1	1	0	1	1	1	0	1	1
A0A1Y7VM11	A0A1Y7VM11	1	1	1			tr|A0A1Y7VM11|A0A1Y7VM11_MOUSE Zinc finger protein 934 OS=Mus musculus OX=10090 GN=Zfp934 PE=4 SV=1	1	1	1	1	1	1	0	0	0	0	1	1	1	1	0	0	1	1	1	1	1	0	1	1	0	0	0	0	1	1	1	1	0	0	1	1	1	1	1	0	1	1
Q3TZZ7;A0A1Y7VM39	Q3TZZ7;A0A1Y7VM39	3;3	3;3	3;3	Extended synaptotagmin-2	Esyt2	sp|Q3TZZ7|ESYT2_MOUSE Extended synaptotagmin-2 OS=Mus musculus OX=10090 GN=Esyt2 PE=1 SV=1;tr|A0A1Y7VM39|A0A1Y7VM39_MOUSE Extended synaptotagmin-2 OS=Mus musculus OX=10090 GN=Esyt2 PE=1 SV=1	2	3	3	3	2	1	2	2	0	1	0	0	0	1	1	0	0	0	3	2	2	2	2	1	2	2	0	1	0	0	0	1	1	0	0	0	3	2	2	2	2	1
Q9D1D4;A0A1Y7VM54	Q9D1D4;A0A1Y7VM54	2;2	2;2	2;2	Transmembrane emp24 domain-containing protein 10	Tmed10	sp|Q9D1D4|TMEDA_MOUSE Transmembrane emp24 domain-containing protein 10 OS=Mus musculus OX=10090 GN=Tmed10 PE=1 SV=1;tr|A0A1Y7VM54|A0A1Y7VM54_MOUSE Transmembrane emp24 domain-containing protein 10 OS=Mus musculus OX=10090 GN=Tmed10 PE=1 SV=1	2	2	2	2	2	1	1	2	1	1	1	1	1	2	2	1	1	2	2	1	1	1	2	1	1	2	1	1	1	1	1	2	2	1	1	2	2	1	1	1	2	1
Q9QUH0;A0A1Y7VM65	Q9QUH0;A0A1Y7VM65	3;3	3;3	3;3	Glutaredoxin-1	Glrx	sp|Q9QUH0|GLRX1_MOUSE Glutaredoxin-1 OS=Mus musculus OX=10090 GN=Glrx PE=1 SV=3;tr|A0A1Y7VM65|A0A1Y7VM65_MOUSE Glutaredoxin-1 OS=Mus musculus OX=10090 GN=Glrx PE=1 SV=1	2	3	3	3	1	1	0	0	0	0	0	0	0	0	0	0	0	1	1	3	1	0	1	1	0	0	0	0	0	0	0	0	0	0	0	1	1	3	1	0	1	1
Q3UH60;B2RQ71;A0A1Y7VMZ0;B2RQC7;B7ZMZ7;E9PWR4	Q3UH60;B2RQ71;A0A1Y7VMZ0;B2RQC7;B7ZMZ7;E9PWR4	1;1;1;1;1;1	1;1;1;1;1;1	1;1;1;1;1;1	Disco-interacting protein 2 homolog B	Dip2b;Dip2c	sp|Q3UH60|DIP2B_MOUSE Disco-interacting protein 2 homolog B OS=Mus musculus OX=10090 GN=Dip2b PE=1 SV=1;tr|B2RQ71|B2RQ71_MOUSE Dip2c protein OS=Mus musculus OX=10090 GN=Dip2c PE=1 SV=1;tr|A0A1Y7VMZ0|A0A1Y7VMZ0_MOUSE Disco-interacting protein 2 homolog C (F	6	1	1	1	1	1	1	1	0	0	0	0	0	0	0	0	0	0	1	1	1	0	1	1	1	1	0	0	0	0	0	0	0	0	0	0	1	1	1	0	1	1
Q9CXR1;A0A1Y7VN19	Q9CXR1;A0A1Y7VN19	2;2	2;2	2;2	Dehydrogenase/reductase SDR family member 7	Dhrs7	sp|Q9CXR1|DHRS7_MOUSE Dehydrogenase/reductase SDR family member 7 OS=Mus musculus OX=10090 GN=Dhrs7 PE=1 SV=2;tr|A0A1Y7VN19|A0A1Y7VN19_MOUSE Dehydrogenase/reductase SDR family member 7 (Fragment) OS=Mus musculus OX=10090 GN=Dhrs7 PE=1 SV=1	2	2	2	2	2	2	1	1	0	0	0	0	0	0	0	0	0	1	2	1	1	1	2	2	1	1	0	0	0	0	0	0	0	0	0	1	2	1	1	1	2	2
P06797;A0A1Y7VNM3;A0A1Y7VJC1;A0A1Y7VP49;A0A1Y7VNQ4	P06797;A0A1Y7VNM3;A0A1Y7VJC1;A0A1Y7VP49;A0A1Y7VNQ4	2;2;1;1;1	2;2;1;1;1	2;2;1;1;1	Cathepsin L1;Cathepsin L1 heavy chain;Cathepsin L1 light chain	Ctsl	sp|P06797|CATL1_MOUSE Procathepsin L OS=Mus musculus OX=10090 GN=Ctsl PE=1 SV=2;tr|A0A1Y7VNM3|A0A1Y7VNM3_MOUSE Procathepsin L (Fragment) OS=Mus musculus OX=10090 GN=Ctsl PE=1 SV=1;tr|A0A1Y7VJC1|A0A1Y7VJC1_MOUSE Procathepsin L OS=Mus musculus OX=10090 GN=Ct	5	2	2	2	0	0	1	1	0	0	0	0	1	0	0	0	0	0	0	1	0	1	0	0	1	1	0	0	0	0	1	0	0	0	0	0	0	1	0	1	0	0
O88322;A0A286YCQ5	O88322;A0A286YCQ5	1;1	1;1	1;1	Nidogen-2	Nid2	sp|O88322|NID2_MOUSE Nidogen-2 OS=Mus musculus OX=10090 GN=Nid2 PE=1 SV=2;tr|A0A286YCQ5|A0A286YCQ5_MOUSE Nidogen-2 (Fragment) OS=Mus musculus OX=10090 GN=Nid2 PE=1 SV=1	2	1	1	1	0	0	1	1	0	0	0	0	0	1	0	0	0	0	1	1	0	0	0	0	1	1	0	0	0	0	0	1	0	0	0	0	1	1	0	0	0	0
A0A286YCT3;Q5H8C4	A0A286YCT3;Q5H8C4	2;1	2;1	2;1	Vacuolar protein sorting-associated protein 13A	Vps13a	tr|A0A286YCT3|A0A286YCT3_MOUSE Vacuolar protein sorting-associated protein 13A OS=Mus musculus OX=10090 GN=Vps13a PE=1 SV=1;sp|Q5H8C4|VP13A_MOUSE Vacuolar protein sorting-associated protein 13A OS=Mus musculus OX=10090 GN=Vps13a PE=1 SV=1	2	2	2	2	1	1	0	0	0	0	0	0	0	0	0	0	0	0	1	2	1	0	1	1	0	0	0	0	0	0	0	0	0	0	0	0	1	2	1	0	1	1
E9Q4K7;A0A286YCV9;Q9EQW7;A0A286YDX6;F8VQ75	E9Q4K7;A0A286YCV9	4;4;1;1;1	4;4;1;1;1	4;4;1;1;1	Kinesin-like protein	Kif13b	tr|E9Q4K7|E9Q4K7_MOUSE Kinesin family member 13B OS=Mus musculus OX=10090 GN=Kif13b PE=1 SV=1;tr|A0A286YCV9|A0A286YCV9_MOUSE Kinesin family member 13B OS=Mus musculus OX=10090 GN=Kif13b PE=1 SV=1	5	4	4	4	2	3	2	1	0	1	1	0	2	2	1	1	1	1	2	2	1	2	2	3	2	1	0	1	1	0	2	2	1	1	1	1	2	2	1	2	2	3
Q91YP2;A0A286YD12	Q91YP2;A0A286YD12	2;2	2;2	2;2	Neurolysin, mitochondrial	Nln	sp|Q91YP2|NEUL_MOUSE Neurolysin, mitochondrial OS=Mus musculus OX=10090 GN=Nln PE=1 SV=1;tr|A0A286YD12|A0A286YD12_MOUSE Neurolysin, mitochondrial OS=Mus musculus OX=10090 GN=Nln PE=1 SV=1	2	2	2	2	1	1	1	1	0	1	1	0	1	1	1	1	1	1	2	1	1	1	1	1	1	1	0	1	1	0	1	1	1	1	1	1	2	1	1	1	1	1
A0A286YDA2;A0A286YDT3;E9Q5C9;A0A286YDV7;A0A286YCD1	A0A286YDA2;A0A286YDT3;E9Q5C9;A0A286YDV7	8;8;8;7;1	8;8;8;7;1	8;8;8;7;1		Nolc1	tr|A0A286YDA2|A0A286YDA2_MOUSE Nucleolar and coiled-body phosphoprotein 1 OS=Mus musculus OX=10090 GN=Nolc1 PE=1 SV=1;tr|A0A286YDT3|A0A286YDT3_MOUSE Nucleolar and coiled-body phosphoprotein 1 OS=Mus musculus OX=10090 GN=Nolc1 PE=1 SV=1;sp|E9Q5C9|NOLC1_MOUS	5	8	8	8	0	3	2	2	7	5	0	0	2	1	4	5	3	3	2	3	3	3	0	3	2	2	7	5	0	0	2	1	4	5	3	3	2	3	3	3	0	3
Q5BLK4;A0A286YDD7;E9PUA2	Q5BLK4;A0A286YDD7;E9PUA2	2;2;2	2;2;2	2;2;2	Terminal uridylyltransferase 7	Zcchc6	sp|Q5BLK4|TUT7_MOUSE Terminal uridylyltransferase 7 OS=Mus musculus OX=10090 GN=Tut7 PE=1 SV=3;tr|A0A286YDD7|A0A286YDD7_MOUSE Terminal uridylyltransferase 7 (Fragment) OS=Mus musculus OX=10090 GN=Tut7 PE=1 SV=1;tr|E9PUA2|E9PUA2_MOUSE Terminal uridylyltrans	3	2	2	2	1	1	1	1	1	1	1	1	1	1	1	1	1	1	1	1	2	2	1	1	1	1	1	1	1	1	1	1	1	1	1	1	1	1	2	2	1	1
Q69ZN7;E9Q390;A0A286YDF5;A0A286YCZ3;A0A286YE65	Q69ZN7;E9Q390;A0A286YDF5;A0A286YCZ3	9;9;9;6;1	9;9;9;6;1	9;9;9;6;1	Myoferlin	Myof	sp|Q69ZN7|MYOF_MOUSE Myoferlin OS=Mus musculus OX=10090 GN=Myof PE=1 SV=2;tr|E9Q390|E9Q390_MOUSE Myoferlin OS=Mus musculus OX=10090 GN=Myof PE=1 SV=2;tr|A0A286YDF5|A0A286YDF5_MOUSE Myoferlin OS=Mus musculus OX=10090 GN=Myof PE=1 SV=1;tr|A0A286YCZ3|A0A286YC	5	9	9	9	4	5	3	3	6	4	3	3	3	3	1	2	2	5	4	6	8	6	4	5	3	3	6	4	3	3	3	3	1	2	2	5	4	6	8	6	4	5
A0A286YDI8;G3X972	A0A286YDI8;G3X972	4;4	4;4	4;4		Sec24c	tr|A0A286YDI8|A0A286YDI8_MOUSE Sec24-related gene family, member C (S. cerevisiae) OS=Mus musculus OX=10090 GN=Sec24c PE=1 SV=1;tr|G3X972|G3X972_MOUSE Sec24-related gene family, member C (S. cerevisiae) OS=Mus musculus OX=10090 GN=Sec24c PE=1 SV=1	2	4	4	4	1	2	1	1	0	0	0	0	1	1	0	0	0	1	2	2	3	2	1	2	1	1	0	0	0	0	1	1	0	0	0	1	2	2	3	2	1	2
Q99KF1;A0A286YDS5	Q99KF1;A0A286YDS5	3;3	3;3	3;3	Transmembrane emp24 domain-containing protein 9	Tmed9	sp|Q99KF1|TMED9_MOUSE Transmembrane emp24 domain-containing protein 9 OS=Mus musculus OX=10090 GN=Tmed9 PE=1 SV=2;tr|A0A286YDS5|A0A286YDS5_MOUSE Transmembrane emp24 domain-containing protein 9 OS=Mus musculus OX=10090 GN=Tmed9 PE=1 SV=1	2	3	3	3	2	2	1	2	0	1	1	2	2	2	0	1	1	1	1	2	1	0	2	2	1	2	0	1	1	2	2	2	0	1	1	1	1	2	1	0	2	2
Q07076;A0A2C9F2D2;A0A286YCW4	Q07076;A0A2C9F2D2	16;16;1	16;16;1	15;15;1	Annexin A7	Anxa7	sp|Q07076|ANXA7_MOUSE Annexin A7 OS=Mus musculus OX=10090 GN=Anxa7 PE=1 SV=2;tr|A0A2C9F2D2|A0A2C9F2D2_MOUSE Annexin OS=Mus musculus OX=10090 GN=Anxa7 PE=1 SV=1	3	16	16	15	12	12	6	7	9	9	2	4	7	7	8	6	8	8	14	16	13	13	12	12	6	7	9	9	2	4	7	7	8	6	8	8	14	16	13	13	11	11
P83882;A0A2I3BPG9	P83882;A0A2I3BPG9	2;2	2;2	2;2	60S ribosomal protein L36a	Rpl36a	sp|P83882|RL36A_MOUSE 60S ribosomal protein L36a OS=Mus musculus OX=10090 GN=Rpl36a PE=3 SV=2;tr|A0A2I3BPG9|A0A2I3BPG9_MOUSE Ribosomal protein L36A, pseudogene 1 OS=Mus musculus OX=10090 GN=Rpl36a-ps1 PE=3 SV=1	2	2	2	2	2	2	2	2	2	1	1	1	2	2	2	2	2	1	2	2	2	2	2	2	2	2	2	1	1	1	2	2	2	2	2	1	2	2	2	2	2	2
Q9QZL0;A0A2I3BPT3;E9PZP3	Q9QZL0;A0A2I3BPT3;E9PZP3	1;1;1	1;1;1	1;1;1	Receptor-interacting serine/threonine-protein kinase 3	Ripk3	sp|Q9QZL0|RIPK3_MOUSE Receptor-interacting serine/threonine-protein kinase 3 OS=Mus musculus OX=10090 GN=Ripk3 PE=1 SV=2;tr|A0A2I3BPT3|A0A2I3BPT3_MOUSE Receptor-interacting serine/threonine-protein kinase 3 (Fragment) OS=Mus musculus OX=10090 GN=Ripk3 PE=1	3	1	1	1	0	0	0	0	0	0	0	0	0	0	0	0	0	0	1	1	0	0	0	0	0	0	0	0	0	0	0	0	0	0	0	0	1	1	0	0	0	0
Q9QYG0;A0A2I3BPW0;A0A2I3BS20;A0A2I3BQM5;A0A2I3BPL1;A0A2I3BQR5	Q9QYG0;A0A2I3BPW0;A0A2I3BS20;A0A2I3BQM5;A0A2I3BPL1;A0A2I3BQR5	4;4;3;3;3;3	4;4;3;3;3;3	4;4;3;3;3;3	Protein NDRG2	Ndrg2	sp|Q9QYG0|NDRG2_MOUSE Protein NDRG2 OS=Mus musculus OX=10090 GN=Ndrg2 PE=1 SV=1;tr|A0A2I3BPW0|A0A2I3BPW0_MOUSE Protein NDRG2 (Fragment) OS=Mus musculus OX=10090 GN=Ndrg2 PE=1 SV=1;tr|A0A2I3BS20|A0A2I3BS20_MOUSE Protein NDRG2 (Fragment) OS=Mus musculus OX=1	6	4	4	4	3	3	2	2	1	1	0	1	1	1	0	1	0	1	4	3	3	3	3	3	2	2	1	1	0	1	1	1	0	1	0	1	4	3	3	3	3	3
Q6P9J9;A0A2I3BPX3	Q6P9J9;A0A2I3BPX3	2;2	2;2	2;2	Anoctamin-6	Ano6	sp|Q6P9J9|ANO6_MOUSE Anoctamin-6 OS=Mus musculus OX=10090 GN=Ano6 PE=1 SV=1;tr|A0A2I3BPX3|A0A2I3BPX3_MOUSE Anoctamin OS=Mus musculus OX=10090 GN=Ano6 PE=1 SV=1	2	2	2	2	2	2	1	1	2	1	0	0	1	1	1	1	1	2	2	2	1	1	2	2	1	1	2	1	0	0	1	1	1	1	1	2	2	2	1	1	2	2
Q9EP71;A0A2I3BPY7	Q9EP71;A0A2I3BPY7	4;4	4;4	4;4	Ankycorbin	Rai14	sp|Q9EP71|RAI14_MOUSE Ankycorbin OS=Mus musculus OX=10090 GN=Rai14 PE=1 SV=1;tr|A0A2I3BPY7|A0A2I3BPY7_MOUSE Ankycorbin OS=Mus musculus OX=10090 GN=Rai14 PE=1 SV=1	2	4	4	4	2	2	1	1	3	1	0	1	1	1	0	0	1	1	0	1	1	0	2	2	1	1	3	1	0	1	1	1	0	0	1	1	0	1	1	0	2	2
Q9JKB1;P58321;A0A2I3BQ39	Q9JKB1;P58321;A0A2I3BQ39	1;1;1	1;1;1	1;1;1	Ubiquitin carboxyl-terminal hydrolase isozyme L3;Ubiquitin carboxyl-terminal hydrolase isozyme L4	Uchl3;Uchl4	sp|Q9JKB1|UCHL3_MOUSE Ubiquitin carboxyl-terminal hydrolase isozyme L3 OS=Mus musculus OX=10090 GN=Uchl3 PE=1 SV=2;sp|P58321|UCHL4_MOUSE Ubiquitin carboxyl-terminal hydrolase isozyme L4 OS=Mus musculus OX=10090 GN=Uchl4 PE=2 SV=1;tr|A0A2I3BQ39|A0A2I3BQ39_M	3	1	1	1	0	0	0	0	0	0	0	0	0	0	0	0	0	0	1	1	0	1	0	0	0	0	0	0	0	0	0	0	0	0	0	0	1	1	0	1	0	0
D3YXJ0;A0A2I3BQ43;A0JP53;A0A2I3BQ48;A0A2I3BQA6	D3YXJ0;A0A2I3BQ43;A0JP53;A0A2I3BQ48;A0A2I3BQA6	2;2;2;2;1	2;2;2;2;1	2;2;2;2;1	Diacylglycerol kinase	Dgkh	sp|D3YXJ0|DGKH_MOUSE Diacylglycerol kinase eta OS=Mus musculus OX=10090 GN=Dgkh PE=1 SV=2;tr|A0A2I3BQ43|A0A2I3BQ43_MOUSE Diacylglycerol kinase OS=Mus musculus OX=10090 GN=Dgkh PE=1 SV=1;tr|A0JP53|A0JP53_MOUSE Diacylglycerol kinase OS=Mus musculus OX=10090	5	2	2	2	1	0	0	1	0	0	0	0	0	1	0	0	0	0	2	2	2	2	1	0	0	1	0	0	0	0	0	1	0	0	0	0	2	2	2	2	1	0
Q91X76;A0A2I3BQR1;A0A2I3BRL0;A0A2I3BR81	Q91X76;A0A2I3BQR1;A0A2I3BRL0;A0A2I3BR81	2;2;2;2	2;2;2;2	2;2;2;2		Nt5dc2	tr|Q91X76|Q91X76_MOUSE 5-nucleotidase domain-containing 2 OS=Mus musculus OX=10090 GN=Nt5dc2 PE=1 SV=1;tr|A0A2I3BQR1|A0A2I3BQR1_MOUSE 5-nucleotidase domain-containing 2 (Fragment) OS=Mus musculus OX=10090 GN=Nt5dc2 PE=1 SV=1;tr|A0A2I3BRL0|A0A2I3BRL0_MOUS	4	2	2	2	1	1	1	1	0	0	0	0	2	1	1	0	0	0	1	1	0	1	1	1	1	1	0	0	0	0	2	1	1	0	0	0	1	1	0	1	1	1
Q9EPK7;A0A2I3BQV5;E9PUW7	Q9EPK7;A0A2I3BQV5;E9PUW7	1;1;1	1;1;1	1;1;1	Exportin-7	Xpo7	sp|Q9EPK7|XPO7_MOUSE Exportin-7 OS=Mus musculus OX=10090 GN=Xpo7 PE=1 SV=3;tr|A0A2I3BQV5|A0A2I3BQV5_MOUSE Exportin-7 OS=Mus musculus OX=10090 GN=Xpo7 PE=1 SV=1;tr|E9PUW7|E9PUW7_MOUSE Exportin-7 OS=Mus musculus OX=10090 GN=Xpo7 PE=1 SV=1	3	1	1	1	0	0	0	0	0	0	0	0	0	0	0	0	0	0	0	0	1	0	0	0	0	0	0	0	0	0	0	0	0	0	0	0	0	0	1	0	0	0
Q7TPD3;Q19AB2;E9Q6A0;A0A2I3BR72;A0A2I3BQB9;A0A338P7C8;E9PYK2;A0A338P6D2	Q7TPD3;Q19AB2;E9Q6A0;A0A2I3BR72;A0A2I3BQB9	3;3;3;3;2;1;1;1	3;3;3;3;2;1;1;1	3;3;3;3;2;1;1;1	Roundabout homolog 2	Robo2	sp|Q7TPD3|ROBO2_MOUSE Roundabout homolog 2 OS=Mus musculus OX=10090 GN=Robo2 PE=1 SV=2;tr|Q19AB2|Q19AB2_MOUSE ROBO2 isoform b OS=Mus musculus OX=10090 GN=Robo2 PE=1 SV=1;tr|E9Q6A0|E9Q6A0_MOUSE Roundabout homolog 2 OS=Mus musculus OX=10090 GN=Robo2 PE=1 SV=	8	3	3	3	1	0	1	0	1	2	1	1	0	0	0	0	0	1	0	1	0	0	1	0	1	0	1	2	1	1	0	0	0	0	0	1	0	1	0	0	1	0
Q8BP71;Q9JJ43;Q8BIF2;A0A2I3BRA9;A0A2R8W6K5;A0A2I3BRU6;A0A2K6EDK7;A0A2R8VI79;A0A2R8VK79;A2A4W9;A0A2I3BR20;B7ZC11	Q8BP71;Q9JJ43;Q8BIF2;A0A2I3BRA9;A0A2R8W6K5;A0A2I3BRU6;A0A2K6EDK7;A0A2R8VI79;A0A2R8VK79;A2A4W9;A0A2I3BR20	3;3;3;3;3;3;3;3;3;2;2;1	3;3;3;3;3;3;3;3;3;2;2;1	3;3;3;3;3;3;3;3;3;2;2;1	RNA binding protein fox-1 homolog 2;RNA binding protein fox-1 homolog 1;RNA binding protein fox-1 homolog 3	Rbfox2;Rbfox1;Rbfox3	sp|Q8BP71|RFOX2_MOUSE RNA binding protein fox-1 homolog 2 OS=Mus musculus OX=10090 GN=Rbfox2 PE=1 SV=2;sp|Q9JJ43|RFOX1_MOUSE RNA binding protein fox-1 homolog 1 OS=Mus musculus OX=10090 GN=Rbfox1 PE=1 SV=3;sp|Q8BIF2|RFOX3_MOUSE RNA binding protein fox-1 ho	12	3	3	3	2	2	1	1	1	1	0	0	1	1	1	1	1	1	2	1	2	2	2	2	1	1	1	1	0	0	1	1	1	1	1	1	2	1	2	2	2	2
P29595;A0A2I3BRG0	P29595;A0A2I3BRG0	1;1	1;1	1;1	NEDD8	Nedd8	sp|P29595|NEDD8_MOUSE NEDD8 OS=Mus musculus OX=10090 GN=Nedd8 PE=1 SV=2;tr|A0A2I3BRG0|A0A2I3BRG0_MOUSE NEDD8 (Fragment) OS=Mus musculus OX=10090 GN=Nedd8 PE=1 SV=1	2	1	1	1	1	1	0	0	0	0	0	0	0	0	0	0	0	0	0	0	0	0	1	1	0	0	0	0	0	0	0	0	0	0	0	0	0	0	0	0	1	1
Q99LB2;A0A2I3BRG8;A0A2I3BQ25;A0A2I3BPY3;Q9D2U3	Q99LB2;A0A2I3BRG8;A0A2I3BQ25;A0A2I3BPY3;Q9D2U3	4;4;2;2;2	4;4;2;2;2	4;4;2;2;2	Dehydrogenase/reductase SDR family member 4	Dhrs4	sp|Q99LB2|DHRS4_MOUSE Dehydrogenase/reductase SDR family member 4 OS=Mus musculus OX=10090 GN=Dhrs4 PE=1 SV=3;tr|A0A2I3BRG8|A0A2I3BRG8_MOUSE Dehydrogenase/reductase SDR family member 4 (Fragment) OS=Mus musculus OX=10090 GN=Dhrs4 PE=1 SV=1;tr|A0A2I3BQ25|A0	5	4	4	4	2	1	3	4	2	2	0	0	2	1	1	1	0	0	3	3	1	1	2	1	3	4	2	2	0	0	2	1	1	1	0	0	3	3	1	1	2	1
Q921M7;A0A2I3BRN5	Q921M7;A0A2I3BRN5	1;1	1;1	1;1	Protein FAM49B	Fam49b	sp|Q921M7|CYRIB_MOUSE CYFIP-related Rac1 interactor B OS=Mus musculus OX=10090 GN=Cyrib PE=1 SV=1;tr|A0A2I3BRN5|A0A2I3BRN5_MOUSE CYFIP-related Rac1 interactor B (Fragment) OS=Mus musculus OX=10090 GN=Cyrib PE=1 SV=1	2	1	1	1	0	0	0	0	0	0	1	1	0	0	0	0	0	0	1	1	1	0	0	0	0	0	0	0	1	1	0	0	0	0	0	0	1	1	1	0	0	0
A0A2R8VHF9;E9QPE7;A0A338P6K2;O08638	A0A2R8VHF9;E9QPE7;A0A338P6K2;O08638	20;20;20;19	1;1;1;1	1;1;1;1	Myosin-11	Myh11	tr|A0A2R8VHF9|A0A2R8VHF9_MOUSE Myosin-11 OS=Mus musculus OX=10090 GN=Myh11 PE=1 SV=1;tr|E9QPE7|E9QPE7_MOUSE Myosin-11 OS=Mus musculus OX=10090 GN=Myh11 PE=1 SV=2;tr|A0A338P6K2|A0A338P6K2_MOUSE Myosin-11 OS=Mus musculus OX=10090 GN=Myh11 PE=1 SV=1;sp|O08638	4	20	1	1	16	18	14	15	18	16	11	12	15	17	14	12	14	13	16	17	17	14	0	1	0	0	1	0	0	0	0	0	0	0	0	0	0	0	0	0	0	1
Q99P88;A0A2R8VHH1	Q99P88;A0A2R8VHH1	1;1	1;1	1;1	Nuclear pore complex protein Nup155	Nup155	sp|Q99P88|NU155_MOUSE Nuclear pore complex protein Nup155 OS=Mus musculus OX=10090 GN=Nup155 PE=1 SV=1;tr|A0A2R8VHH1|A0A2R8VHH1_MOUSE Nuclear pore complex protein Nup155 OS=Mus musculus OX=10090 GN=Nup155 PE=1 SV=1	2	1	1	1	1	0	0	0	1	0	0	0	0	0	0	0	0	0	0	1	0	0	1	0	0	0	1	0	0	0	0	0	0	0	0	0	0	1	0	0	1	0
Q61990;B2M1R7;A0A2R8VHP9;Q3TT81;A0A2R8VI25;A0A2R8VHN3;A0A2R8VI12;A0A2R8VHY9;A0A2R8VI71;A0A2R8W6L5;A0A2R8VHZ0;A0A2R8VJY1;A0A2R8VKN0;A0A2R8VI73;A0A2R8VKF0;A0A2R8VHG2;A0A2R8VHL8;A0A2R8W6U6;A0A2R8VI15;A0A2R8VHI3;A0A2R8VI92;A0A2R8W6H3	Q61990;B2M1R7;A0A2R8VHP9;Q3TT81;A0A2R8VI25;A0A2R8VHN3;A0A2R8VI12;A0A2R8VHY9;A0A2R8VI71;A0A2R8W6L5;A0A2R8VHZ0;A0A2R8VJY1;A0A2R8VKN0;A0A2R8VI73;A0A2R8VKF0;A0A2R8VHG2;A0A2R8VHL8;A0A2R8W6U6	7;7;7;7;7;6;6;6;6;6;5;5;5;5;5;5;4;4;3;3;2;1	3;3;3;3;3;2;2;2;2;2;2;2;2;2;2;2;2;2;1;1;2;1	3;3;3;3;3;2;2;2;2;2;2;2;2;2;2;2;2;2;1;1;2;1	Poly(rC)-binding protein 2	Pcbp2	sp|Q61990|PCBP2_MOUSE Poly(rC)-binding protein 2 OS=Mus musculus OX=10090 GN=Pcbp2 PE=1 SV=1;tr|B2M1R7|B2M1R7_MOUSE Poly(rC)-binding protein 2 OS=Mus musculus OX=10090 GN=Pcbp2 PE=1 SV=1;tr|A0A2R8VHP9|A0A2R8VHP9_MOUSE Poly(rC)-binding protein 2 OS=Mus musc	22	7	3	3	6	4	5	4	4	4	3	3	5	3	2	3	4	4	7	7	6	6	3	2	3	2	2	2	1	1	3	1	0	0	2	2	3	3	2	2	3	2
P23591;A0A2R8VKL9;A0A2R8W6P6;A0A2R8VI39;A0A2R8W6N0;A0A2R8VHD0	P23591;A0A2R8VKL9;A0A2R8W6P6;A0A2R8VI39;A0A2R8W6N0;A0A2R8VHD0	2;2;2;2;1;1	2;2;2;2;1;1	2;2;2;2;1;1	GDP-L-fucose synthase	Tsta3	sp|P23591|FCL_MOUSE GDP-L-fucose synthase OS=Mus musculus OX=10090 GN=Gfus PE=1 SV=3;tr|A0A2R8VKL9|A0A2R8VKL9_MOUSE GDP-L-fucose synthase OS=Mus musculus OX=10090 GN=Gfus PE=1 SV=1;tr|A0A2R8W6P6|A0A2R8W6P6_MOUSE GDP-4-keto-6-deoxy-D-mannose-3,5-epimerase-4	6	2	2	2	1	1	1	1	1	2	1	0	1	1	1	1	1	1	1	1	1	1	1	1	1	1	1	2	1	0	1	1	1	1	1	1	1	1	1	1	1	1
Q9JIZ5;A0A2R8W6R9;A0A2R8VI80	Q9JIZ5;A0A2R8W6R9;A0A2R8VI80	1;1;1	1;1;1	1;1;1		Tfap4	tr|Q9JIZ5|Q9JIZ5_MOUSE Activator protein 4 OS=Mus musculus OX=10090 GN=Tfap4 PE=1 SV=1;tr|A0A2R8W6R9|A0A2R8W6R9_MOUSE Transcription factor AP4 (Fragment) OS=Mus musculus OX=10090 GN=Tfap4 PE=1 SV=1;tr|A0A2R8VI80|A0A2R8VI80_MOUSE Transcription factor AP4 (F	3	1	1	1	1	1	0	0	1	1	0	0	0	0	1	1	1	1	0	0	1	1	1	1	0	0	1	1	0	0	0	0	1	1	1	1	0	0	1	1	1	1
P61924;A0A2R8VJV3;Q8R3M1	P61924;A0A2R8VJV3;Q8R3M1	1;1;1	1;1;1	1;1;1	Coatomer subunit zeta-1	Copz1	sp|P61924|COPZ1_MOUSE Coatomer subunit zeta-1 OS=Mus musculus OX=10090 GN=Copz1 PE=1 SV=1;tr|A0A2R8VJV3|A0A2R8VJV3_MOUSE Coatomer subunit zeta OS=Mus musculus OX=10090 GN=Copz1 PE=1 SV=1;tr|Q8R3M1|Q8R3M1_MOUSE Coatomer subunit zeta OS=Mus musculus OX=10090	3	1	1	1	1	1	1	1	0	0	0	0	1	1	1	1	1	1	1	1	1	1	1	1	1	1	0	0	0	0	1	1	1	1	1	1	1	1	1	1	1	1
A0A2R8VK70;A0A2R8W6P0;A0A2R8VI30;Q61735;A0A2R8VJU9;D3Z187;A0A2R8VI94	A0A2R8VK70;A0A2R8W6P0;A0A2R8VI30;Q61735	3;3;2;2;1;1;1	3;3;2;2;1;1;1	3;3;2;2;1;1;1	Leukocyte surface antigen CD47	Cd47	tr|A0A2R8VK70|A0A2R8VK70_MOUSE Integrin-associated protein OS=Mus musculus OX=10090 GN=Cd47 PE=1 SV=1;tr|A0A2R8W6P0|A0A2R8W6P0_MOUSE Integrin-associated protein OS=Mus musculus OX=10090 GN=Cd47 PE=1 SV=1;tr|A0A2R8VI30|A0A2R8VI30_MOUSE Integrin-associated p	7	3	3	3	2	3	2	1	0	0	0	0	1	1	1	1	3	2	0	1	2	1	2	3	2	1	0	0	0	0	1	1	1	1	3	2	0	1	2	1	2	3
Q8CGR7;A0A2R8W6J9;Q8R093	Q8CGR7;A0A2R8W6J9;Q8R093	1;1;1	1;1;1	1;1;1	Uridine phosphorylase 2;Uridine phosphorylase	Upp2	sp|Q8CGR7|UPP2_MOUSE Uridine phosphorylase 2 OS=Mus musculus OX=10090 GN=Upp2 PE=1 SV=1;tr|A0A2R8W6J9|A0A2R8W6J9_MOUSE Uridine phosphorylase OS=Mus musculus OX=10090 GN=Upp2 PE=1 SV=1;tr|Q8R093|Q8R093_MOUSE Uridine phosphorylase OS=Mus musculus OX=10090 GN	3	1	1	1	1	0	0	0	1	0	0	1	1	1	1	1	1	1	1	1	0	1	1	0	0	0	1	0	0	1	1	1	1	1	1	1	1	1	0	1	1	0
A0A2R8W6R6	A0A2R8W6R6	66	1	1			tr|A0A2R8W6R6|A0A2R8W6R6_MOUSE Peripherin OS=Mus musculus OX=10090 GN=Prph PE=1 SV=1	1	66	1	1	51	51	60	59	49	48	40	41	57	52	55	55	50	49	64	63	58	58	1	1	1	1	1	0	0	0	1	1	0	0	0	0	1	1	0	1	1	1
Q9WVE8;A0A338P6P7;A0A2R8W6S4	Q9WVE8;A0A338P6P7;A0A2R8W6S4	1;1;1	1;1;1	1;1;1	Protein kinase C and casein kinase substrate in neurons protein 2	Pacsin2	sp|Q9WVE8|PACN2_MOUSE Protein kinase C and casein kinase substrate in neurons protein 2 OS=Mus musculus OX=10090 GN=Pacsin2 PE=1 SV=1;tr|A0A338P6P7|A0A338P6P7_MOUSE Protein kinase C and casein kinase substrate in neurons protein 2 (Fragment) OS=Mus musculu	3	1	1	1	0	0	0	1	0	0	0	0	1	0	0	0	0	0	1	0	0	0	0	0	0	1	0	0	0	0	1	0	0	0	0	0	1	0	0	0	0	0
A0A2R8W6X5;Q9R060	A0A2R8W6X5;Q9R060	1;1	1;1	1;1	Cytosolic Fe-S cluster assembly factor NUBP1	Nubp1	tr|A0A2R8W6X5|A0A2R8W6X5_MOUSE Cytosolic Fe-S cluster assembly factor NUBP1 OS=Mus musculus OX=10090 GN=Nubp1 PE=1 SV=1;sp|Q9R060|NUBP1_MOUSE Cytosolic Fe-S cluster assembly factor NUBP1 OS=Mus musculus OX=10090 GN=Nubp1 PE=1 SV=1	2	1	1	1	0	0	0	0	0	0	0	0	0	0	0	0	0	0	1	0	0	0	0	0	0	0	0	0	0	0	0	0	0	0	0	0	1	0	0	0	0	0
Q8R5A6;A0A2R8W718	Q8R5A6;A0A2R8W718	1;1	1;1	1;1	TBC1 domain family member 22A	Tbc1d22a	sp|Q8R5A6|TB22A_MOUSE TBC1 domain family member 22A OS=Mus musculus OX=10090 GN=Tbc1d22a PE=1 SV=3;tr|A0A2R8W718|A0A2R8W718_MOUSE TBC1 domain family member 22A (Fragment) OS=Mus musculus OX=10090 GN=Tbc1d22a PE=1 SV=1	2	1	1	1	0	0	0	0	0	0	0	0	0	0	0	0	0	0	1	1	1	0	0	0	0	0	0	0	0	0	0	0	0	0	0	0	1	1	1	0	0	0
Q99KW3;A0A2U3TZ82;G5E8W1	Q99KW3;A0A2U3TZ82;G5E8W1	3;3;2	3;3;2	3;3;2	TRIO and F-actin-binding protein	Triobp	sp|Q99KW3|TARA_MOUSE TRIO and F-actin-binding protein OS=Mus musculus OX=10090 GN=Triobp PE=1 SV=3;tr|A0A2U3TZ82|A0A2U3TZ82_MOUSE TRIO and F-actin-binding protein OS=Mus musculus OX=10090 GN=Triobp PE=1 SV=1;tr|G5E8W1|G5E8W1_MOUSE TRIO and F-actin-binding	3	3	3	3	2	3	0	0	1	2	0	0	0	0	1	1	1	1	1	1	1	1	2	3	0	0	1	2	0	0	0	0	1	1	1	1	1	1	1	1	2	3
P17095;Q3TE85;A0A338P6F6	P17095;Q3TE85;A0A338P6F6	3;3;3	3;3;3	2;2;2	High mobility group protein HMG-I/HMG-Y	Hmga1	sp|P17095|HMGA1_MOUSE High mobility group protein HMG-I/HMG-Y OS=Mus musculus OX=10090 GN=Hmga1 PE=1 SV=4;tr|Q3TE85|Q3TE85_MOUSE High mobility group protein HMG-I/HMG-Y OS=Mus musculus OX=10090 GN=Hmga1 PE=1 SV=1;tr|A0A338P6F6|A0A338P6F6_MOUSE High mobilit	3	3	3	2	3	2	2	2	1	1	1	2	2	1	1	1	2	2	1	0	1	2	3	2	2	2	1	1	1	2	2	1	1	1	2	2	1	0	1	2	2	2
A0A338P6G6;A0A384DV79;A0A338P6E8	A0A338P6G6;A0A384DV79;A0A338P6E8	2;2;1	1;1;0	1;1;0			tr|A0A338P6G6|A0A338P6G6_MOUSE High mobility group protein HMG-I/HMG-Y OS=Mus musculus OX=10090 GN=Hmga1 PE=1 SV=1;tr|A0A384DV79|A0A384DV79_MOUSE High mobility group protein HMG-I/HMG-Y OS=Mus musculus OX=10090 GN=Hmga1 PE=1 SV=1;tr|A0A338P6E8|A0A338P6E8_M	3	2	1	1	2	1	1	1	1	2	1	2	1	1	1	1	1	1	1	1	2	2	1	1	1	1	1	1	1	1	1	1	1	1	1	1	1	1	1	1	1	1
Q8K268;A0A338P6L5	Q8K268;A0A338P6L5	2;2	2;2	2;2	ATP-binding cassette sub-family F member 3	Abcf3	sp|Q8K268|ABCF3_MOUSE ATP-binding cassette sub-family F member 3 OS=Mus musculus OX=10090 GN=Abcf3 PE=1 SV=1;tr|A0A338P6L5|A0A338P6L5_MOUSE ATP-binding cassette sub-family F member 3 (Fragment) OS=Mus musculus OX=10090 GN=Abcf3 PE=1 SV=1	2	2	2	2	0	2	1	1	1	1	0	0	1	1	0	0	0	0	2	2	1	1	0	2	1	1	1	1	0	0	1	1	0	0	0	0	2	2	1	1	0	2
Q9Z2Q6;A0A338P6R8;A0A338P769;B7ZNM7;A0A338P729;A0A338P755	Q9Z2Q6;A0A338P6R8;A0A338P769;B7ZNM7;A0A338P729	7;7;7;6;4;2	7;7;7;6;4;2	7;7;7;6;4;2	Septin-5	2021-09-05	sp|Q9Z2Q6|SEPT5_MOUSE Septin-5 OS=Mus musculus OX=10090 GN=Septin5 PE=1 SV=2;tr|A0A338P6R8|A0A338P6R8_MOUSE Septin OS=Mus musculus OX=10090 GN=Gm49601 PE=3 SV=1;tr|A0A338P769|A0A338P769_MOUSE Septin OS=Mus musculus OX=10090 GN=Septin5 PE=1 SV=1;tr|B7ZNM7|B	6	7	7	7	5	4	1	1	4	3	2	3	2	2	3	3	3	5	4	5	3	4	5	4	1	1	4	3	2	3	2	2	3	3	3	5	4	5	3	4	5	4
P68037;A0A338P702;A0A338P7E5;A0A338P786	P68037;A0A338P702;A0A338P7E5;A0A338P786	1;1;1;1	1;1;1;1	1;1;1;1	Ubiquitin-conjugating enzyme E2 L3	Ube2l3	sp|P68037|UB2L3_MOUSE Ubiquitin-conjugating enzyme E2 L3 OS=Mus musculus OX=10090 GN=Ube2l3 PE=1 SV=1;tr|A0A338P702|A0A338P702_MOUSE Ubiquitin-conjugating enzyme E2 L3 OS=Mus musculus OX=10090 GN=Ube2l3 PE=1 SV=1;tr|A0A338P7E5|A0A338P7E5_MOUSE Ubiquitin-co	4	1	1	1	0	0	1	1	0	0	0	0	1	0	0	0	0	1	1	1	0	1	0	0	1	1	0	0	0	0	1	0	0	0	0	1	1	1	0	1	0	0
P51807;A0A338P7B7	P51807;A0A338P7B7	1;1	1;1	1;1	Dynein light chain Tctex-type 1	Dynlt1	sp|P51807|DYLT1_MOUSE Dynein light chain Tctex-type 1 OS=Mus musculus OX=10090 GN=Dynlt1 PE=1 SV=1;tr|A0A338P7B7|A0A338P7B7_MOUSE Dynein light chain Tctex-type 1A OS=Mus musculus OX=10090 GN=Dynlt1a PE=1 SV=1	2	1	1	1	0	0	1	0	0	0	0	0	0	0	0	0	0	0	1	1	1	1	0	0	1	0	0	0	0	0	0	0	0	0	0	0	1	1	1	1	0	0
Q9Z2U0;A0A338P7D7;Q9CWH6	Q9Z2U0;A0A338P7D7	5;5;1	5;5;1	5;5;1	Proteasome subunit alpha type-7	Psma7	sp|Q9Z2U0|PSA7_MOUSE Proteasome subunit alpha type-7 OS=Mus musculus OX=10090 GN=Psma7 PE=1 SV=1;tr|A0A338P7D7|A0A338P7D7_MOUSE Proteasome subunit alpha type OS=Mus musculus OX=10090 GN=Psma7 PE=1 SV=1	3	5	5	5	2	1	3	4	2	2	0	0	3	3	4	2	2	2	5	5	4	3	2	1	3	4	2	2	0	0	3	3	4	2	2	2	5	5	4	3	2	1
P98203;A0A338P7H0	P98203;A0A338P7H0	1;1	1;1	1;1	Armadillo repeat protein deleted in velo-cardio-facial syndrome homolog	Arvcf	sp|P98203|ARVC_MOUSE Armadillo repeat protein deleted in velo-cardio-facial syndrome homolog OS=Mus musculus OX=10090 GN=Arvcf PE=1 SV=2;tr|A0A338P7H0|A0A338P7H0_MOUSE Armadillo repeat protein deleted in velo-cardio-facial syndrome homolog (Fragment) OS=Mu	2	1	1	1	1	1	0	0	1	1	0	0	0	0	0	1	1	1	0	0	1	1	1	1	0	0	1	1	0	0	0	0	0	1	1	1	0	0	1	1	1	1
Q9JK23;A0A3B2W3V4;A0A3B2WB82	Q9JK23;A0A3B2W3V4;A0A3B2WB82	1;1;1	1;1;1	1;1;1	Proteasome assembly chaperone 1	Psmg1	sp|Q9JK23|PSMG1_MOUSE Proteasome assembly chaperone 1 OS=Mus musculus OX=10090 GN=Psmg1 PE=1 SV=1;tr|A0A3B2W3V4|A0A3B2W3V4_MOUSE Proteasome assembly chaperone 1 OS=Mus musculus OX=10090 GN=Psmg1 PE=1 SV=1;tr|A0A3B2WB82|A0A3B2WB82_MOUSE Proteasome assembly	3	1	1	1	0	0	0	0	0	0	0	0	0	0	0	0	1	1	1	1	1	1	0	0	0	0	0	0	0	0	0	0	0	0	1	1	1	1	1	1	0	0
Q91VH6;A0A3B2WCC1;A0A3B2W4I2;A0A3F2YNL8	Q91VH6;A0A3B2WCC1;A0A3B2W4I2;A0A3F2YNL8	1;1;1;1	1;1;1;1	1;1;1;1	Protein MEMO1	Memo1	sp|Q91VH6|MEMO1_MOUSE Protein MEMO1 OS=Mus musculus OX=10090 GN=Memo1 PE=1 SV=1;tr|A0A3B2WCC1|A0A3B2WCC1_MOUSE Mediator of ErbB2-driven cell motility 1 (Fragment) OS=Mus musculus OX=10090 GN=Memo1 PE=1 SV=1;tr|A0A3B2W4I2|A0A3B2W4I2_MOUSE Mediator of ErbB2-	4	1	1	1	1	1	1	1	1	0	0	0	0	0	1	0	0	0	1	1	1	1	1	1	1	1	1	0	0	0	0	0	1	0	0	0	1	1	1	1	1	1
Q64378;A0A3B2WBD2	Q64378;A0A3B2WBD2	1;1	1;1	1;1	Peptidyl-prolyl cis-trans isomerase FKBP5;Peptidyl-prolyl cis-trans isomerase FKBP5, N-terminally processed	Fkbp5	sp|Q64378|FKBP5_MOUSE Peptidyl-prolyl cis-trans isomerase FKBP5 OS=Mus musculus OX=10090 GN=Fkbp5 PE=1 SV=1;tr|A0A3B2WBD2|A0A3B2WBD2_MOUSE Peptidylprolyl isomerase OS=Mus musculus OX=10090 GN=Fkbp5 PE=1 SV=1	2	1	1	1	1	1	1	1	1	1	0	0	1	0	0	0	0	0	0	0	0	1	1	1	1	1	1	1	0	0	1	0	0	0	0	0	0	0	0	1	1	1
A0A3B2WDD2;A0A3B2WBL1;Q5XJF6;P53026;A0A3B2W824;A0A3B2W820	A0A3B2WDD2;A0A3B2WBL1;Q5XJF6;P53026;A0A3B2W824	9;9;9;8;6;3	9;9;9;8;6;3	9;9;9;8;6;3	Ribosomal protein;60S ribosomal protein L10a	Rpl10a	tr|A0A3B2WDD2|A0A3B2WDD2_MOUSE Ribosomal protein OS=Mus musculus OX=10090 GN=Rpl10a PE=1 SV=1;tr|A0A3B2WBL1|A0A3B2WBL1_MOUSE Ribosomal protein OS=Mus musculus OX=10090 GN=Rpl10a PE=1 SV=1;tr|Q5XJF6|Q5XJF6_MOUSE Ribosomal protein OS=Mus musculus OX=10090 GN	6	9	9	9	6	6	9	9	8	8	4	4	7	8	6	8	4	4	9	9	9	9	6	6	9	9	8	8	4	4	7	8	6	8	4	4	9	9	9	9	6	6
P62869;A0A3B2WBM3	P62869;A0A3B2WBM3	4;4	4;4	4;4	Transcription elongation factor B polypeptide 2	Tceb2	sp|P62869|ELOB_MOUSE Elongin-B OS=Mus musculus OX=10090 GN=Elob PE=1 SV=1;tr|A0A3B2WBM3|A0A3B2WBM3_MOUSE Elongin-B OS=Mus musculus OX=10090 GN=Elob PE=1 SV=1	2	4	4	4	2	1	1	1	1	0	0	0	1	1	1	1	1	1	2	2	4	4	2	1	1	1	1	0	0	0	1	1	1	1	1	1	2	2	4	4	2	1
Q3U0V1;A0A3B2WCD8;A0A3B2W465	Q3U0V1;A0A3B2WCD8	14;14;4	14;14;4	14;14;4	Far upstream element-binding protein 2	Khsrp	sp|Q3U0V1|FUBP2_MOUSE Far upstream element-binding protein 2 OS=Mus musculus OX=10090 GN=Khsrp PE=1 SV=2;tr|A0A3B2WCD8|A0A3B2WCD8_MOUSE Far upstream element-binding protein 2 OS=Mus musculus OX=10090 GN=Khsrp PE=1 SV=1	3	14	14	14	11	9	9	10	8	10	5	4	11	11	6	8	9	9	13	12	8	8	11	9	9	10	8	10	5	4	11	11	6	8	9	9	13	12	8	8	11	9
Q9CT10;A0A3B2WCL5	Q9CT10;A0A3B2WCL5	2;2	2;2	2;2	Ran-binding protein 3	Ranbp3	sp|Q9CT10|RANB3_MOUSE Ran-binding protein 3 OS=Mus musculus OX=10090 GN=Ranbp3 PE=1 SV=2;tr|A0A3B2WCL5|A0A3B2WCL5_MOUSE Ran-binding protein 3 OS=Mus musculus OX=10090 GN=Ranbp3 PE=1 SV=1	2	2	2	2	1	1	0	1	0	1	1	1	1	0	0	0	0	0	1	1	1	1	1	1	0	1	0	1	1	1	1	0	0	0	0	0	1	1	1	1	1	1
Q3UN02;A0A3B2WDB3	Q3UN02;A0A3B2WDB3	1;1	1;1	1;1	Lysocardiolipin acyltransferase 1	Lclat1	sp|Q3UN02|LCLT1_MOUSE Lysocardiolipin acyltransferase 1 OS=Mus musculus OX=10090 GN=Lclat1 PE=1 SV=2;tr|A0A3B2WDB3|A0A3B2WDB3_MOUSE Lysocardiolipin acyltransferase 1 (Fragment) OS=Mus musculus OX=10090 GN=Lclat1 PE=1 SV=1	2	1	1	1	1	1	1	1	0	0	1	1	1	1	0	0	1	1	1	1	1	1	1	1	1	1	0	0	1	1	1	1	0	0	1	1	1	1	1	1	1	1
Q791T5;A0A3Q4EG99;A0A3Q4EBT8;D3YXC2;A0A3Q4EC24;A0A3Q4EGL4	Q791T5;A0A3Q4EG99;A0A3Q4EBT8;D3YXC2;A0A3Q4EC24;A0A3Q4EGL4	1;1;1;1;1;1	1;1;1;1;1;1	1;1;1;1;1;1	Mitochondrial carrier homolog 1	Mtch1	sp|Q791T5|MTCH1_MOUSE Mitochondrial carrier homolog 1 OS=Mus musculus OX=10090 GN=Mtch1 PE=1 SV=1;tr|A0A3Q4EG99|A0A3Q4EG99_MOUSE Mitochondrial carrier homolog 1 OS=Mus musculus OX=10090 GN=Mtch1 PE=1 SV=1;tr|A0A3Q4EBT8|A0A3Q4EBT8_MOUSE Mitochondrial carrie	6	1	1	1	1	1	1	1	0	0	0	1	1	1	1	1	1	1	1	1	1	1	1	1	1	1	0	0	0	1	1	1	1	1	1	1	1	1	1	1	1	1
P42125;A0A3Q4EC00;A0A452J8A5	P42125;A0A3Q4EC00;A0A452J8A5	1;1;1	1;1;1	1;1;1	Enoyl-CoA delta isomerase 1, mitochondrial	Eci1	sp|P42125|ECI1_MOUSE Enoyl-CoA delta isomerase 1, mitochondrial OS=Mus musculus OX=10090 GN=Eci1 PE=1 SV=2;tr|A0A3Q4EC00|A0A3Q4EC00_MOUSE Enoyl-CoA delta isomerase 1, mitochondrial OS=Mus musculus OX=10090 GN=Eci1 PE=1 SV=1;tr|A0A452J8A5|A0A452J8A5_MOUSE E	3	1	1	1	1	1	1	1	0	0	1	1	1	1	0	0	1	1	1	1	1	1	1	1	1	1	0	0	1	1	1	1	0	0	1	1	1	1	1	1	1	1
Q8BL97;A0A3Q4EH04;A0A3Q4L335;A0A3Q4L393	Q8BL97;A0A3Q4EH04;A0A3Q4L335;A0A3Q4L393	5;5;5;5	4;4;4;4	4;4;4;4	Serine/arginine-rich splicing factor 7	Srsf7	sp|Q8BL97|SRSF7_MOUSE Serine/arginine-rich splicing factor 7 OS=Mus musculus OX=10090 GN=Srsf7 PE=1 SV=1;tr|A0A3Q4EH04|A0A3Q4EH04_MOUSE Serine/arginine-rich-splicing factor 7 OS=Mus musculus OX=10090 GN=Srsf7 PE=1 SV=1;tr|A0A3Q4L335|A0A3Q4L335_MOUSE Serine	4	5	4	4	3	2	4	4	3	2	2	1	4	4	5	5	3	1	4	3	3	3	2	2	3	3	3	2	2	1	3	3	4	4	3	1	3	2	2	2	2	2
P35293;A0A3Q4EI12;A0A452J8C1;A0A3Q4EIF7	P35293;A0A3Q4EI12;A0A452J8C1	5;5;3;2	5;5;3;2	5;5;3;2	Ras-related protein Rab-18	Rab18	sp|P35293|RAB18_MOUSE Ras-related protein Rab-18 OS=Mus musculus OX=10090 GN=Rab18 PE=1 SV=2;tr|A0A3Q4EI12|A0A3Q4EI12_MOUSE Ras-related protein Rab-18 OS=Mus musculus OX=10090 GN=Rab18 PE=1 SV=1;tr|A0A452J8C1|A0A452J8C1_MOUSE Ras-related protein Rab-18 OS=	4	5	5	5	2	2	3	4	4	2	2	2	4	4	3	3	1	1	4	4	4	3	2	2	3	4	4	2	2	2	4	4	3	3	1	1	4	4	4	3	2	2
A0A494B8Y8;A0A494B9Y3;Q91XB7	A0A494B8Y8;A0A494B9Y3;Q91XB7	1;1;1	1;1;1	1;1;1	Protein YIF1A	Yif1a	tr|A0A494B8Y8|A0A494B8Y8_MOUSE Protein YIF1A OS=Mus musculus OX=10090 GN=Yif1a PE=1 SV=1;tr|A0A494B9Y3|A0A494B9Y3_MOUSE Protein YIF1A OS=Mus musculus OX=10090 GN=Yif1a PE=1 SV=1;sp|Q91XB7|YIF1A_MOUSE Protein YIF1A OS=Mus musculus OX=10090 GN=Yif1a PE=1 SV=	3	1	1	1	0	0	1	1	1	1	0	0	1	1	1	1	0	1	1	1	1	1	0	0	1	1	1	1	0	0	1	1	1	1	0	1	1	1	1	1	0	0
Q9D1G1;A0A494B945;A0A494BA38;A0A494BBL7	Q9D1G1;A0A494B945;A0A494BA38	8;8;6;2	7;7;5;1	6;6;4;0	Ras-related protein Rab-1B	Rab1b	sp|Q9D1G1|RAB1B_MOUSE Ras-related protein Rab-1B OS=Mus musculus OX=10090 GN=Rab1b PE=1 SV=1;tr|A0A494B945|A0A494B945_MOUSE Ras-related protein Rab-1B (Fragment) OS=Mus musculus OX=10090 GN=Rab1b PE=1 SV=1;tr|A0A494BA38|A0A494BA38_MOUSE Ras-related protein	4	8	7	6	6	4	6	6	6	5	6	6	6	6	5	5	4	5	8	7	7	7	5	3	5	5	5	4	5	5	5	5	4	4	3	4	7	6	6	6	4	2
Q8CFI0;A0A494B9F0;A0A494B953;A0A494BAG2;A0A494BAX0;E9PXB7;G3X9H8;A0A494BA39;A0A494B9L5;A0A494BAE4;A0A286YCR1;A0A494BAD8	Q8CFI0;A0A494B9F0;A0A494B953;A0A494BAG2;A0A494BAX0;E9PXB7;G3X9H8;A0A494BA39;A0A494B9L5	5;5;5;5;5;4;4;4;3;2;1;1	4;4;4;4;4;3;3;3;2;1;1;1	4;4;4;4;4;3;3;3;2;1;1;1	E3 ubiquitin-protein ligase NEDD4-like	Nedd4l	sp|Q8CFI0|NED4L_MOUSE E3 ubiquitin-protein ligase NEDD4-like OS=Mus musculus OX=10090 GN=Nedd4l PE=1 SV=2;tr|A0A494B9F0|A0A494B9F0_MOUSE E3 ubiquitin-protein ligase OS=Mus musculus OX=10090 GN=Nedd4l PE=1 SV=1;tr|A0A494B953|A0A494B953_MOUSE HECT-type E3 ub	12	5	4	4	2	1	0	0	0	1	0	0	1	1	0	1	0	0	5	5	4	3	2	1	0	0	0	1	0	0	1	1	0	0	0	0	4	4	3	2	2	1
Q9QYB5;A0A494B9K4	Q9QYB5;A0A494B9K4	2;2	2;2	2;2	Gamma-adducin	Add3	sp|Q9QYB5|ADDG_MOUSE Gamma-adducin OS=Mus musculus OX=10090 GN=Add3 PE=1 SV=2;tr|A0A494B9K4|A0A494B9K4_MOUSE Gamma-adducin OS=Mus musculus OX=10090 GN=Add3 PE=1 SV=1	2	2	2	2	0	0	1	0	1	0	0	0	0	1	0	0	1	1	0	0	0	1	0	0	1	0	1	0	0	0	0	1	0	0	1	1	0	0	0	1	0	0
Q9R0L7;A0A494B9R0;A0A494BBL1;A0A494B9L0;Q5RL57	Q9R0L7;A0A494B9R0;A0A494BBL1;A0A494B9L0;Q5RL57	1;1;1;1;1	1;1;1;1;1	1;1;1;1;1	A-kinase anchor protein 8-like	Akap8l	sp|Q9R0L7|AKP8L_MOUSE A-kinase anchor protein 8-like OS=Mus musculus OX=10090 GN=Akap8l PE=1 SV=1;tr|A0A494B9R0|A0A494B9R0_MOUSE A-kinase anchor protein 8-like (Fragment) OS=Mus musculus OX=10090 GN=Akap8l PE=1 SV=1;tr|A0A494BBL1|A0A494BBL1_MOUSE A-kinase	5	1	1	1	1	1	0	0	1	1	0	0	0	0	0	0	0	0	0	0	1	1	1	1	0	0	1	1	0	0	0	0	0	0	0	0	0	0	1	1	1	1
Q9D5T0;A0A494B9L7;A0A494B9Y0;A0A494BAB5	Q9D5T0;A0A494B9L7;A0A494B9Y0;A0A494BAB5	2;2;2;1	2;2;2;1	2;2;2;1	ATPase family AAA domain-containing protein 1	Atad1	sp|Q9D5T0|ATAD1_MOUSE Outer mitochondrial transmembrane helix translocase OS=Mus musculus OX=10090 GN=Atad1 PE=1 SV=1;tr|A0A494B9L7|A0A494B9L7_MOUSE Outer mitochondrial transmembrane helix translocase OS=Mus musculus OX=10090 GN=Atad1 PE=1 SV=1;tr|A0A494B9	4	2	2	2	1	1	2	2	1	2	0	0	0	1	1	1	0	1	2	2	2	1	1	1	2	2	1	2	0	0	0	1	1	1	0	1	2	2	2	1	1	1
A0A494B9U5	A0A494B9U5	1	1	1			tr|A0A494B9U5|A0A494B9U5_MOUSE High affinity cGMP-specific 3,5-cyclic phosphodiesterase 9A OS=Mus musculus OX=10090 GN=Pde9a PE=1 SV=1	1	1	1	1	0	0	0	0	0	0	0	0	0	0	0	0	0	0	0	0	1	0	0	0	0	0	0	0	0	0	0	0	0	0	0	0	0	0	1	0	0	0
P62862;A0A494B9Z0;A0A494BBA8;Q642K5	P62862;A0A494B9Z0;A0A494BBA8;Q642K5	3;3;3;3	3;3;3;3	3;3;3;3	40S ribosomal protein S30	Fau	sp|P62862|RS30_MOUSE 40S ribosomal protein S30 OS=Mus musculus OX=10090 GN=Fau PE=1 SV=1;tr|A0A494B9Z0|A0A494B9Z0_MOUSE 40S ribosomal protein S30 OS=Mus musculus OX=10090 GN=Fau PE=1 SV=1;tr|A0A494BBA8|A0A494BBA8_MOUSE 40S ribosomal protein S30 OS=Mus musc	4	3	3	3	2	2	3	3	2	2	2	2	3	3	3	3	2	3	2	2	3	3	2	2	3	3	2	2	2	2	3	3	3	3	2	3	2	2	3	3	2	2
Q62422;A0A494BA97;A0A494B943	Q62422;A0A494BA97	5;5;1	5;5;1	5;5;1	Osteoclast-stimulating factor 1	Ostf1	sp|Q62422|OSTF1_MOUSE Osteoclast-stimulating factor 1 OS=Mus musculus OX=10090 GN=Ostf1 PE=1 SV=2;tr|A0A494BA97|A0A494BA97_MOUSE Osteoclast-stimulating factor 1 OS=Mus musculus OX=10090 GN=Ostf1 PE=1 SV=1	3	5	5	5	3	2	1	2	0	0	0	1	1	1	1	1	0	0	2	4	3	4	3	2	1	2	0	0	0	1	1	1	1	1	0	0	2	4	3	4	3	2
P97742;A0A494BAD3	P97742;A0A494BAD3	2;2	2;2	2;2	Carnitine O-palmitoyltransferase 1, liver isoform	Cpt1a	sp|P97742|CPT1A_MOUSE Carnitine O-palmitoyltransferase 1, liver isoform OS=Mus musculus OX=10090 GN=Cpt1a PE=1 SV=4;tr|A0A494BAD3|A0A494BAD3_MOUSE Carnitine O-palmitoyltransferase (Fragment) OS=Mus musculus OX=10090 GN=Cpt1a PE=1 SV=1	2	2	2	2	2	1	2	2	1	2	1	0	2	1	1	0	1	1	1	1	1	1	2	1	2	2	1	2	1	0	2	1	1	0	1	1	1	1	1	1	2	1
O88520;A0A494BAG1	O88520;A0A494BAG1	1;1	1;1	1;1	Leucine-rich repeat protein SHOC-2	Shoc2	sp|O88520|SHOC2_MOUSE Leucine-rich repeat protein SHOC-2 OS=Mus musculus OX=10090 GN=Shoc2 PE=1 SV=2;tr|A0A494BAG1|A0A494BAG1_MOUSE Leucine-rich repeat protein SHOC-2 (Fragment) OS=Mus musculus OX=10090 GN=Shoc2 PE=1 SV=1	2	1	1	1	1	1	0	1	0	1	0	0	1	0	0	0	1	1	1	1	0	0	1	1	0	1	0	1	0	0	1	0	0	0	1	1	1	1	0	0	1	1
Q9WUL7;A0A494BAJ6	Q9WUL7;A0A494BAJ6	1;1	1;1	1;1	ADP-ribosylation factor-like protein 3	Arl3	sp|Q9WUL7|ARL3_MOUSE ADP-ribosylation factor-like protein 3 OS=Mus musculus OX=10090 GN=Arl3 PE=1 SV=1;tr|A0A494BAJ6|A0A494BAJ6_MOUSE ADP-ribosylation factor-like protein 3 OS=Mus musculus OX=10090 GN=Arl3 PE=1 SV=1	2	1	1	1	1	1	1	1	1	1	0	0	1	1	0	0	1	1	1	1	1	1	1	1	1	1	1	1	0	0	1	1	0	0	1	1	1	1	1	1	1	1
P19157;A0A494BAW2;P46425;A0A494B908;A0A494BAS3;A0A494BAU3;A0A494BAM8;Q8VC73;F6RWR5	P19157;A0A494BAW2;P46425;A0A494B908	7;7;5;5;2;2;2;1;1	7;7;5;5;2;2;2;1;1	7;7;5;5;2;2;2;1;1	Glutathione S-transferase P 1;Glutathione S-transferase P 2	Gstp1;Gstp2	sp|P19157|GSTP1_MOUSE Glutathione S-transferase P 1 OS=Mus musculus OX=10090 GN=Gstp1 PE=1 SV=2;tr|A0A494BAW2|A0A494BAW2_MOUSE GST class-pi OS=Mus musculus OX=10090 GN=Gstp1 PE=1 SV=1;sp|P46425|GSTP2_MOUSE Glutathione S-transferase P 2 OS=Mus musculus OX=1	9	7	7	7	4	5	3	3	4	5	3	3	6	6	3	4	5	6	6	6	6	6	4	5	3	3	4	5	3	3	6	6	3	4	5	6	6	6	6	6	4	5
Q9JJE7;A0A494BB03	Q9JJE7;A0A494BB03	2;2	2;2	2;2	Fatty acid desaturase 3	Fads3	sp|Q9JJE7|FADS3_MOUSE Fatty acid desaturase 3 OS=Mus musculus OX=10090 GN=Fads3 PE=1 SV=2;tr|A0A494BB03|A0A494BB03_MOUSE Fatty acid desaturase 3 OS=Mus musculus OX=10090 GN=Fads3 PE=1 SV=1	2	2	2	2	2	2	0	0	1	1	0	0	0	0	1	0	0	0	0	0	0	1	2	2	0	0	1	1	0	0	0	0	1	0	0	0	0	0	0	1	2	2
Q9R013;A0A494BB65;A0A494BBJ2	Q9R013;A0A494BB65;A0A494BBJ2	2;2;2	2;2;2	2;2;2	Cathepsin F	Ctsf	sp|Q9R013|CATF_MOUSE Cathepsin F OS=Mus musculus OX=10090 GN=Ctsf PE=1 SV=1;tr|A0A494BB65|A0A494BB65_MOUSE Cathepsin F (Fragment) OS=Mus musculus OX=10090 GN=Ctsf PE=1 SV=1;tr|A0A494BBJ2|A0A494BBJ2_MOUSE Cathepsin F (Fragment) OS=Mus musculus OX=10090 GN=C	3	2	2	2	0	1	1	1	0	0	0	0	0	0	2	1	0	0	2	1	0	0	0	1	1	1	0	0	0	0	0	0	2	1	0	0	2	1	0	0	0	1
O35350;A0A494BBB0	O35350;A0A494BBB0	8;8	8;8	8;8	Calpain-1 catalytic subunit	Capn1	sp|O35350|CAN1_MOUSE Calpain-1 catalytic subunit OS=Mus musculus OX=10090 GN=Capn1 PE=1 SV=1;tr|A0A494BBB0|A0A494BBB0_MOUSE Calcium-activated neutral proteinase 1 (Fragment) OS=Mus musculus OX=10090 GN=Capn1 PE=1 SV=1	2	8	8	8	6	6	1	1	2	1	0	2	0	1	1	1	5	3	6	6	5	2	6	6	1	1	2	1	0	2	0	1	1	1	5	3	6	6	5	2	6	6
Q920L1;A0A494BBC6;A0A494B9R2;A0A494BBI5	Q920L1;A0A494BBC6;A0A494B9R2;A0A494BBI5	2;2;1;1	2;2;1;1	2;2;1;1	Fatty acid desaturase 1	Fads1	sp|Q920L1|FADS1_MOUSE Acyl-CoA (8-3)-desaturase OS=Mus musculus OX=10090 GN=Fads1 PE=1 SV=1;tr|A0A494BBC6|A0A494BBC6_MOUSE Acyl-CoA (8-3)-desaturase OS=Mus musculus OX=10090 GN=Fads1 PE=1 SV=1;tr|A0A494B9R2|A0A494B9R2_MOUSE Acyl-CoA (8-3)-desaturase (Fragm	4	2	2	2	0	0	1	1	0	0	0	0	0	0	1	1	0	0	1	0	0	0	0	0	1	1	0	0	0	0	0	0	1	1	0	0	1	0	0	0	0	0
Q9EQC5;R4H4V1;A0A494BBD3;R4H4Y7	Q9EQC5;R4H4V1;A0A494BBD3;R4H4Y7	1;1;1;1	1;1;1;1	1;1;1;1	N-terminal kinase-like protein	Scyl1	sp|Q9EQC5|SCYL1_MOUSE N-terminal kinase-like protein OS=Mus musculus OX=10090 GN=Scyl1 PE=1 SV=1;tr|R4H4V1|R4H4V1_MOUSE N-terminal kinase-like protein OS=Mus musculus OX=10090 GN=Scyl1 PE=1 SV=1;tr|A0A494BBD3|A0A494BBD3_MOUSE N-terminal kinase-like protein	4	1	1	1	0	0	0	0	0	0	0	0	0	0	0	0	0	0	0	1	0	0	0	0	0	0	0	0	0	0	0	0	0	0	0	0	0	1	0	0	0	0
P10107;A0A494BBD8	P10107;A0A494BBD8	15;15	15;15	15;15	Annexin A1	Anxa1	sp|P10107|ANXA1_MOUSE Annexin A1 OS=Mus musculus OX=10090 GN=Anxa1 PE=1 SV=2;tr|A0A494BBD8|A0A494BBD8_MOUSE Annexin OS=Mus musculus OX=10090 GN=Anxa1 PE=1 SV=1	2	15	15	15	12	12	7	6	6	6	5	6	6	5	7	6	9	8	12	14	11	12	12	12	7	6	6	6	5	6	6	5	7	6	9	8	12	14	11	12	12	12
Q9WUD1;A0A494BBF6;A0A494BBI6	Q9WUD1;A0A494BBF6;A0A494BBI6	4;4;4	4;4;4	4;4;4	STIP1 homology and U box-containing protein 1	Stub1	sp|Q9WUD1|CHIP_MOUSE E3 ubiquitin-protein ligase CHIP OS=Mus musculus OX=10090 GN=Stub1 PE=1 SV=1;tr|A0A494BBF6|A0A494BBF6_MOUSE STIP1 homology and U box-containing protein 1 OS=Mus musculus OX=10090 GN=Stub1 PE=1 SV=1;tr|A0A494BBI6|A0A494BBI6_MOUSE STIP1	3	4	4	4	2	2	1	1	1	1	0	0	1	1	1	1	2	2	3	2	2	2	2	2	1	1	1	1	0	0	1	1	1	1	2	2	3	2	2	2	2	2
O89032;A0A494BBI9	O89032;A0A494BBI9	4;4	4;4	4;4	SH3 and PX domain-containing protein 2A	Sh3pxd2a	sp|O89032|SPD2A_MOUSE SH3 and PX domain-containing protein 2A OS=Mus musculus OX=10090 GN=Sh3pxd2a PE=1 SV=2;tr|A0A494BBI9|A0A494BBI9_MOUSE SH3 and PX domain-containing protein 2A OS=Mus musculus OX=10090 GN=Sh3pxd2a PE=1 SV=1	2	4	4	4	3	1	0	0	3	2	2	1	0	0	0	0	1	2	1	1	3	4	3	1	0	0	3	2	2	1	0	0	0	0	1	2	1	1	3	4	3	1
Q8CDN6;A0A498WGD8;A0A494BBI1;A0A494B955;A0A494BB31	Q8CDN6;A0A498WGD8;A0A494BBI1;A0A494B955	8;8;6;6;3	8;8;6;6;3	8;8;6;6;3	Thioredoxin-like protein 1	Txnl1	sp|Q8CDN6|TXNL1_MOUSE Thioredoxin-like protein 1 OS=Mus musculus OX=10090 GN=Txnl1 PE=1 SV=3;tr|A0A498WGD8|A0A498WGD8_MOUSE Thioredoxin-like protein 1 OS=Mus musculus OX=10090 GN=Txnl1 PE=1 SV=1;tr|A0A494BBI1|A0A494BBI1_MOUSE Thioredoxin-like protein 1 OS=	5	8	8	8	5	6	5	5	4	5	2	1	4	4	4	3	5	1	6	7	4	5	5	6	5	5	4	5	2	1	4	4	4	3	5	1	6	7	4	5	5	6
Q8BP47;A0A498WGK2;A0A494BAX5;A0A494BB89;A0A494BAW6;A0A494B927;A0A494BB92;A0A494B9G0;A0A494B949;A0A494B996	Q8BP47;A0A498WGK2;A0A494BAX5;A0A494BB89	8;8;7;7;3;3;1;1;1;1	8;8;7;7;3;3;1;1;1;1	8;8;7;7;3;3;1;1;1;1	Asparagine--tRNA ligase, cytoplasmic	Nars	sp|Q8BP47|SYNC_MOUSE Asparagine--tRNA ligase, cytoplasmic OS=Mus musculus OX=10090 GN=NARS1 PE=1 SV=2;tr|A0A498WGK2|A0A498WGK2_MOUSE Asparagine--tRNA ligase OS=Mus musculus OX=10090 GN=Nars PE=1 SV=1;tr|A0A494BAX5|A0A494BAX5_MOUSE Asparagine--tRNA ligase (	10	8	8	8	5	4	3	2	3	2	0	0	0	2	0	1	1	2	5	7	7	5	5	4	3	2	3	2	0	0	0	2	0	1	1	2	5	7	7	5	5	4
Q9ET30;A0A498WGK6	Q9ET30;A0A498WGK6	5;5	5;5	5;5	Transmembrane 9 superfamily member 3	Tm9sf3	sp|Q9ET30|TM9S3_MOUSE Transmembrane 9 superfamily member 3 OS=Mus musculus OX=10090 GN=Tm9sf3 PE=1 SV=1;tr|A0A498WGK6|A0A498WGK6_MOUSE Transmembrane 9 superfamily member OS=Mus musculus OX=10090 GN=Tm9sf3 PE=1 SV=1	2	5	5	5	4	5	5	5	4	5	1	2	5	4	5	5	2	3	5	5	5	4	4	5	5	5	4	5	1	2	5	4	5	5	2	3	5	5	5	4	4	5
P04370;A0A498WGS3	P04370;A0A498WGS3	4;4	4;4	4;4	Myelin basic protein	Mbp	sp|P04370|MBP_MOUSE Myelin basic protein OS=Mus musculus OX=10090 GN=Mbp PE=1 SV=2;tr|A0A498WGS3|A0A498WGS3_MOUSE Myelin basic protein OS=Mus musculus OX=10090 GN=Mbp PE=1 SV=1	2	4	4	4	2	2	3	2	3	1	1	1	4	3	4	4	3	3	4	4	3	2	2	2	3	2	3	1	1	1	4	3	4	4	3	3	4	4	3	2	2	2
A0A571BEC4	A0A571BEC4	1	1	1			tr|A0A571BEC4|A0A571BEC4_MOUSE Ligand-dependent nuclear receptor corepressor-like protein OS=Mus musculus OX=10090 GN=Lcorl PE=1 SV=1	1	1	1	1	0	1	0	0	0	0	0	0	0	0	0	0	0	0	0	0	1	1	0	1	0	0	0	0	0	0	0	0	0	0	0	0	0	0	1	1	0	1
A0A571BEE9	A0A571BEE9	1	1	1			tr|A0A571BEE9|A0A571BEE9_MOUSE IQ motif-containing F2 OS=Mus musculus OX=10090 GN=Iqcf3 PE=4 SV=1	1	1	1	1	1	1	1	1	1	1	1	1	1	1	1	1	1	1	1	1	1	1	1	1	1	1	1	1	1	1	1	1	1	1	1	1	1	1	1	1	1	1
Q6PIU9;A0A571BEI2	Q6PIU9;A0A571BEI2	1;1	1;1	1;1	Uncharacterized protein FLJ45252 homolog		sp|Q6PIU9|YJ005_MOUSE Uncharacterized protein FLJ45252 homolog OS=Mus musculus OX=10090 PE=1 SV=2;tr|A0A571BEI2|A0A571BEI2_MOUSE AP2-associated protein kinase 1 (Fragment) OS=Mus musculus OX=10090 GN=Aak1 PE=1 SV=1	2	1	1	1	0	1	0	1	1	1	1	1	1	1	1	1	1	1	1	1	0	0	0	1	0	1	1	1	1	1	1	1	1	1	1	1	1	1	0	0	0	1
B1AWN4;A0A571BEJ2	B1AWN4;A0A571BEJ2	3;3	3;3	3;3	Phospholipid-transporting ATPase	Atp10b	sp|B1AWN4|AT10B_MOUSE Phospholipid-transporting ATPase VB OS=Mus musculus OX=10090 GN=Atp10b PE=1 SV=1;tr|A0A571BEJ2|A0A571BEJ2_MOUSE Phospholipid-transporting ATPase OS=Mus musculus OX=10090 GN=Atp10b PE=3 SV=1	2	3	3	3	0	0	2	1	0	0	0	1	1	2	1	1	0	1	1	2	2	1	0	0	2	1	0	0	0	1	1	2	1	1	0	1	1	2	2	1	0	0
Q9JME5;A0A571BES1;A0A571BEW4;A0A571BEC1	Q9JME5;A0A571BES1;A0A571BEW4	8;8;7;1	8;8;7;1	8;8;7;1	AP-3 complex subunit beta-2	Ap3b2	sp|Q9JME5|AP3B2_MOUSE AP-3 complex subunit beta-2 OS=Mus musculus OX=10090 GN=Ap3b2 PE=1 SV=2;tr|A0A571BES1|A0A571BES1_MOUSE AP-3 complex subunit beta OS=Mus musculus OX=10090 GN=Ap3b2 PE=1 SV=1;tr|A0A571BEW4|A0A571BEW4_MOUSE AP-3 complex subunit beta OS=M	4	8	8	8	3	4	1	2	2	2	0	0	1	1	2	1	2	2	4	5	5	4	3	4	1	2	2	2	0	0	1	1	2	1	2	2	4	5	5	4	3	4
O35452;A0A571BG59;A0A5F8MPH8;E9Q2T3	O35452;A0A571BG59;A0A5F8MPH8;E9Q2T3	2;2;2;1	2;2;2;1	2;2;2;1		Tnxb	tr|O35452|O35452_MOUSE Tenascin X OS=Mus musculus OX=10090 GN=Tnxb PE=1 SV=1;tr|A0A571BG59|A0A571BG59_MOUSE Tenascin XB OS=Mus musculus OX=10090 GN=Tnxb PE=1 SV=1;tr|A0A5F8MPH8|A0A5F8MPH8_MOUSE Tenascin XB OS=Mus musculus OX=10090 GN=Tnxb PE=1 SV=1;tr|E9Q2	4	2	2	2	0	1	0	0	0	0	0	0	0	0	0	0	0	0	1	1	0	0	0	1	0	0	0	0	0	0	0	0	0	0	0	0	1	1	0	0	0	1
Q5SSZ5;A0A5F8MP98;A0A5F8MPF2;Q9DBT6	Q5SSZ5;A0A5F8MP98;A0A5F8MPF2	6;6;6;1	6;6;6;1	5;5;5;0	Tensin-3	Tns3	sp|Q5SSZ5|TENS3_MOUSE Tensin-3 OS=Mus musculus OX=10090 GN=Tns3 PE=1 SV=1;tr|A0A5F8MP98|A0A5F8MP98_MOUSE Tensin-3 OS=Mus musculus OX=10090 GN=Tns3 PE=1 SV=1;tr|A0A5F8MPF2|A0A5F8MPF2_MOUSE Tensin-3 OS=Mus musculus OX=10090 GN=Tns3 PE=1 SV=1	4	6	6	5	4	4	1	2	2	1	1	1	3	3	2	2	3	2	6	6	5	5	4	4	1	2	2	1	1	1	3	3	2	2	3	2	6	6	5	5	3	3
Q61739;A0A5F8MPB5;F6VSK8	Q61739;A0A5F8MPB5;F6VSK8	11;11;6	11;11;6	11;11;6	Integrin alpha-6;Integrin alpha-6 heavy chain;Integrin alpha-6 light chain	Itga6	sp|Q61739|ITA6_MOUSE Integrin alpha-6 OS=Mus musculus OX=10090 GN=Itga6 PE=1 SV=3;tr|A0A5F8MPB5|A0A5F8MPB5_MOUSE Integrin alpha-6 OS=Mus musculus OX=10090 GN=Itga6 PE=1 SV=1;tr|F6VSK8|F6VSK8_MOUSE Integrin alpha-6 (Fragment) OS=Mus musculus OX=10090 GN=Itg	3	11	11	11	5	7	10	10	5	6	2	2	4	5	3	1	6	3	5	4	2	1	5	7	10	10	5	6	2	2	4	5	3	1	6	3	5	4	2	1	5	7
P26043;A0A5F8MPB9;Q7TSG6	P26043;A0A5F8MPB9;Q7TSG6	23;23;15	8;8;1	8;8;1	Radixin	Rdx	sp|P26043|RADI_MOUSE Radixin OS=Mus musculus OX=10090 GN=Rdx PE=1 SV=3;tr|A0A5F8MPB9|A0A5F8MPB9_MOUSE Radixin OS=Mus musculus OX=10090 GN=Rdx PE=1 SV=1;tr|Q7TSG6|Q7TSG6_MOUSE Radixin OS=Mus musculus OX=10090 GN=Rdx PE=1 SV=1	3	23	8	8	15	15	16	19	18	16	9	10	15	14	17	16	14	17	22	22	18	18	4	3	6	8	6	4	3	3	5	4	5	4	2	5	8	8	5	5	4	3
A0A5F8MPE1;A0A286YCY1;A0A286YCT6;P48193;A0A571BEG4;A2A839;A2A838;A2A842;A2A841;A0A1D5RLV1;A2AD32	A0A5F8MPE1	34;13;7;2;2;2;2;2;2;1;1	34;13;7;2;2;2;2;2;2;1;1	6;0;0;0;0;0;0;0;0;0;0			tr|A0A5F8MPE1|A0A5F8MPE1_MOUSE Band 4.1-like protein 3 OS=Mus musculus OX=10090 GN=Epb41l3 PE=1 SV=1	11	34	34	6	30	30	17	18	18	19	10	10	18	18	14	15	20	20	24	21	20	21	30	30	17	18	18	19	10	10	18	18	14	15	20	20	24	21	20	21	6	6
Q91ZZ2;A0A5F8MPI9;A1L338;Q3UGX8;Q3UHC1	Q91ZZ2;A0A5F8MPI9;A1L338;Q3UGX8;Q3UHC1	1;1;1;1;1	1;1;1;1;1	1;1;1;1;1		Rapgef1	tr|Q91ZZ2|Q91ZZ2_MOUSE Guanine nucleotide exchange factor OS=Mus musculus OX=10090 GN=Rapgef1 PE=1 SV=1;tr|A0A5F8MPI9|A0A5F8MPI9_MOUSE Rap guanine nucleotide exchange factor (GEF) 1 OS=Mus musculus OX=10090 GN=Rapgef1 PE=1 SV=1;tr|A1L338|A1L338_MOUSE Rap g	5	1	1	1	0	0	0	0	1	0	0	0	0	0	0	0	0	1	0	0	1	1	0	0	0	0	1	0	0	0	0	0	0	0	0	1	0	0	1	1	0	0
Q9EP69;A0A5F8MPK9;A0A1L1SR59	Q9EP69;A0A5F8MPK9	10;10;1	10;10;1	10;10;1	Phosphatidylinositide phosphatase SAC1	Sacm1l	sp|Q9EP69|SAC1_MOUSE Phosphatidylinositol-3-phosphatase SAC1 OS=Mus musculus OX=10090 GN=Sacm1l PE=1 SV=1;tr|A0A5F8MPK9|A0A5F8MPK9_MOUSE Phosphatidylinositol-3-phosphatase SAC1 OS=Mus musculus OX=10090 GN=Sacm1l PE=1 SV=1	3	10	10	10	8	8	8	6	6	7	2	1	8	8	5	5	6	3	8	9	6	5	8	8	8	6	6	7	2	1	8	8	5	5	6	3	8	9	6	5	8	8
Q61548;Q3TWS4;E9Q9A3;E9QQ05;A0A5F8MPL3;E9QLK9;A0A087WSI9;A0A140LHG9	Q61548;Q3TWS4;E9Q9A3;E9QQ05;A0A5F8MPL3;E9QLK9;A0A087WSI9	4;4;4;4;4;4;3;1	3;3;3;3;3;3;2;0	3;3;3;3;3;3;2;0	Clathrin coat assembly protein AP180	Snap91	sp|Q61548|AP180_MOUSE Clathrin coat assembly protein AP180 OS=Mus musculus OX=10090 GN=Snap91 PE=1 SV=1;tr|Q3TWS4|Q3TWS4_MOUSE Clathrin coat assembly protein AP180 OS=Mus musculus OX=10090 GN=Snap91 PE=1 SV=1;tr|E9Q9A3|E9Q9A3_MOUSE Clathrin coat assembly p	8	4	3	3	1	3	1	2	1	0	0	1	2	1	1	1	1	2	4	4	2	1	0	2	0	1	0	0	0	0	1	0	0	0	0	1	3	3	1	0	0	2
P14152;A0A5F8MPN8;B1ATQ3	P14152;A0A5F8MPN8;B1ATQ3	2;2;1	2;2;1	2;2;1	Malate dehydrogenase, cytoplasmic	Mdh1	sp|P14152|MDHC_MOUSE Malate dehydrogenase, cytoplasmic OS=Mus musculus OX=10090 GN=Mdh1 PE=1 SV=3;tr|A0A5F8MPN8|A0A5F8MPN8_MOUSE Malate dehydrogenase OS=Mus musculus OX=10090 GN=Mdh1 PE=1 SV=1;tr|B1ATQ3|B1ATQ3_MOUSE Cytosolic malate dehydrogenase (Fragment	3	2	2	2	0	0	1	2	1	1	0	0	1	1	1	1	0	0	1	1	1	1	0	0	1	2	1	1	0	0	1	1	1	1	0	0	1	1	1	1	0	0
E9Q3Y7;E9Q5L4;A0A5F8MPP1;Q5PR69	E9Q3Y7;E9Q5L4;A0A5F8MPP1;Q5PR69	2;2;2;1	2;2;2;1	2;2;2;1	Uncharacterized protein KIAA1211	C530008M17Rik;Kiaa1211	tr|E9Q3Y7|E9Q3Y7_MOUSE RIKEN cDNA C530008M17 gene OS=Mus musculus OX=10090 GN=Cracd PE=1 SV=1;tr|E9Q5L4|E9Q5L4_MOUSE RIKEN cDNA C530008M17 gene OS=Mus musculus OX=10090 GN=Cracd PE=1 SV=1;tr|A0A5F8MPP1|A0A5F8MPP1_MOUSE RIKEN cDNA C530008M17 gene OS=Mus mus	4	2	2	2	0	0	1	1	0	0	0	0	0	0	0	0	0	0	0	1	1	0	0	0	1	1	0	0	0	0	0	0	0	0	0	0	0	1	1	0	0	0
A2AAY5;A0A5F8MPP7	A2AAY5;A0A5F8MPP7	1;1	1;1	1;1	SH3 and PX domain-containing protein 2B	Sh3pxd2b	sp|A2AAY5|SPD2B_MOUSE SH3 and PX domain-containing protein 2B OS=Mus musculus OX=10090 GN=Sh3pxd2b PE=1 SV=1;tr|A0A5F8MPP7|A0A5F8MPP7_MOUSE SH3 and PX domain-containing protein 2B OS=Mus musculus OX=10090 GN=Sh3pxd2b PE=1 SV=1	2	1	1	1	0	1	0	0	1	0	0	0	0	1	1	0	0	0	1	1	1	1	0	1	0	0	1	0	0	0	0	1	1	0	0	0	1	1	1	1	0	1
Q9CY27;A0A5F8MPU6;G3UWE1;A0A5F8MQC8;Q52L67;A0A1D5RLB4;Q3TAN8	Q9CY27;A0A5F8MPU6;G3UWE1;A0A5F8MQC8;Q52L67;A0A1D5RLB4;Q3TAN8	2;2;2;2;2;1;1	2;2;2;2;2;1;1	2;2;2;2;2;1;1	Very-long-chain enoyl-CoA reductase	Tecr	sp|Q9CY27|TECR_MOUSE Very-long-chain enoyl-CoA reductase OS=Mus musculus OX=10090 GN=Tecr PE=1 SV=1;tr|A0A5F8MPU6|A0A5F8MPU6_MOUSE Very-long-chain enoyl-CoA reductase (Fragment) OS=Mus musculus OX=10090 GN=Tecr PE=1 SV=1;tr|G3UWE1|G3UWE1_MOUSE Very-long-ch	7	2	2	2	0	0	1	0	0	0	0	0	2	2	1	1	0	0	1	1	2	2	0	0	1	0	0	0	0	0	2	2	1	1	0	0	1	1	2	2	0	0
P99027;A0A5F8MPY2	P99027;A0A5F8MPY2	2;2	2;2	2;2	60S acidic ribosomal protein P2	Rplp2	sp|P99027|RLA2_MOUSE 60S acidic ribosomal protein P2 OS=Mus musculus OX=10090 GN=Rplp2 PE=1 SV=3;tr|A0A5F8MPY2|A0A5F8MPY2_MOUSE 60S acidic ribosomal protein P2 OS=Mus musculus OX=10090 GN=Rplp2-ps1 PE=3 SV=1	2	2	2	2	1	2	0	2	0	0	2	2	1	1	1	2	2	1	0	2	0	1	1	2	0	2	0	0	2	2	1	1	1	2	2	1	0	2	0	1	1	2
Q7TNF4;Q5UE59;E9Q7C9;Q8CD76;A0A5F8MPZ2;O88447;Q91YS4;O88448;F6UYN4;D3YXZ3;Q9DBS5	Q7TNF4;Q5UE59;E9Q7C9;Q8CD76;A0A5F8MPZ2;O88447	13;13;13;13;13;11;3;3;3;3;1	13;13;13;13;13;11;3;3;3;3;1	13;13;13;13;13;11;3;3;3;3;1	Kinesin light chain 1	Klc1	tr|Q7TNF4|Q7TNF4_MOUSE Kinesin light chain OS=Mus musculus OX=10090 GN=Klc1 PE=1 SV=1;tr|Q5UE59|Q5UE59_MOUSE Kinesin light chain OS=Mus musculus OX=10090 GN=Klc1 PE=1 SV=1;tr|E9Q7C9|E9Q7C9_MOUSE Kinesin light chain OS=Mus musculus OX=10090 GN=Klc1 PE=1 SV=	11	13	13	13	10	11	6	5	7	7	4	3	6	8	3	4	7	7	10	11	8	11	10	11	6	5	7	7	4	3	6	8	3	4	7	7	10	11	8	11	10	11
Q3ULW8;A0A5H1ZRL5;A0A5H1ZRP0	Q3ULW8;A0A5H1ZRL5;A0A5H1ZRP0	1;1;1	1;1;1	1;1;1		Parp3	sp|Q3ULW8|PARP3_MOUSE Protein mono-ADP-ribosyltransferase PARP3 OS=Mus musculus OX=10090 GN=Parp3 PE=2 SV=1;tr|A0A5H1ZRL5|A0A5H1ZRL5_MOUSE Protein mono-ADP-ribosyltransferase PARP3 (Fragment) OS=Mus musculus OX=10090 GN=Parp3 PE=1 SV=1;tr|A0A5H1ZRP0|A0A5H1	3	1	1	1	0	0	0	0	0	0	0	0	0	0	0	0	0	0	1	1	1	0	0	0	0	0	0	0	0	0	0	0	0	0	0	0	1	1	1	0	0	0
P70399;A0A5H1ZRL7;F6ZRL3	P70399;A0A5H1ZRL7;F6ZRL3	2;2;1	2;2;1	2;2;1	Tumor suppressor p53-binding protein 1	Tp53bp1;Trp53bp1	sp|P70399|TP53B_MOUSE TP53-binding protein 1 OS=Mus musculus OX=10090 GN=Tp53bp1 PE=1 SV=3;tr|A0A5H1ZRL7|A0A5H1ZRL7_MOUSE Transformation-related protein 53-binding protein 1 OS=Mus musculus OX=10090 GN=Trp53bp1 PE=1 SV=1;tr|F6ZRL3|F6ZRL3_MOUSE Transformati	3	2	2	2	1	0	0	0	0	0	0	0	0	0	0	0	0	1	1	1	1	1	1	0	0	0	0	0	0	0	0	0	0	0	0	1	1	1	1	1	1	0
A2ASS6;A0A5K1VVQ1;E9Q8N1;E9Q8K5;A0A5K1VVQ9	A2ASS6;A0A5K1VVQ1;E9Q8N1;E9Q8K5;A0A5K1VVQ9	2;2;2;2;2	2;2;2;2;2	2;2;2;2;2	Titin	Ttn	sp|A2ASS6|TITIN_MOUSE Titin OS=Mus musculus OX=10090 GN=Ttn PE=1 SV=1;tr|A0A5K1VVQ1|A0A5K1VVQ1_MOUSE Titin OS=Mus musculus OX=10090 GN=Ttn PE=1 SV=1;tr|E9Q8N1|E9Q8N1_MOUSE Titin OS=Mus musculus OX=10090 GN=Ttn PE=1 SV=1;tr|E9Q8K5|E9Q8K5_MOUSE Titin OS=Mus	5	2	2	2	1	2	1	2	2	2	1	1	1	2	0	0	1	0	1	2	2	1	1	2	1	2	2	2	1	1	1	2	0	0	1	0	1	2	2	1	1	2
P20357;A0A668KLC6;Q80X35;Q80ZL4;G3UZJ2;G3UZK9;G3UZE9	P20357;A0A668KLC6	10;10;3;3;2;2;1	10;10;3;3;2;2;1	6;6;0;0;0;2;1	Microtubule-associated protein 2	Map2	sp|P20357|MTAP2_MOUSE Microtubule-associated protein 2 OS=Mus musculus OX=10090 GN=Map2 PE=1 SV=2;tr|A0A668KLC6|A0A668KLC6_MOUSE Microtubule-associated protein OS=Mus musculus OX=10090 GN=Map2 PE=1 SV=1	7	10	10	6	9	9	2	3	2	3	2	3	2	2	2	1	5	4	6	7	4	4	9	9	2	3	2	3	2	3	2	2	2	1	5	4	6	7	4	4	6	6
Q9QYI3;A0A6I8MWZ9;A0A6I8MWY7;A0A6I8MWZ1;A2A5E1;A0A6I8MX00;A0A6I8MWX8;A0A6I8MWW2;A0A6I8MX31;F7BTP8;A0A6I8MWZ5	Q9QYI3;A0A6I8MWZ9;A0A6I8MWY7;A0A6I8MWZ1;A2A5E1;A0A6I8MX00;A0A6I8MWX8;A0A6I8MWW2;A0A6I8MX31;F7BTP8	4;4;4;4;4;4;4;3;3;3;1	4;4;4;4;4;4;4;3;3;3;1	4;4;4;4;4;4;4;3;3;3;1	DnaJ homolog subfamily C member 7	Dnajc7	sp|Q9QYI3|DNJC7_MOUSE DnaJ homolog subfamily C member 7 OS=Mus musculus OX=10090 GN=Dnajc7 PE=1 SV=2;tr|A0A6I8MWZ9|A0A6I8MWZ9_MOUSE DnaJ homolog subfamily C member 7 (Fragment) OS=Mus musculus OX=10090 GN=Dnajc7 PE=1 SV=1;tr|A0A6I8MWY7|A0A6I8MWY7_MOUSE Dna	11	4	4	4	1	1	1	1	1	1	0	0	1	1	2	1	1	0	3	2	2	2	1	1	1	1	1	1	0	0	1	1	2	1	1	0	3	2	2	2	1	1
Q921M4;E9PUQ5;Z4YJU8;A0A6I8MWY5;A0A6I8MX07;A2AN45;A2AN48;A2AN46	Q921M4;E9PUQ5;Z4YJU8;A0A6I8MWY5;A0A6I8MX07	7;7;7;7;7;1;1;1	7;7;7;7;7;1;1;1	7;7;7;7;7;1;1;1	Golgin subfamily A member 2	Golga2	sp|Q921M4|GOGA2_MOUSE Golgin subfamily A member 2 OS=Mus musculus OX=10090 GN=Golga2 PE=1 SV=3;tr|E9PUQ5|E9PUQ5_MOUSE Golgin subfamily A member 2 OS=Mus musculus OX=10090 GN=Golga2 PE=1 SV=2;tr|Z4YJU8|Z4YJU8_MOUSE Golgin subfamily A member 2 OS=Mus musculu	8	7	7	7	4	7	1	2	3	2	1	1	1	2	1	4	4	4	2	3	4	4	4	7	1	2	3	2	1	1	1	2	1	4	4	4	2	3	4	4	4	7
Q8CJG1;H3BJ70;A0A6I8MX18;Q8CJF8;Q8CJF9	Q8CJG1;H3BJ70;A0A6I8MX18;Q8CJF8;Q8CJF9	2;2;2;1;1	1;1;1;1;1	1;1;1;1;1	Protein argonaute-1;Protein argonaute-4;Protein argonaute-3	Ago1;Ago4;Ago3	sp|Q8CJG1|AGO1_MOUSE Protein argonaute-1 OS=Mus musculus OX=10090 GN=Ago1 PE=1 SV=2;tr|H3BJ70|H3BJ70_MOUSE Protein argonaute-1 (Fragment) OS=Mus musculus OX=10090 GN=Ago1 PE=1 SV=1;tr|A0A6I8MX18|A0A6I8MX18_MOUSE Protein argonaute-1 OS=Mus musculus OX=10090	5	2	1	1	1	2	0	0	2	1	1	2	0	0	0	0	2	2	0	0	2	2	0	1	0	0	1	0	0	1	0	0	0	0	1	1	0	0	1	1	0	1
Q8BUV3;A0JNY3	Q8BUV3;A0JNY3	3;3	3;3	3;3	Gephyrin;Molybdopterin adenylyltransferase;Molybdopterin molybdenumtransferase	Gphn	sp|Q8BUV3|GEPH_MOUSE Gephyrin OS=Mus musculus OX=10090 GN=Gphn PE=1 SV=2;tr|A0JNY3|A0JNY3_MOUSE Molybdopterin molybdenumtransferase OS=Mus musculus OX=10090 GN=Gphn PE=1 SV=1	2	3	3	3	1	1	0	1	0	1	1	1	1	1	0	0	1	1	1	2	2	0	1	1	0	1	0	1	1	1	1	1	0	0	1	1	1	2	2	0	1	1
A1BN54;Q7TPR4;Q9JI91	A1BN54;Q7TPR4	45;45;13	22;22;1	22;22;1	Alpha-actinin-1	Actn1	tr|A1BN54|A1BN54_MOUSE Alpha actinin 1a OS=Mus musculus OX=10090 GN=Actn1 PE=1 SV=1;sp|Q7TPR4|ACTN1_MOUSE Alpha-actinin-1 OS=Mus musculus OX=10090 GN=Actn1 PE=1 SV=1	3	45	22	22	30	30	31	31	29	27	19	18	24	29	27	27	25	25	31	36	38	36	15	14	11	12	16	15	7	6	9	12	11	10	11	11	12	15	18	18	15	14
A1L3P4;B0QZV3;A0A140LJ55	A1L3P4;B0QZV3;A0A140LJ55	2;2;1	2;2;1	2;2;1	Sodium/hydrogen exchanger	Slc9a6	tr|A1L3P4|A1L3P4_MOUSE Sodium/hydrogen exchanger OS=Mus musculus OX=10090 GN=Slc9a6 PE=1 SV=1;tr|B0QZV3|B0QZV3_MOUSE Sodium/hydrogen exchanger OS=Mus musculus OX=10090 GN=Slc9a6 PE=1 SV=1;tr|A0A140LJ55|A0A140LJ55_MOUSE Solute carrier family 9 (sodium/hydro	3	2	2	2	0	0	0	1	1	0	0	0	1	0	1	1	0	0	0	0	0	0	0	0	0	1	1	0	0	0	1	0	1	1	0	0	0	0	0	0	0	0
A2A432;E9PXY1;J3QJX0	A2A432;E9PXY1;J3QJX0	3;3;2	3;3;2	3;3;2	Cullin-4B	Cul4b	sp|A2A432|CUL4B_MOUSE Cullin-4B OS=Mus musculus OX=10090 GN=Cul4b PE=1 SV=1;tr|E9PXY1|E9PXY1_MOUSE Cullin-4B OS=Mus musculus OX=10090 GN=Cul4b PE=1 SV=2;tr|J3QJX0|J3QJX0_MOUSE Cullin-4B OS=Mus musculus OX=10090 GN=Cul4b PE=1 SV=1	3	3	3	3	1	0	1	1	1	1	0	0	1	1	0	0	0	0	2	2	2	1	1	0	1	1	1	1	0	0	1	1	0	0	0	0	2	2	2	1	1	0
A2A4H9;Q61576	A2A4H9;Q61576	3;3	3;3	3;3	Peptidyl-prolyl cis-trans isomerase FKBP10	Fkbp10	tr|A2A4H9|A2A4H9_MOUSE Peptidylprolyl isomerase OS=Mus musculus OX=10090 GN=Fkbp10 PE=1 SV=1;sp|Q61576|FKB10_MOUSE Peptidyl-prolyl cis-trans isomerase FKBP10 OS=Mus musculus OX=10090 GN=Fkbp10 PE=1 SV=2	2	3	3	3	1	1	2	2	2	1	1	1	3	1	2	1	1	1	2	2	1	2	1	1	2	2	2	1	1	1	3	1	2	1	1	1	2	2	1	2	1	1
P02535;A2A513;CON__P02535-1;CON__Q2M2I5;A6BLY7;A1L317;Q62168;Q9Z320;Q497I4;CON__A2AB72;B1ATJ5;CON__Q497I4;CON__O76015;CON__Q7Z3Y9;Q6IFX3;Q8VCW2	P02535;A2A513;CON__P02535-1	15;15;15;3;2;1;1;1;1;1;1;1;1;1;1;1	1;1;1;0;0;0;0;0;0;0;0;0;0;0;0;0	0;0;0;0;0;0;0;0;0;0;0;0;0;0;0;0	Keratin, type I cytoskeletal 10	Krt10	sp|P02535|K1C10_MOUSE Keratin, type I cytoskeletal 10 OS=Mus musculus OX=10090 GN=Krt10 PE=1 SV=3;tr|A2A513|A2A513_MOUSE Keratin, type I cytoskeletal 10 OS=Mus musculus OX=10090 GN=Krt10 PE=1 SV=1;	16	15	1	0	13	13	12	13	14	14	14	14	13	11	14	14	15	14	12	13	13	12	0	0	0	1	0	0	0	0	1	0	1	1	1	1	1	1	0	0	0	0
P84099;A2A547	P84099;A2A547	5;5	5;5	5;5	60S ribosomal protein L19;Ribosomal protein L19	Rpl19	sp|P84099|RL19_MOUSE 60S ribosomal protein L19 OS=Mus musculus OX=10090 GN=Rpl19 PE=1 SV=1;tr|A2A547|A2A547_MOUSE Ribosomal protein L19 OS=Mus musculus OX=10090 GN=Rpl19 PE=1 SV=1	2	5	5	5	4	5	5	4	4	3	3	3	5	4	4	3	4	4	5	5	4	4	4	5	5	4	4	3	3	3	5	4	4	3	4	4	5	5	4	4	4	5
A2A5R2;F6YCJ0;D3YYK9	A2A5R2	6;2;2	6;2;2	4;1;0	Brefeldin A-inhibited guanine nucleotide-exchange protein 2	Arfgef2	sp|A2A5R2|BIG2_MOUSE Brefeldin A-inhibited guanine nucleotide-exchange protein 2 OS=Mus musculus OX=10090 GN=Arfgef2 PE=1 SV=1	3	6	6	4	2	2	3	2	3	1	1	1	2	2	2	1	1	1	5	5	3	2	2	2	3	2	3	1	1	1	2	2	2	1	1	1	5	5	3	2	1	1
Q8R151;A2A5R6	Q8R151;A2A5R6	1;1	1;1	1;1	NFX1-type zinc finger-containing protein 1	Znfx1	sp|Q8R151|ZNFX1_MOUSE NFX1-type zinc finger-containing protein 1 OS=Mus musculus OX=10090 GN=Znfx1 PE=1 SV=3;tr|A2A5R6|A2A5R6_MOUSE NFX1-type zinc finger-containing protein 1 OS=Mus musculus OX=10090 GN=Znfx1 PE=1 SV=1	2	1	1	1	1	1	1	1	1	0	1	1	1	1	1	1	1	1	1	1	1	1	1	1	1	1	1	0	1	1	1	1	1	1	1	1	1	1	1	1	1	1
A2A5Y6;P10637;A0A0A0MQC7;B1AQW2	A2A5Y6;P10637;A0A0A0MQC7;B1AQW2	14;13;13;7	14;13;13;7	14;13;13;7	Microtubule-associated protein;Microtubule-associated protein tau	Mapt	tr|A2A5Y6|A2A5Y6_MOUSE Microtubule-associated protein OS=Mus musculus OX=10090 GN=Mapt PE=1 SV=1;sp|P10637|TAU_MOUSE Microtubule-associated protein tau OS=Mus musculus OX=10090 GN=Mapt PE=1 SV=3;tr|A0A0A0MQC7|A0A0A0MQC7_MOUSE Microtubule-associated protein	4	14	14	14	9	8	9	8	5	5	0	2	5	5	5	5	6	7	8	12	10	9	9	8	9	8	5	5	0	2	5	5	5	5	6	7	8	12	10	9	9	8
Q61792;A2A6G9;A2A6H0;A2A6G6;A2A6G7;A2A6G8;A2A6H1;A2A6G5;E9Q0N6;A2A6G4	Q61792;A2A6G9;A2A6H0;A2A6G6;A2A6G7;A2A6G8	7;7;7;5;5;5;3;3;3;1	7;7;7;5;5;5;3;3;3;1	7;7;7;5;5;5;3;3;3;1	LIM and SH3 domain protein 1	Lasp1	sp|Q61792|LASP1_MOUSE LIM and SH3 domain protein 1 OS=Mus musculus OX=10090 GN=Lasp1 PE=1 SV=1;tr|A2A6G9|A2A6G9_MOUSE LIM and SH3 domain protein 1 (Fragment) OS=Mus musculus OX=10090 GN=Lasp1 PE=1 SV=1;tr|A2A6H0|A2A6H0_MOUSE LIM and SH3 domain protein 1 (F	10	7	7	7	5	5	5	4	6	6	3	2	4	4	4	6	3	5	5	4	7	6	5	5	5	4	6	6	3	2	4	4	4	6	3	5	5	4	7	6	5	5
Q80UG5;A2A6U3;A2A6U5;A8Y5D3	Q80UG5;A2A6U3;A2A6U5	12;12;7;1	12;12;7;1	12;12;7;1	Septin-9	2021-09-09	sp|Q80UG5|SEPT9_MOUSE Septin-9 OS=Mus musculus OX=10090 GN=Septin9 PE=1 SV=1;tr|A2A6U3|A2A6U3_MOUSE Septin-9 OS=Mus musculus OX=10090 GN=Septin9 PE=1 SV=1;tr|A2A6U5|A2A6U5_MOUSE Septin-9 (Fragment) OS=Mus musculus OX=10090 GN=Septin9 PE=1 SV=1	4	12	12	12	11	9	7	6	7	7	6	4	6	7	5	5	6	8	9	9	9	9	11	9	7	6	7	7	6	4	6	7	5	5	6	8	9	9	9	9	11	9
Q8CFX1;A2A7A7	Q8CFX1;A2A7A7	1;1	1;1	1;1	GDH/6PGL endoplasmic bifunctional protein;Glucose 1-dehydrogenase;6-phosphogluconolactonase	H6pd	sp|Q8CFX1|G6PE_MOUSE GDH/6PGL endoplasmic bifunctional protein OS=Mus musculus OX=10090 GN=H6pd PE=1 SV=2;tr|A2A7A7|A2A7A7_MOUSE GDH/6PGL endoplasmic bifunctional protein OS=Mus musculus OX=10090 GN=H6pd PE=1 SV=1	2	1	1	1	0	0	0	1	0	0	0	0	0	0	0	0	0	0	0	0	0	0	0	0	0	1	0	0	0	0	0	0	0	0	0	0	0	0	0	0	0	0
O35454;E9Q741;A2A7F6	O35454;E9Q741;A2A7F6	2;2;2	2;2;2	2;2;2	Chloride transport protein 6;Chloride channel protein	Clcn6	sp|O35454|CLCN6_MOUSE Chloride transport protein 6 OS=Mus musculus OX=10090 GN=Clcn6 PE=1 SV=1;tr|E9Q741|E9Q741_MOUSE Chloride transport protein 6 OS=Mus musculus OX=10090 GN=Clcn6 PE=1 SV=1;tr|A2A7F6|A2A7F6_MOUSE Chloride channel protein OS=Mus musculus O	3	2	2	2	2	2	2	1	1	1	0	0	2	1	0	0	0	1	2	2	1	1	2	2	2	1	1	1	0	0	2	1	0	0	0	1	2	2	1	1	2	2
Q3V1T4;A2A7Q5;A6PW84	Q3V1T4;A2A7Q5;A6PW84	3;3;3	3;3;3	3;3;3	Prolyl 3-hydroxylase 1	Lepre1;P3h1	sp|Q3V1T4|P3H1_MOUSE Prolyl 3-hydroxylase 1 OS=Mus musculus OX=10090 GN=P3h1 PE=1 SV=2;tr|A2A7Q5|A2A7Q5_MOUSE Procollagen-proline 3-dioxygenase OS=Mus musculus OX=10090 GN=P3h1 PE=1 SV=1;tr|A6PW84|A6PW84_MOUSE Procollagen-proline 3-dioxygenase OS=Mus muscu	3	3	3	3	1	2	2	2	2	1	0	1	1	1	1	1	0	0	2	1	0	1	1	2	2	2	2	1	0	1	1	1	1	1	0	0	2	1	0	1	1	2
Q91WQ3;A2A7S7	Q91WQ3;A2A7S7	19;19	19;19	19;19	Tyrosine--tRNA ligase, cytoplasmic;Tyrosine--tRNA ligase, cytoplasmic, N-terminally processed;Tyrosine--tRNA ligase	Yars	sp|Q91WQ3|SYYC_MOUSE Tyrosine--tRNA ligase, cytoplasmic OS=Mus musculus OX=10090 GN=Yars1 PE=1 SV=3;tr|A2A7S7|A2A7S7_MOUSE Tyrosine--tRNA ligase OS=Mus musculus OX=10090 GN=Yars PE=1 SV=1	2	19	19	19	12	13	2	3	5	6	3	2	6	3	3	3	6	8	12	13	13	11	12	13	2	3	5	6	3	2	6	3	3	3	6	8	12	13	13	11	12	13
Q99LX0;A2A815;A2A813;A2A817;A2A816	Q99LX0;A2A815;A2A813;A2A817;A2A816	6;6;6;5;5	6;6;6;5;5	6;6;6;5;5	Protein deglycase DJ-1	Park7	sp|Q99LX0|PARK7_MOUSE Parkinson disease protein 7 homolog OS=Mus musculus OX=10090 GN=Park7 PE=1 SV=1;tr|A2A815|A2A815_MOUSE Maillard deglycase (Fragment) OS=Mus musculus OX=10090 GN=Park7 PE=1 SV=8;tr|A2A813|A2A813_MOUSE Maillard deglycase OS=Mus musculus	5	6	6	6	4	3	5	3	2	2	3	2	3	3	2	2	3	3	6	6	6	6	4	3	5	3	2	2	3	2	3	3	2	2	3	3	6	6	6	6	4	3
Q52KI8;A2A8V9;E9QKA4;A2A8V8;E9PUK6;F6T4M4;A2A983;F6UK16	Q52KI8;A2A8V9;E9QKA4;A2A8V8;E9PUK6	3;3;3;3;3;1;1;1	3;3;3;3;3;1;1;1	3;3;3;3;3;1;1;1	Serine/arginine repetitive matrix protein 1	Srrm1	sp|Q52KI8|SRRM1_MOUSE Serine/arginine repetitive matrix protein 1 OS=Mus musculus OX=10090 GN=Srrm1 PE=1 SV=2;tr|A2A8V9|A2A8V9_MOUSE Serine/arginine repetitive matrix protein 1 OS=Mus musculus OX=10090 GN=Srrm1 PE=1 SV=1;tr|E9QKA4|E9QKA4_MOUSE Serine/argin	8	3	3	3	2	1	0	1	2	1	0	1	0	0	2	2	0	1	1	0	1	2	2	1	0	1	2	1	0	1	0	0	2	2	0	1	1	0	1	2	2	1
Q8BHG1;A6PWC3;A2A9Q2;Q3V3G9	Q8BHG1;A6PWC3;A2A9Q2	5;5;5;1	5;5;5;1	5;5;5;1	Nardilysin	Nrd1	sp|Q8BHG1|NRDC_MOUSE Nardilysin OS=Mus musculus OX=10090 GN=Nrdc PE=1 SV=1;tr|A6PWC3|A6PWC3_MOUSE Nardilysin, N-arginine dibasic convertase, NRD convertase 1 OS=Mus musculus OX=10090 GN=Nrd1 PE=1 SV=1;tr|A2A9Q2|A2A9Q2_MOUSE Nardilysin, N-arginine dibasic c	4	5	5	5	2	2	1	1	1	1	0	0	0	0	0	0	1	1	3	3	4	5	2	2	1	1	1	1	0	0	0	0	0	0	1	1	3	3	4	5	2	2
Q9JM14;A2A9X5	Q9JM14;A2A9X5	1;1	1;1	1;1	5(3)-deoxyribonucleotidase, cytosolic type	Nt5c	sp|Q9JM14|NT5C_MOUSE 5(3)-deoxyribonucleotidase, cytosolic type OS=Mus musculus OX=10090 GN=Nt5c PE=1 SV=1;tr|A2A9X5|A2A9X5_MOUSE 5(3)-deoxyribonucleotidase, cytosolic type OS=Mus musculus OX=10090 GN=Nt5c PE=1 SV=1	2	1	1	1	0	0	1	0	0	0	0	0	0	0	0	0	0	0	1	1	0	0	0	0	1	0	0	0	0	0	0	0	0	0	0	0	1	1	0	0	0	0
Q8BMA6;A2AAN2	Q8BMA6;A2AAN2	5;5	5;5	5;5	Signal recognition particle subunit SRP68	Srp68	sp|Q8BMA6|SRP68_MOUSE Signal recognition particle subunit SRP68 OS=Mus musculus OX=10090 GN=Srp68 PE=1 SV=2;tr|A2AAN2|A2AAN2_MOUSE Signal recognition particle subunit SRP68 OS=Mus musculus OX=10090 GN=Srp68 PE=1 SV=1	2	5	5	5	2	2	2	2	1	1	0	0	1	0	0	0	1	1	3	4	5	2	2	2	2	2	1	1	0	0	1	0	0	0	1	1	3	4	5	2	2	2
Q922E4;A2ABY3	Q922E4;A2ABY3	1;1	1;1	1;1	Ethanolamine-phosphate cytidylyltransferase	Pcyt2	sp|Q922E4|PCY2_MOUSE Ethanolamine-phosphate cytidylyltransferase OS=Mus musculus OX=10090 GN=Pcyt2 PE=1 SV=1;tr|A2ABY3|A2ABY3_MOUSE Ethanolamine-phosphate cytidylyltransferase OS=Mus musculus OX=10090 GN=Pcyt2 PE=1 SV=1	2	1	1	1	1	1	1	0	0	0	0	0	1	1	0	0	1	0	1	1	1	1	1	1	1	0	0	0	0	0	1	1	0	0	1	0	1	1	1	1	1	1
Q922Q4;Q922W5;A2ABZ2	Q922Q4;Q922W5;A2ABZ2	1;1;1	1;1;1	1;1;1	Pyrroline-5-carboxylate reductase 2;Pyrroline-5-carboxylate reductase 1, mitochondrial	Pycr2;Pycr1	sp|Q922Q4|P5CR2_MOUSE Pyrroline-5-carboxylate reductase 2 OS=Mus musculus OX=10090 GN=Pycr2 PE=1 SV=1;sp|Q922W5|P5CR1_MOUSE Pyrroline-5-carboxylate reductase 1, mitochondrial OS=Mus musculus OX=10090 GN=Pycr1 PE=1 SV=1;tr|A2ABZ2|A2ABZ2_MOUSE Pyrroline-5-ca	3	1	1	1	0	1	1	1	1	0	0	0	1	1	1	0	0	1	1	1	0	0	0	1	1	1	1	0	0	0	1	1	1	0	0	1	1	1	0	0	0	1
Q9DBG6;A2ACG7	Q9DBG6;A2ACG7	13;13	13;13	13;13	Dolichyl-diphosphooligosaccharide--protein glycosyltransferase subunit 2	Rpn2	sp|Q9DBG6|RPN2_MOUSE Dolichyl-diphosphooligosaccharide--protein glycosyltransferase subunit 2 OS=Mus musculus OX=10090 GN=Rpn2 PE=1 SV=1;tr|A2ACG7|A2ACG7_MOUSE Dolichyl-diphosphooligosaccharide--protein glycosyltransferase subunit 2 OS=Mus musculus OX=1009	2	13	13	13	2	4	12	11	4	4	1	3	7	9	8	8	3	3	10	10	7	7	2	4	12	11	4	4	1	3	7	9	8	8	3	3	10	10	7	7	2	4
P82347;A2ACH6	P82347;A2ACH6	1;1	1;1	1;1	Delta-sarcoglycan	Sgcd	sp|P82347|SGCD_MOUSE Delta-sarcoglycan OS=Mus musculus OX=10090 GN=Sgcd PE=1 SV=1;tr|A2ACH6|A2ACH6_MOUSE Delta-sarcoglycan OS=Mus musculus OX=10090 GN=Sgcd PE=1 SV=1	2	1	1	1	0	1	0	1	0	0	0	0	0	0	1	0	0	0	1	1	1	0	0	1	0	1	0	0	0	0	0	0	1	0	0	0	1	1	1	0	0	1
A2ADH1;Q9CQY5	A2ADH1;Q9CQY5	2;2	2;2	2;2	Magnesium transporter protein 1	Magt1	tr|A2ADH1|A2ADH1_MOUSE Dolichyl-diphosphooligosaccharide--protein glycosyltransferase subunit MAGT1 OS=Mus musculus OX=10090 GN=Magt1 PE=1 SV=1;sp|Q9CQY5|MAGT1_MOUSE Magnesium transporter protein 1 OS=Mus musculus OX=10090 GN=Magt1 PE=1 SV=1	2	2	2	2	1	0	2	2	1	0	0	0	2	2	2	1	0	1	2	2	2	1	1	0	2	2	1	0	0	0	2	2	2	1	0	1	2	2	2	1	1	0
A2ADY9	A2ADY9	1	1	1	Protein DDI1 homolog 2	Ddi2	sp|A2ADY9|DDI2_MOUSE Protein DDI1 homolog 2 OS=Mus musculus OX=10090 GN=Ddi2 PE=1 SV=1	1	1	1	1	1	1	0	0	1	1	0	0	0	0	1	1	1	1	0	0	1	1	1	1	0	0	1	1	0	0	0	0	1	1	1	1	0	0	1	1	1	1
P10649;F6WHQ7;A2AE89;D3YVP8	P10649;F6WHQ7;A2AE89	5;5;5;1	5;5;5;1	3;3;3;0	Glutathione S-transferase Mu 1	Gstm1	sp|P10649|GSTM1_MOUSE Glutathione S-transferase Mu 1 OS=Mus musculus OX=10090 GN=Gstm1 PE=1 SV=2;tr|F6WHQ7|F6WHQ7_MOUSE Glutathione S-transferase Mu 1 (Fragment) OS=Mus musculus OX=10090 GN=Gstm1 PE=1 SV=1;tr|A2AE89|A2AE89_MOUSE Glutathione transferase OS=	4	5	5	3	0	1	1	0	0	1	0	0	0	0	1	0	1	1	3	3	4	2	0	1	1	0	0	1	0	0	0	0	1	0	1	1	3	3	4	2	0	1
Q8BIQ5;A2AEJ8;A2AEK1	Q8BIQ5;A2AEJ8;A2AEK1	1;1;1	1;1;1	1;1;1	Cleavage stimulation factor subunit 2	Cstf2	sp|Q8BIQ5|CSTF2_MOUSE Cleavage stimulation factor subunit 2 OS=Mus musculus OX=10090 GN=Cstf2 PE=1 SV=2;tr|A2AEJ8|A2AEJ8_MOUSE Cleavage stimulation factor subunit 2 (Fragment) OS=Mus musculus OX=10090 GN=Cstf2 PE=1 SV=1;tr|A2AEK1|A2AEK1_MOUSE AlphaCstF-64	3	1	1	1	0	0	1	1	1	1	0	0	1	1	0	0	0	0	1	1	1	1	0	0	1	1	1	1	0	0	1	1	0	0	0	0	1	1	1	1	0	0
A2AEW9;A2AEW8;Q8VD04;A2AEW6;A2AEW5	A2AEW9;A2AEW8;Q8VD04;A2AEW6;A2AEW5	2;2;1;1;1	2;2;1;1;1	2;2;1;1;1	GRIP1-associated protein 1	Gripap1	tr|A2AEW9|A2AEW9_MOUSE GRIP1-associated protein 1 OS=Mus musculus OX=10090 GN=Gripap1 PE=1 SV=1;tr|A2AEW8|A2AEW8_MOUSE GRIP1-associated protein 1 OS=Mus musculus OX=10090 GN=Gripap1 PE=1 SV=1;sp|Q8VD04|GRAP1_MOUSE GRIP1-associated protein 1 OS=Mus musculus	5	2	2	2	0	2	0	0	1	0	0	0	0	0	0	0	0	0	0	0	2	1	0	2	0	0	1	0	0	0	0	0	0	0	0	0	0	0	2	1	0	2
P97447;A2AEX8;A2AEX6;A2AEX7;A2AEY1;A2AEY2;A2AEY0;A2AEX9;Q8CDC8	P97447;A2AEX8;A2AEX6;A2AEX7;A2AEY1;A2AEY2	12;12;12;8;8;8;5;3;1	12;12;12;8;8;8;5;3;1	12;12;12;8;8;8;5;3;1	Four and a half LIM domains protein 1	Fhl1	sp|P97447|FHL1_MOUSE Four and a half LIM domains protein 1 OS=Mus musculus OX=10090 GN=Fhl1 PE=1 SV=3;tr|A2AEX8|A2AEX8_MOUSE Four and a half LIM domains protein 1 OS=Mus musculus OX=10090 GN=Fhl1 PE=1 SV=1;tr|A2AEX6|A2AEX6_MOUSE Four and a half LIM domains	9	12	12	12	6	6	6	5	8	7	2	3	7	7	6	7	4	5	9	10	10	11	6	6	6	5	8	7	2	3	7	7	6	7	4	5	9	10	10	11	6	6
A2AFG7;A2AFG8;Q6PGJ3;P11627;B7ZCD3	A2AFG7;A2AFG8;Q6PGJ3;P11627	5;5;5;4;1	5;5;5;4;1	5;5;5;4;1	Neural cell adhesion molecule L1	L1cam	tr|A2AFG7|A2AFG7_MOUSE Neural cell adhesion molecule L1 OS=Mus musculus OX=10090 GN=L1cam PE=1 SV=1;tr|A2AFG8|A2AFG8_MOUSE Neural cell adhesion molecule L1 OS=Mus musculus OX=10090 GN=L1cam PE=1 SV=1;tr|Q6PGJ3|Q6PGJ3_MOUSE L1 cell adhesion molecule OS=Mus	5	5	5	5	4	5	3	3	3	2	2	1	1	1	0	1	2	3	2	3	3	2	4	5	3	3	3	2	2	1	1	1	0	1	2	3	2	3	3	2	4	5
Q60973;Q60972;A2AFI9;A2AFJ1	Q60973;Q60972;A2AFI9;A2AFJ1	2;2;2;2	2;2;2;2	2;2;2;2	Histone-binding protein RBBP7;Histone-binding protein RBBP4	Rbbp7;Rbbp4	sp|Q60973|RBBP7_MOUSE Histone-binding protein RBBP7 OS=Mus musculus OX=10090 GN=Rbbp7 PE=1 SV=1;sp|Q60972|RBBP4_MOUSE Histone-binding protein RBBP4 OS=Mus musculus OX=10090 GN=Rbbp4 PE=1 SV=5;tr|A2AFI9|A2AFI9_MOUSE Histone-binding protein RBBP7 OS=Mus musc	4	2	2	2	0	0	2	1	1	0	0	0	2	2	1	1	0	0	1	1	1	2	0	0	2	1	1	0	0	0	2	2	1	1	0	0	1	1	1	2	0	0
Q7TMY8;A2AFQ0;F6XP90	Q7TMY8;A2AFQ0	11;11;4	11;11;4	11;11;4	E3 ubiquitin-protein ligase HUWE1	Huwe1	sp|Q7TMY8|HUWE1_MOUSE E3 ubiquitin-protein ligase HUWE1 OS=Mus musculus OX=10090 GN=Huwe1 PE=1 SV=5;tr|A2AFQ0|A2AFQ0_MOUSE HECT-type E3 ubiquitin transferase OS=Mus musculus OX=10090 GN=Huwe1 PE=1 SV=1	3	11	11	11	4	5	2	1	4	3	2	2	2	1	1	1	4	4	7	7	9	6	4	5	2	1	4	3	2	2	2	1	1	1	4	4	7	7	9	6	4	5
Q99N15;A2AFQ2;O08756	Q99N15;A2AFQ2;O08756	5;5;4	5;5;4	5;5;4	3-hydroxyacyl-CoA dehydrogenase type-2	Hsd17b10	tr|Q99N15|Q99N15_MOUSE 17beta-hydroxysteroid dehydrogenase type 10/short chain L-3-hydroxyacyl-CoA dehydrogenase OS=Mus musculus OX=10090 GN=Hsd17b10 PE=1 SV=1;tr|A2AFQ2|A2AFQ2_MOUSE 3-hydroxyacyl-CoA dehydrogenase type-2 OS=Mus musculus OX=10090 GN=Hsd17b	3	5	5	5	2	2	5	3	2	2	0	0	3	1	1	0	1	1	4	4	3	2	2	2	5	3	2	2	0	0	3	1	1	0	1	1	4	4	3	2	2	2
Q791V5;A2AFW6;Q9D050	Q791V5;A2AFW6;Q9D050	5;5;5	5;5;5	5;5;5	Mitochondrial carrier homolog 2	Mtch2	sp|Q791V5|MTCH2_MOUSE Mitochondrial carrier homolog 2 OS=Mus musculus OX=10090 GN=Mtch2 PE=1 SV=1;tr|A2AFW6|A2AFW6_MOUSE Mitochondrial carrier homolog 2 OS=Mus musculus OX=10090 GN=Mtch2 PE=1 SV=1;tr|Q9D050|Q9D050_MOUSE Mitochondrial carrier homolog 2 OS=M	3	5	5	5	3	4	5	5	4	4	1	3	5	4	5	5	3	3	4	4	5	5	3	4	5	5	4	4	1	3	5	4	5	5	3	3	4	4	5	5	3	4
A2AG50;A2AG51	A2AG50;A2AG51	1;1	1;1	1;1	MAP7 domain-containing protein 2	Map7d2	sp|A2AG50|MA7D2_MOUSE MAP7 domain-containing protein 2 OS=Mus musculus OX=10090 GN=Map7d2 PE=1 SV=1;tr|A2AG51|A2AG51_MOUSE MAP7 domain-containing protein 2 (Fragment) OS=Mus musculus OX=10090 GN=Map7d2 PE=1 SV=2	2	1	1	1	1	1	0	0	1	1	0	0	0	0	1	0	1	1	0	0	1	1	1	1	0	0	1	1	0	0	0	0	1	0	1	1	0	0	1	1	1	1
Q9D304;A2AGL8	Q9D304;A2AGL8	2;2	2;2	2;2	E3 ubiquitin-protein ligase RNF128	Rnf128	sp|Q9D304|RN128_MOUSE E3 ubiquitin-protein ligase RNF128 OS=Mus musculus OX=10090 GN=Rnf128 PE=1 SV=1;tr|A2AGL8|A2AGL8_MOUSE E3 ubiquitin-protein ligase RNF128 OS=Mus musculus OX=10090 GN=Rnf128 PE=1 SV=1	2	2	2	2	0	0	1	1	0	0	0	0	1	1	2	1	0	0	1	1	0	2	0	0	1	1	0	0	0	0	1	1	2	1	0	0	1	1	0	2	0	0
Q5FWK3;A2AH25	Q5FWK3;A2AH25	3;3	3;3	3;3	Rho GTPase-activating protein 1	Arhgap1	sp|Q5FWK3|RHG01_MOUSE Rho GTPase-activating protein 1 OS=Mus musculus OX=10090 GN=Arhgap1 PE=1 SV=1;tr|A2AH25|A2AH25_MOUSE Rho GTPase-activating protein 1 OS=Mus musculus OX=10090 GN=Arhgap1 PE=1 SV=1	2	3	3	3	2	2	1	2	1	1	1	0	0	1	0	1	1	1	3	2	3	2	2	2	1	2	1	1	1	0	0	1	0	1	1	1	3	2	3	2	2	2
O08810;A2AH85;G3UZ34;G3UXK8	O08810;A2AH85;G3UZ34	10;10;9;4	8;8;7;2	8;8;7;2	116 kDa U5 small nuclear ribonucleoprotein component	Eftud2	sp|O08810|U5S1_MOUSE 116 kDa U5 small nuclear ribonucleoprotein component OS=Mus musculus OX=10090 GN=Eftud2 PE=1 SV=1;tr|A2AH85|A2AH85_MOUSE 116 kDa U5 small nuclear ribonucleoprotein component OS=Mus musculus OX=10090 GN=Eftud2 PE=1 SV=1;tr|G3UZ34|G3UZ34	4	10	8	8	5	5	4	3	3	5	2	2	3	4	3	2	3	2	8	8	5	5	3	3	4	3	1	3	1	1	3	4	3	1	2	1	6	6	3	3	3	3
A2AJ72;Q3TIX6;A0A0A6YVV5;F7AM43;A0A0A6YY39	A2AJ72;Q3TIX6;A0A0A6YVV5;F7AM43	4;4;3;3;1	4;4;3;3;1	4;4;3;3;1		Fubp3	tr|A2AJ72|A2AJ72_MOUSE Far upstream element (FUSE)-binding protein 3 OS=Mus musculus OX=10090 GN=Fubp3 PE=1 SV=1;tr|Q3TIX6|Q3TIX6_MOUSE Far upstream element (FUSE)-binding protein 3 OS=Mus musculus OX=10090 GN=Fubp3 PE=1 SV=1;tr|A0A0A6YVV5|A0A0A6YVV5_MOUSE	5	4	4	4	2	3	0	1	2	1	0	1	1	1	0	0	1	2	2	4	1	1	2	3	0	1	2	1	0	1	1	1	0	0	1	2	2	4	1	1	2	3
A2AJI0;A2AJI1;A8Y5P4;F6WF36	A2AJI0;A2AJI1;A8Y5P4;F6WF36	8;8;8;7	8;8;8;7	8;8;8;7	MAP7 domain-containing protein 1	Map7d1	sp|A2AJI0|MA7D1_MOUSE MAP7 domain-containing protein 1 OS=Mus musculus OX=10090 GN=Map7d1 PE=1 SV=1;tr|A2AJI1|A2AJI1_MOUSE MAP7 domain-containing protein 1 OS=Mus musculus OX=10090 GN=Map7d1 PE=1 SV=1;tr|A8Y5P4|A8Y5P4_MOUSE MAP7 domain-containing protein 1	4	8	8	8	5	6	3	2	4	5	1	2	1	0	2	1	3	5	3	4	7	6	5	6	3	2	4	5	1	2	1	0	2	1	3	5	3	4	7	6	5	6
Q3UV70;A2AJP9;A8Y5Q0;A2AJQ0	Q3UV70;A2AJP9;A8Y5Q0;A2AJQ0	1;1;1;1	1;1;1;1	1;1;1;1	[Pyruvate dehydrogenase [acetyl-transferring]]-phosphatase 1, mitochondrial	Pdp1	sp|Q3UV70|PDP1_MOUSE [Pyruvate dehydrogenase [acetyl-transferring]]-phosphatase 1, mitochondrial OS=Mus musculus OX=10090 GN=Pdp1 PE=1 SV=1;tr|A2AJP9|A2AJP9_MOUSE [Pyruvate dehydrogenase [acetyl-transferring]]-phosphatase 1, mitochondrial OS=Mus musculus O	4	1	1	1	1	1	1	1	1	1	0	0	1	1	0	0	0	1	1	1	1	0	1	1	1	1	1	1	0	0	1	1	0	0	0	1	1	1	1	0	1	1
A2AJY2;O35206;A2AJY7;A2AJY5	A2AJY2;O35206;A2AJY7;A2AJY5	10;10;7;7	10;10;7;7	10;10;7;7	Collagen alpha-1(XV) chain;Restin	Col15a1	tr|A2AJY2|A2AJY2_MOUSE Collagen alpha-1(XV) chain OS=Mus musculus OX=10090 GN=Col15a1 PE=1 SV=1;sp|O35206|COFA1_MOUSE Collagen alpha-1(XV) chain OS=Mus musculus OX=10090 GN=Col15a1 PE=1 SV=2;tr|A2AJY7|A2AJY7_MOUSE Collagen alpha-1(XV) chain OS=Mus musculus	4	10	10	10	3	3	8	8	5	6	2	3	9	9	7	8	4	4	7	7	7	7	3	3	8	8	5	6	2	3	9	9	7	8	4	4	7	7	7	7	3	3
A2AKG8;E9PYJ6	A2AKG8;E9PYJ6	1;1	1;1	1;1	Focadhesin	Focad	sp|A2AKG8|FOCAD_MOUSE Focadhesin OS=Mus musculus OX=10090 GN=Focad PE=1 SV=1;tr|E9PYJ6|E9PYJ6_MOUSE Focadhesin OS=Mus musculus OX=10090 GN=Focad PE=1 SV=1	2	1	1	1	0	0	0	0	0	0	0	0	0	0	0	0	1	1	0	0	0	0	0	0	0	0	0	0	0	0	0	0	0	0	1	1	0	0	0	0	0	0
P43406;A2AKI5;B7ZCI9	P43406;A2AKI5	9;9;1	9;9;1	9;9;1	Integrin alpha-V;Integrin alpha-V heavy chain;Integrin alpha-V light chain	Itgav	sp|P43406|ITAV_MOUSE Integrin alpha-V OS=Mus musculus OX=10090 GN=Itgav PE=1 SV=2;tr|A2AKI5|A2AKI5_MOUSE Integrin alpha-V OS=Mus musculus OX=10090 GN=Itgav PE=1 SV=1	3	9	9	9	6	6	6	6	4	5	1	3	6	4	3	3	3	3	5	5	5	4	6	6	6	6	4	5	1	3	6	4	3	3	3	3	5	5	5	4	6	6
Q8BG05;A2AL12;A2AL13;V9GX38	Q8BG05;A2AL12	16;16;2;1	15;15;2;1	15;15;2;1	Heterogeneous nuclear ribonucleoprotein A3	Hnrnpa3	sp|Q8BG05|ROA3_MOUSE Heterogeneous nuclear ribonucleoprotein A3 OS=Mus musculus OX=10090 GN=Hnrnpa3 PE=1 SV=1;tr|A2AL12|A2AL12_MOUSE Heterogeneous nuclear ribonucleoprotein A3 OS=Mus musculus OX=10090 GN=Hnrnpa3 PE=1 SV=1	4	16	15	15	9	10	8	9	9	11	10	7	11	10	13	11	12	10	13	14	14	15	8	9	8	9	8	10	9	7	11	10	12	10	11	9	12	14	13	14	8	9
Q8BSY0;A2AL85;A2AL83;A2AL79;A2AL78;Q3TU40;A2AL81;Q8CBM2	Q8BSY0;A2AL85;A2AL83;A2AL79;A2AL78;Q3TU40;A2AL81;Q8CBM2	2;2;1;1;1;1;1;1	2;2;1;1;1;1;1;1	2;2;1;1;1;1;1;1	Aspartyl/asparaginyl beta-hydroxylase	Asph	sp|Q8BSY0|ASPH_MOUSE Aspartyl/asparaginyl beta-hydroxylase OS=Mus musculus OX=10090 GN=Asph PE=1 SV=1;tr|A2AL85|A2AL85_MOUSE Aspartyl/asparaginyl beta-hydroxylase OS=Mus musculus OX=10090 GN=Asph PE=1 SV=1;tr|A2AL83|A2AL83_MOUSE Aspartyl/asparaginyl beta-h	8	2	2	2	1	0	0	0	2	1	0	1	0	0	1	0	1	1	0	0	2	2	1	0	0	0	2	1	0	1	0	0	1	0	1	1	0	0	2	2	1	0
Q0VF55;Q8C048;A2ALL9	Q0VF55;Q8C048;A2ALL9	7;7;7	1;1;1	1;1;1	Calcium-transporting ATPase	Atp2b3	tr|Q0VF55|Q0VF55_MOUSE Calcium-transporting ATPase OS=Mus musculus OX=10090 GN=Atp2b3 PE=1 SV=1;tr|Q8C048|Q8C048_MOUSE Calcium-transporting ATPase OS=Mus musculus OX=10090 GN=Atp2b3 PE=1 SV=1;tr|A2ALL9|A2ALL9_MOUSE Calcium-transporting ATPase OS=Mus muscul	3	7	1	1	6	6	4	4	5	5	3	4	3	4	3	4	5	5	6	7	6	6	1	1	0	0	1	1	1	1	0	0	1	1	1	1	0	1	1	1	1	1
A2AMC3;Q3UXG7;Q91ZW2	A2AMC3;Q3UXG7;Q91ZW2	1;1;1	1;1;1	1;1;1	GDP-fucose protein O-fucosyltransferase 1	Pofut1	tr|A2AMC3|A2AMC3_MOUSE GDP-fucose protein O-fucosyltransferase 1 OS=Mus musculus OX=10090 GN=Pofut1 PE=1 SV=1;tr|Q3UXG7|Q3UXG7_MOUSE GDP-fucose protein O-fucosyltransferase 1 OS=Mus musculus OX=10090 GN=Pofut1 PE=1 SV=1;sp|Q91ZW2|OFUT1_MOUSE GDP-fucose pro	3	1	1	1	0	1	1	1	0	0	0	0	1	1	0	0	0	0	1	1	0	1	0	1	1	1	0	0	0	0	1	1	0	0	0	0	1	1	0	1	0	1
Q05CL8;A2AMD0	Q05CL8;A2AMD0	1;1	1;1	1;1	La-related protein 7	Larp7;Gm12666	sp|Q05CL8|LARP7_MOUSE La-related protein 7 OS=Mus musculus OX=10090 GN=Larp7 PE=1 SV=2;tr|A2AMD0|A2AMD0_MOUSE Predicted gene 12666 (Fragment) OS=Mus musculus OX=10090 GN=Gm12666 PE=1 SV=1	2	1	1	1	0	0	0	0	1	1	0	0	0	0	0	0	1	1	0	0	0	1	0	0	0	0	1	1	0	0	0	0	0	0	1	1	0	0	0	1	0	0
A2AMH3;A2AMH5;A2AMH4;Q6X893	A2AMH3;A2AMH5;A2AMH4;Q6X893	3;3;3;3	3;3;3;3	3;3;3;3	Choline transporter-like protein 1	Slc44a1	tr|A2AMH3|A2AMH3_MOUSE Choline transporter-like protein 1 OS=Mus musculus OX=10090 GN=Slc44a1 PE=1 SV=1;tr|A2AMH5|A2AMH5_MOUSE Choline transporter-like protein 1 OS=Mus musculus OX=10090 GN=Slc44a1 PE=1 SV=1;tr|A2AMH4|A2AMH4_MOUSE Choline transporter-like	4	3	3	3	1	2	2	2	1	1	0	0	2	2	2	2	1	2	2	2	2	2	1	2	2	2	1	1	0	0	2	2	2	2	1	2	2	2	2	2	1	2
A2AMW0;F7CAZ6	A2AMW0	11;3	11;3	5;0		Capzb	tr|A2AMW0|A2AMW0_MOUSE F-actin-capping protein subunit beta OS=Mus musculus OX=10090 GN=Capzb PE=1 SV=1	2	11	11	5	10	9	6	7	9	9	6	6	8	6	4	4	8	9	9	8	7	7	10	9	6	7	9	9	6	6	8	6	4	4	8	9	9	8	7	7	4	3
Q91VX2;A2AMY5;A2AMY7;F6PYV5	Q91VX2;A2AMY5	4;4;1;1	4;4;1;1	4;4;1;1	Ubiquitin-associated protein 2	Ubap2	sp|Q91VX2|UBAP2_MOUSE Ubiquitin-associated protein 2 OS=Mus musculus OX=10090 GN=Ubap2 PE=1 SV=1;tr|A2AMY5|A2AMY5_MOUSE Ubiquitin-associated protein 2 OS=Mus musculus OX=10090 GN=Ubap2 PE=1 SV=1	4	4	4	4	1	2	1	1	1	0	0	0	1	1	0	0	1	1	3	2	1	2	1	2	1	1	1	0	0	0	1	1	0	0	1	1	3	2	1	2	1	2
A2AN08;F6SSP6;Z4YLP1;Z4YMA7	A2AN08;F6SSP6	7;4;1;1	7;4;1;1	7;4;1;1	E3 ubiquitin-protein ligase UBR4	Ubr4	sp|A2AN08|UBR4_MOUSE E3 ubiquitin-protein ligase UBR4 OS=Mus musculus OX=10090 GN=Ubr4 PE=1 SV=1;tr|F6SSP6|F6SSP6_MOUSE E3 ubiquitin-protein ligase UBR4 (Fragment) OS=Mus musculus OX=10090 GN=Ubr4 PE=1 SV=1	4	7	7	7	3	3	2	2	0	1	1	0	1	1	1	1	2	3	3	4	5	4	3	3	2	2	0	1	1	0	1	1	1	1	2	3	3	4	5	4	3	3
Q6GQX6;A2ANT9;E9PUD3	Q6GQX6;A2ANT9;E9PUD3	1;1;1	1;1;1	1;1;1	Ankyrin repeat and SAM domain-containing protein 6	Anks6	sp|Q6GQX6|ANKS6_MOUSE Ankyrin repeat and SAM domain-containing protein 6 OS=Mus musculus OX=10090 GN=Anks6 PE=1 SV=2;tr|A2ANT9|A2ANT9_MOUSE Ankyrin repeat and SAM domain-containing protein 6 OS=Mus musculus OX=10090 GN=Anks6 PE=4 SV=1;tr|E9PUD3|E9PUD3_MOUS	3	1	1	1	0	0	0	0	0	1	0	0	0	0	0	0	0	0	0	0	0	0	0	0	0	0	0	1	0	0	0	0	0	0	0	0	0	0	0	0	0	0
P15379;Q3U8S1;A2APM5;A2APM3;A2APM4;E9QKM8;Q80X37;A2APM1;A2APM2	P15379;Q3U8S1;A2APM5;A2APM3;A2APM4;E9QKM8;Q80X37;A2APM1;A2APM2	5;5;5;5;5;5;5;5;5	5;5;5;5;5;5;5;5;5	5;5;5;5;5;5;5;5;5	CD44 antigen	Cd44	sp|P15379|CD44_MOUSE CD44 antigen OS=Mus musculus OX=10090 GN=Cd44 PE=1 SV=3;tr|Q3U8S1|Q3U8S1_MOUSE CD44 antigen OS=Mus musculus OX=10090 GN=Cd44 PE=1 SV=1;tr|A2APM5|A2APM5_MOUSE CD44 antigen OS=Mus musculus OX=10090 GN=Cd44 PE=1 SV=1;tr|A2APM3|A2APM3_MOUS	9	5	5	5	5	5	4	3	4	4	1	1	3	3	4	4	4	4	3	3	5	5	5	5	4	3	4	4	1	1	3	3	4	4	4	4	3	3	5	5	5	5
A2APV2;Q6ZPF4;D3Z7A7;E9PXE6;F8VPR2;A2AQW2	A2APV2;Q6ZPF4;D3Z7A7;E9PXE6;F8VPR2;A2AQW2	1;1;1;1;1;1	1;1;1;1;1;1	1;1;1;1;1;1	Formin-like protein 2;Formin-like protein 3	Fmnl2;Fmnl3	sp|A2APV2|FMNL2_MOUSE Formin-like protein 2 OS=Mus musculus OX=10090 GN=Fmnl2 PE=1 SV=2;sp|Q6ZPF4|FMNL3_MOUSE Formin-like protein 3 OS=Mus musculus OX=10090 GN=Fmnl3 PE=1 SV=2;tr|D3Z7A7|D3Z7A7_MOUSE Formin-like protein 3 OS=Mus musculus OX=10090 GN=Fmnl3 P	6	1	1	1	1	1	0	0	0	0	0	0	0	0	0	0	1	1	0	0	1	1	1	1	0	0	0	0	0	0	0	0	0	0	1	1	0	0	1	1	1	1
Q9QXG4;A2AQN4;A2AQN5;D6RHA7;F7CU63	Q9QXG4;A2AQN4;A2AQN5	3;3;2;1;1	3;3;2;1;1	3;3;2;1;1	Acetyl-coenzyme A synthetase, cytoplasmic	Acss2	sp|Q9QXG4|ACSA_MOUSE Acetyl-coenzyme A synthetase, cytoplasmic OS=Mus musculus OX=10090 GN=Acss2 PE=1 SV=2;tr|A2AQN4|A2AQN4_MOUSE Propionate--CoA ligase OS=Mus musculus OX=10090 GN=Acss2 PE=1 SV=1;tr|A2AQN5|A2AQN5_MOUSE Propionate--CoA ligase OS=Mus muscul	5	3	3	3	2	2	2	1	0	0	0	0	0	0	0	0	0	0	2	3	1	1	2	2	2	1	0	0	0	0	0	0	0	0	0	0	2	3	1	1	2	2
P51855;A2AQN9	P51855;A2AQN9	2;2	2;2	2;2	Glutathione synthetase	Gss	sp|P51855|GSHB_MOUSE Glutathione synthetase OS=Mus musculus OX=10090 GN=Gss PE=1 SV=1;tr|A2AQN9|A2AQN9_MOUSE Glutathione synthetase (Fragment) OS=Mus musculus OX=10090 GN=Gss PE=1 SV=1	2	2	2	2	1	1	1	0	0	0	1	1	1	1	1	1	1	2	2	2	2	1	1	1	1	0	0	0	1	1	1	1	1	1	1	2	2	2	2	1	1	1
Q64521;A2AQR0	Q64521;A2AQR0	11;11	11;11	11;11	Glycerol-3-phosphate dehydrogenase, mitochondrial;Glycerol-3-phosphate dehydrogenase	Gpd2	sp|Q64521|GPDM_MOUSE Glycerol-3-phosphate dehydrogenase, mitochondrial OS=Mus musculus OX=10090 GN=Gpd2 PE=1 SV=2;tr|A2AQR0|A2AQR0_MOUSE Glycerol-3-phosphate dehydrogenase OS=Mus musculus OX=10090 GN=Gpd2 PE=1 SV=1	2	11	11	11	6	6	8	9	6	5	1	2	8	7	8	7	4	5	10	9	8	7	6	6	8	9	6	5	1	2	8	7	8	7	4	5	10	9	8	7	6	6
Q9QYR6;A2ARP8	Q9QYR6;A2ARP8	32;32	30;30	30;30	Microtubule-associated protein 1A;MAP1A heavy chain;MAP1 light chain LC2	Map1a	sp|Q9QYR6|MAP1A_MOUSE Microtubule-associated protein 1A OS=Mus musculus OX=10090 GN=Map1a PE=1 SV=2;tr|A2ARP8|A2ARP8_MOUSE Microtubule-associated protein 1A OS=Mus musculus OX=10090 GN=Map1a PE=1 SV=1	2	32	30	30	22	26	11	14	19	21	7	7	13	8	13	12	18	20	21	21	27	28	20	24	9	12	18	19	6	5	11	6	11	10	16	18	19	19	25	26	20	24
A2ARZ3	A2ARZ3	1	1	1	Fibrous sheath-interacting protein 2	Fsip2	sp|A2ARZ3|FSIP2_MOUSE Fibrous sheath-interacting protein 2 OS=Mus musculus OX=10090 GN=Fsip2 PE=1 SV=3	1	1	1	1	0	0	0	0	1	0	0	0	0	0	0	0	0	0	0	1	0	0	0	0	0	0	1	0	0	0	0	0	0	0	0	0	0	1	0	0	0	0
P28660;A2AS98	P28660;A2AS98	7;7	7;7	7;7	Nck-associated protein 1	Nckap1	sp|P28660|NCKP1_MOUSE Nck-associated protein 1 OS=Mus musculus OX=10090 GN=Nckap1 PE=1 SV=2;tr|A2AS98|A2AS98_MOUSE Nck-associated protein 1 OS=Mus musculus OX=10090 GN=Nckap1 PE=1 SV=1	2	7	7	7	3	3	3	0	3	2	2	1	0	0	1	1	2	1	4	4	2	3	3	3	3	0	3	2	2	1	0	0	1	1	2	1	4	4	2	3	3	3
A2ASA8	A2ASA8	1	1	1	Inositol 1,4,5-trisphosphate receptor-interacting protein-like 1	Itpripl1	sp|A2ASA8|IPIL1_MOUSE Inositol 1,4,5-trisphosphate receptor-interacting protein-like 1 OS=Mus musculus OX=10090 GN=Itpripl1 PE=2 SV=2	1	1	1	1	1	1	0	1	1	0	0	0	0	1	0	0	1	1	0	1	1	0	1	1	0	1	1	0	0	0	0	1	0	0	1	1	0	1	1	0	1	1
Q7TQ95;A2ASM0;A2ASL8;A2ASM1	Q7TQ95;A2ASM0;A2ASL8	3;3;3;1	3;3;3;1	3;3;3;1	Protein lunapark	Lnp	sp|Q7TQ95|LNP_MOUSE Endoplasmic reticulum junction formation protein lunapark OS=Mus musculus OX=10090 GN=Lnpk PE=1 SV=1;tr|A2ASM0|A2ASM0_MOUSE Endoplasmic reticulum junction formation protein lunapark (Fragment) OS=Mus musculus OX=10090 GN=Lnpk PE=1 SV=8;	4	3	3	3	2	1	1	0	1	1	1	1	0	0	1	1	1	1	1	2	1	1	2	1	1	0	1	1	1	1	0	0	1	1	1	1	1	2	1	1	2	1
A2ASQ1;Z4YK85;M0QWP1;Z4YJS5	A2ASQ1;Z4YK85;M0QWP1;Z4YJS5	5;5;5;4	5;5;5;4	5;5;5;4	Agrin;Agrin N-terminal 110 kDa subunit;Agrin C-terminal 110 kDa subunit;Agrin C-terminal 90 kDa fragment;Agrin C-terminal 22 kDa fragment	Agrn	sp|A2ASQ1|AGRIN_MOUSE Agrin OS=Mus musculus OX=10090 GN=Agrn PE=1 SV=1;tr|Z4YK85|Z4YK85_MOUSE Agrin OS=Mus musculus OX=10090 GN=Agrn PE=1 SV=1;tr|M0QWP1|M0QWP1_MOUSE Agrin OS=Mus musculus OX=10090 GN=Agrn PE=1 SV=1;tr|Z4YJS5|Z4YJS5_MOUSE Agrin OS=Mus muscu	4	5	5	5	1	3	3	2	3	2	0	0	0	1	1	0	3	2	2	2	3	2	1	3	3	2	3	2	0	0	0	1	1	0	3	2	2	2	3	2	1	3
A2ASZ8;Z4YLR9;A0A0A6YWC1;F6X0P2;Q6GQS1	A2ASZ8;Z4YLR9;A0A0A6YWC1;F6X0P2;Q6GQS1	2;2;1;1;1	2;2;1;1;1	2;2;1;1;1	Calcium-binding mitochondrial carrier protein SCaMC-2;Calcium-binding mitochondrial carrier protein SCaMC-3	Slc25a25;Slc25a23	sp|A2ASZ8|SCMC2_MOUSE Calcium-binding mitochondrial carrier protein SCaMC-2 OS=Mus musculus OX=10090 GN=Slc25a25 PE=1 SV=1;tr|Z4YLR9|Z4YLR9_MOUSE Calcium-binding mitochondrial carrier protein SCaMC-2 (Fragment) OS=Mus musculus OX=10090 GN=Slc25a25 PE=1 SV=	5	2	2	2	0	2	1	1	2	1	0	0	0	0	1	2	0	1	0	0	2	2	0	2	1	1	2	1	0	0	0	0	1	2	0	1	0	0	2	2	0	2
Q99JX3;A2ATI9;A2ATI8;A2ATI6	Q99JX3;A2ATI9;A2ATI8;A2ATI6	4;4;2;2	4;4;2;2	4;4;2;2	Golgi reassembly-stacking protein 2	Gorasp2	sp|Q99JX3|GORS2_MOUSE Golgi reassembly-stacking protein 2 OS=Mus musculus OX=10090 GN=Gorasp2 PE=1 SV=3;tr|A2ATI9|A2ATI9_MOUSE Golgi reassembly-stacking protein 2 OS=Mus musculus OX=10090 GN=Gorasp2 PE=1 SV=1;tr|A2ATI8|A2ATI8_MOUSE Golgi reassembly-stackin	4	4	4	4	2	2	1	1	1	0	0	0	0	0	0	0	1	1	2	3	3	2	2	2	1	1	1	0	0	0	0	0	0	0	1	1	2	3	3	2	2	2
P53995;A2ATQ5	P53995;A2ATQ5	2;2	2;2	2;2	Anaphase-promoting complex subunit 1	Anapc1	sp|P53995|APC1_MOUSE Anaphase-promoting complex subunit 1 OS=Mus musculus OX=10090 GN=Anapc1 PE=1 SV=2;tr|A2ATQ5|A2ATQ5_MOUSE Anaphase-promoting complex subunit 1 OS=Mus musculus OX=10090 GN=Anapc1 PE=1 SV=1	2	2	2	2	1	1	0	1	2	1	0	0	1	0	0	0	1	0	1	1	1	1	1	1	0	1	2	1	0	0	1	0	0	0	1	0	1	1	1	1	1	1
Q64012;A2AU61;A2AU62;A2AU60	Q64012;A2AU61;A2AU62;A2AU60	8;8;8;5	8;8;8;5	8;8;8;5	RNA-binding protein Raly	Raly	sp|Q64012|RALY_MOUSE RNA-binding protein Raly OS=Mus musculus OX=10090 GN=Raly PE=1 SV=3;tr|A2AU61|A2AU61_MOUSE RNA-binding protein Raly (Fragment) OS=Mus musculus OX=10090 GN=Raly PE=1 SV=1;tr|A2AU62|A2AU62_MOUSE RNA-binding protein Raly (Fragment) OS=Mus	4	8	8	8	5	7	4	6	5	5	1	2	5	4	5	4	4	4	5	5	8	6	5	7	4	6	5	5	1	2	5	4	5	4	4	4	5	5	8	6	5	7
Q9CYZ2;A2AUD5;Q3TUJ9;V9GWU5;Q8BKP1;Q3TAI4;F6VQ81	Q9CYZ2;A2AUD5;Q3TUJ9;V9GWU5;Q8BKP1;Q3TAI4;F6VQ81	5;5;5;5;5;5;4	5;5;5;5;5;5;4	5;5;5;5;5;5;4	Tumor protein D54	Tpd52l2	sp|Q9CYZ2|TPD54_MOUSE Tumor protein D54 OS=Mus musculus OX=10090 GN=Tpd52l2 PE=1 SV=1;tr|A2AUD5|A2AUD5_MOUSE Tumor protein D54 OS=Mus musculus OX=10090 GN=Tpd52l2 PE=1 SV=1;tr|Q3TUJ9|Q3TUJ9_MOUSE Tumor protein D54 OS=Mus musculus OX=10090 GN=Tpd52l2 PE=1 S	7	5	5	5	4	3	1	2	2	2	3	1	1	2	2	1	3	3	2	2	4	4	4	3	1	2	2	2	3	1	1	2	2	1	3	3	2	2	4	4	4	3
Q9Z2H5;E9PV14;A2AUK5;A2AUK8;A0A2R8VHB6;A2AUK7	Q9Z2H5;E9PV14;A2AUK5;A2AUK8;A0A2R8VHB6;A2AUK7	3;3;3;3;2;2	3;3;3;3;2;2	3;3;3;3;2;2	Band 4.1-like protein 1	Epb41l1;Epb4.1l1	sp|Q9Z2H5|E41L1_MOUSE Band 4.1-like protein 1 OS=Mus musculus OX=10090 GN=Epb41l1 PE=1 SV=2;tr|E9PV14|E9PV14_MOUSE Band 4.1-like protein 1 OS=Mus musculus OX=10090 GN=Epb41l1 PE=1 SV=2;tr|A2AUK5|A2AUK5_MOUSE Band 4.1-like protein 1 OS=Mus musculus OX=10090	6	3	3	3	3	3	2	1	1	1	1	1	2	2	2	1	1	1	2	2	2	2	3	3	2	1	1	1	1	1	2	2	2	1	1	1	2	2	2	2	3	3
P16254;A2AUM6	P16254;A2AUM6	1;1	1;1	1;1	Signal recognition particle 14 kDa protein;Signal recognition particle 14 kDa protein, N-terminally processed	Srp14	sp|P16254|SRP14_MOUSE Signal recognition particle 14 kDa protein OS=Mus musculus OX=10090 GN=Srp14 PE=1 SV=1;tr|A2AUM6|A2AUM6_MOUSE Signal recognition particle 14 kDa protein OS=Mus musculus OX=10090 GN=Srp14 PE=1 SV=1	2	1	1	1	0	1	0	0	0	0	0	0	0	0	0	0	1	1	1	1	0	0	0	1	0	0	0	0	0	0	0	0	0	0	1	1	1	1	0	0	0	1
Q99PL5;A2AVJ7	Q99PL5;A2AVJ7	29;29	29;29	29;29	Ribosome-binding protein 1	Rrbp1	sp|Q99PL5|RRBP1_MOUSE Ribosome-binding protein 1 OS=Mus musculus OX=10090 GN=Rrbp1 PE=1 SV=2;tr|A2AVJ7|A2AVJ7_MOUSE Ribosome-binding protein 1 OS=Mus musculus OX=10090 GN=Rrbp1 PE=1 SV=1	2	29	29	29	19	19	15	17	22	21	11	11	19	18	18	19	13	15	22	21	24	23	19	19	15	17	22	21	11	11	19	18	18	19	13	15	22	21	24	23	19	19
P62627;A2AVR9	P62627;A2AVR9	3;3	3;3	3;3	Dynein light chain roadblock-type 1	Dynlrb1	sp|P62627|DLRB1_MOUSE Dynein light chain roadblock-type 1 OS=Mus musculus OX=10090 GN=Dynlrb1 PE=1 SV=3;tr|A2AVR9|A2AVR9_MOUSE Dynein light chain roadblock OS=Mus musculus OX=10090 GN=Dynlrb1 PE=1 SV=1	2	3	3	3	0	0	0	0	1	0	0	0	0	0	0	0	2	3	3	3	2	2	0	0	0	0	1	0	0	0	0	0	0	0	2	3	3	3	2	2	0	0
Q3UR32;A2AW03;A2AW04	Q3UR32;A2AW03;A2AW04	7;7;7	7;7;7	7;7;7	P2X purinoceptor 3;P2X purinoceptor	P2rx3	sp|Q3UR32|P2RX3_MOUSE P2X purinoceptor 3 OS=Mus musculus OX=10090 GN=P2rx3 PE=2 SV=1;tr|A2AW03|A2AW03_MOUSE P2X purinoceptor OS=Mus musculus OX=10090 GN=P2rx3 PE=1 SV=1;tr|A2AW04|A2AW04_MOUSE P2X purinoceptor OS=Mus musculus OX=10090 GN=P2rx3 PE=1 SV=1	3	7	7	7	4	4	6	6	4	4	1	0	4	5	6	6	2	1	6	6	4	5	4	4	6	6	4	4	1	0	4	5	6	6	2	1	6	6	4	5	4	4
Q08943;A2AW05	Q08943;A2AW05	2;2	2;2	2;2	FACT complex subunit SSRP1	Ssrp1	sp|Q08943|SSRP1_MOUSE FACT complex subunit SSRP1 OS=Mus musculus OX=10090 GN=Ssrp1 PE=1 SV=2;tr|A2AW05|A2AW05_MOUSE FACT complex subunit SSRP1 (Fragment) OS=Mus musculus OX=10090 GN=Ssrp1 PE=1 SV=1	2	2	2	2	0	1	1	0	0	0	0	0	0	0	0	0	1	1	1	1	1	0	0	1	1	0	0	0	0	0	0	0	0	0	1	1	1	1	1	0	0	1
A2AWE9;P58389;A2AWF0;B7ZDE0;D6RFC2;F6Z6I0	A2AWE9;P58389;A2AWF0;B7ZDE0	5;5;4;3;1;1	5;5;4;3;1;1	5;5;4;3;1;1	Serine/threonine-protein phosphatase 2A activator	Ppp2r4	tr|A2AWE9|A2AWE9_MOUSE Serine/threonine-protein phosphatase 2A activator OS=Mus musculus OX=10090 GN=Ptpa PE=1 SV=1;sp|P58389|PTPA_MOUSE Serine/threonine-protein phosphatase 2A activator OS=Mus musculus OX=10090 GN=Ptpa PE=1 SV=1;tr|A2AWF0|A2AWF0_MOUSE Ser	6	5	5	5	2	3	2	1	0	2	0	1	1	2	1	1	2	2	4	2	3	3	2	3	2	1	0	2	0	1	1	2	1	1	2	2	4	2	3	3	2	3
Q8R3V5;A2AWI9;A2AWI7	Q8R3V5;A2AWI9;A2AWI7	3;3;3	2;2;2	2;2;2	Endophilin-B2	Sh3glb2	sp|Q8R3V5|SHLB2_MOUSE Endophilin-B2 OS=Mus musculus OX=10090 GN=Sh3glb2 PE=1 SV=2;tr|A2AWI9|A2AWI9_MOUSE Endophilin-B2 OS=Mus musculus OX=10090 GN=Sh3glb2 PE=1 SV=1;tr|A2AWI7|A2AWI7_MOUSE Endophilin-B2 OS=Mus musculus OX=10090 GN=Sh3glb2 PE=1 SV=1	3	3	2	2	2	2	2	1	1	1	1	1	2	1	2	1	2	1	2	2	1	3	1	1	2	1	0	0	0	0	2	1	1	0	1	0	2	2	0	2	1	1
Q8BYK6;P59326;A2AWN8	Q8BYK6;P59326;A2AWN8	2;2;2	1;1;1	1;1;1	YTH domain-containing family protein 3;YTH domain-containing family protein 1	Ythdf3;Ythdf1	sp|Q8BYK6|YTHD3_MOUSE YTH domain-containing family protein 3 OS=Mus musculus OX=10090 GN=Ythdf3 PE=1 SV=2;sp|P59326|YTHD1_MOUSE YTH domain-containing family protein 1 OS=Mus musculus OX=10090 GN=Ythdf1 PE=1 SV=1;tr|A2AWN8|A2AWN8_MOUSE YTH domain-containing	3	2	1	1	1	1	1	1	1	1	0	1	1	0	1	1	1	0	0	1	1	2	1	1	1	1	1	1	0	1	1	0	1	1	1	0	0	1	1	1	1	1
A2AWT3;F6RCN9;Z4YN62	A2AWT3;F6RCN9;Z4YN62	1;1;1	1;1;1	1;1;1	Ataxin-7-like protein 3	Atxn7l3	sp|A2AWT3|AT7L3_MOUSE Ataxin-7-like protein 3 OS=Mus musculus OX=10090 GN=Atxn7l3 PE=1 SV=1;tr|F6RCN9|F6RCN9_MOUSE Ataxin-7-like protein 3 (Fragment) OS=Mus musculus OX=10090 GN=Atxn7l3 PE=1 SV=1;tr|Z4YN62|Z4YN62_MOUSE Ataxin-7-like protein 3 (Fragment) OS	3	1	1	1	0	0	0	0	1	1	1	1	0	0	0	1	0	1	0	0	1	1	0	0	0	0	1	1	1	1	0	0	0	1	0	1	0	0	1	1	0	0
A2BDX3	A2BDX3	1	1	1	Adenylyltransferase and sulfurtransferase MOCS3;Molybdopterin-synthase adenylyltransferase;Molybdopterin-synthase sulfurtransferase	Mocs3	sp|A2BDX3|MOCS3_MOUSE Adenylyltransferase and sulfurtransferase MOCS3 OS=Mus musculus OX=10090 GN=Mocs3 PE=1 SV=1	1	1	1	1	1	1	1	1	1	1	1	1	1	1	1	1	1	1	1	1	1	1	1	1	1	1	1	1	1	1	1	1	1	1	1	1	1	1	1	1	1	1
Q9EQU5;A2BE93	Q9EQU5;A2BE93	1;1	1;1	1;1	Protein SET	Set	sp|Q9EQU5|SET_MOUSE Protein SET OS=Mus musculus OX=10090 GN=Set PE=1 SV=1;tr|A2BE93|A2BE93_MOUSE Protein SET (Fragment) OS=Mus musculus OX=10090 GN=Set PE=1 SV=1	2	1	1	1	0	0	0	1	0	0	1	1	1	1	0	0	0	0	1	1	0	0	0	0	0	1	0	0	1	1	1	1	0	0	0	0	1	1	0	0	0	0
Q3TPJ8;A2BFF5;A2BFF9;O88487;A2BFF8	Q3TPJ8;A2BFF5;A2BFF9;O88487;A2BFF8	12;12;12;10;10	12;12;12;10;10	12;12;12;10;10	Cytoplasmic dynein 1 intermediate chain 2	Dync1i2	tr|Q3TPJ8|Q3TPJ8_MOUSE Cytoplasmic dynein 1 intermediate chain 2 OS=Mus musculus OX=10090 GN=Dync1i2 PE=1 SV=1;tr|A2BFF5|A2BFF5_MOUSE Cytoplasmic dynein 1 intermediate chain 2 OS=Mus musculus OX=10090 GN=Dync1i2 PE=1 SV=1;tr|A2BFF9|A2BFF9_MOUSE Cytoplasmic	5	12	12	12	7	6	7	4	5	6	3	3	6	5	3	5	5	5	10	8	8	7	7	6	7	4	5	6	3	3	6	5	3	5	5	5	10	8	8	7	7	6
A2BGN7;Q9D8X0	A2BGN7;Q9D8X0	1;1	1;1	1;1	Protein MANBAL	Manbal	tr|A2BGN7|A2BGN7_MOUSE Protein MANBAL OS=Mus musculus OX=10090 GN=Manbal PE=1 SV=1;sp|Q9D8X0|MANBL_MOUSE Protein MANBAL OS=Mus musculus OX=10090 GN=Manbal PE=3 SV=2	2	1	1	1	1	1	0	1	1	1	1	1	0	0	1	1	1	1	0	0	1	1	1	1	0	1	1	1	1	1	0	0	1	1	1	1	0	0	1	1	1	1
Q8VE37;A2CER2;Q6PFB2	Q8VE37;A2CER2;Q6PFB2	1;1;1	1;1;1	1;1;1	Regulator of chromosome condensation	Rcc1	sp|Q8VE37|RCC1_MOUSE Regulator of chromosome condensation OS=Mus musculus OX=10090 GN=Rcc1 PE=1 SV=1;tr|A2CER2|A2CER2_MOUSE Regulator of chromosome condensation (Fragment) OS=Mus musculus OX=10090 GN=Rcc1 PE=1 SV=1;tr|Q6PFB2|Q6PFB2_MOUSE Rcc1 protein OS=Mu	3	1	1	1	0	0	1	0	0	0	0	1	1	0	0	0	0	0	0	1	0	0	0	0	1	0	0	0	0	1	1	0	0	0	0	0	0	1	0	0	0	0
A2RSJ4;Q8C318	A2RSJ4;Q8C318	2;1	2;1	2;1	UHRF1-binding protein 1-like	Uhrf1bp1l	sp|A2RSJ4|UH1BL_MOUSE UHRF1-binding protein 1-like OS=Mus musculus OX=10090 GN=Uhrf1bp1l PE=1 SV=2;tr|Q8C318|Q8C318_MOUSE UHRF1-binding protein 1-like (Fragment) OS=Mus musculus OX=10090 GN=Uhrf1bp1l PE=1 SV=1	2	2	2	2	0	1	0	0	0	0	0	0	0	1	0	0	0	0	1	2	0	0	0	1	0	0	0	0	0	0	0	1	0	0	0	0	1	2	0	0	0	1
Q6PHQ9;Q91YZ8;A3KFU5;A3KFU8	Q6PHQ9;Q91YZ8;A3KFU5;A3KFU8	7;7;7;7	2;2;2;2	2;2;2;2	Polyadenylate-binding protein	Pabpc4	tr|Q6PHQ9|Q6PHQ9_MOUSE Polyadenylate-binding protein OS=Mus musculus OX=10090 GN=Pabpc4 PE=1 SV=1;tr|Q91YZ8|Q91YZ8_MOUSE Polyadenylate-binding protein OS=Mus musculus OX=10090 GN=Pabpc4 PE=1 SV=1;tr|A3KFU5|A3KFU5_MOUSE Polyadenylate-binding protein OS=Mus	4	7	2	2	4	5	4	5	5	5	4	2	5	5	2	4	4	4	5	5	5	5	1	1	2	2	1	1	1	0	2	2	0	1	1	1	2	2	2	2	1	1
Q9D8V0;Q6PGJ8;A3KGR9	Q9D8V0;Q6PGJ8;A3KGR9	1;1;1	1;1;1	1;1;1	Minor histocompatibility antigen H13	Hm13;H13	sp|Q9D8V0|HM13_MOUSE Minor histocompatibility antigen H13 OS=Mus musculus OX=10090 GN=Hm13 PE=1 SV=1;tr|Q6PGJ8|Q6PGJ8_MOUSE H13 protein OS=Mus musculus OX=10090 GN=H13 PE=1 SV=1;tr|A3KGR9|A3KGR9_MOUSE Histocompatibility 13 (Fragment) OS=Mus musculus OX=100	3	1	1	1	1	1	1	0	1	1	0	0	1	1	1	1	1	1	1	1	1	1	1	1	1	0	1	1	0	0	1	1	1	1	1	1	1	1	1	1	1	1
A3KGU7;A3KGU9;E9Q447;A3KGU5;A3KGU4;A0A5F8MQC3;P08032	A3KGU7;A3KGU9;E9Q447;A3KGU5	174;174;172;172;9;2;1	174;174;172;172;9;2;1	1;1;1;1;0;0;0		Sptan1	tr|A3KGU7|A3KGU7_MOUSE Spectrin alpha chain, non-erythrocytic 1 OS=Mus musculus OX=10090 GN=Sptan1 PE=1 SV=1;tr|A3KGU9|A3KGU9_MOUSE Spectrin alpha chain, non-erythrocytic 1 OS=Mus musculus OX=10090 GN=Sptan1 PE=1 SV=2;tr|E9Q447|E9Q447_MOUSE Spectrin alpha	7	174	174	1	137	142	139	141	116	110	63	72	124	118	133	129	110	110	140	146	149	146	137	142	139	141	116	110	63	72	124	118	133	129	110	110	140	146	149	146	1	1
Q7M6W1;A3QM89	Q7M6W1;A3QM89	4;4	1;1	1;1	Reticulon	Rtn1	tr|Q7M6W1|Q7M6W1_MOUSE Reticulon OS=Mus musculus OX=10090 GN=Rtn1 PE=1 SV=1;tr|A3QM89|A3QM89_MOUSE Reticulon (Fragment) OS=Mus musculus OX=10090 GN=Rtn1 PE=1 SV=1	2	4	1	1	3	3	2	3	4	4	2	2	3	3	3	3	2	2	2	2	3	3	0	0	1	1	1	1	0	0	1	1	1	1	0	0	1	1	1	1	0	0
A6H5Z3	A6H5Z3	2	2	2	Exocyst complex component 6B	Exoc6b	sp|A6H5Z3|EXC6B_MOUSE Exocyst complex component 6B OS=Mus musculus OX=10090 GN=Exoc6b PE=1 SV=1	1	2	2	2	1	1	0	1	0	0	0	0	0	0	0	0	0	0	1	1	1	0	1	1	0	1	0	0	0	0	0	0	0	0	0	0	1	1	1	0	1	1
A6MDD2;Q60673;P80560	A6MDD2;Q60673;P80560	2;2;1	2;2;1	2;2;1	Receptor-type tyrosine-protein phosphatase-like N;Receptor-type tyrosine-protein phosphatase N2	Ptprn;Ptprn2	tr|A6MDD2|A6MDD2_MOUSE Protein tyrosine phosphatase receptor type N OS=Mus musculus OX=10090 GN=Ptprn PE=1 SV=1;sp|Q60673|PTPRN_MOUSE Receptor-type tyrosine-protein phosphatase-like N OS=Mus musculus OX=10090 GN=Ptprn PE=1 SV=2;sp|P80560|PTPR2_MOUSE Recept	3	2	2	2	1	1	1	1	1	2	1	1	2	1	1	2	1	1	1	1	0	1	1	1	1	1	1	2	1	1	2	1	1	2	1	1	1	1	0	1	1	1
A6PWS5	A6PWS5	6	1	1		Gsn	tr|A6PWS5|A6PWS5_MOUSE Macrophage-capping protein (Fragment) OS=Mus musculus OX=10090 GN=Gsn PE=1 SV=1	1	6	1	1	3	3	2	2	2	2	2	2	3	3	1	1	3	4	3	4	5	4	0	0	0	0	0	0	0	1	0	1	0	0	0	1	0	0	1	1	0	0
Q91V57;D6RCX8;A7VK13	Q91V57;D6RCX8;A7VK13	1;1;1	1;1;1	1;1;1	N-chimaerin	Chn1	sp|Q91V57|CHIN_MOUSE N-chimaerin OS=Mus musculus OX=10090 GN=Chn1 PE=1 SV=2;tr|D6RCX8|D6RCX8_MOUSE N-chimaerin OS=Mus musculus OX=10090 GN=Chn1 PE=1 SV=1;tr|A7VK13|A7VK13_MOUSE Alpha2-chimerin OS=Mus musculus OX=10090 GN=Chn1 PE=1 SV=1	3	1	1	1	1	1	0	0	0	1	0	0	0	0	0	0	0	1	0	0	1	1	1	1	0	0	0	1	0	0	0	0	0	0	0	1	0	0	1	1	1	1
G5E8D1;A9JTY7;O70562;O70558;O70555;O70554;O70559	G5E8D1;A9JTY7;O70562;O70558;O70555;O70554;O70559	1;1;1;1;1;1;1	1;1;1;1;1;1;1	1;1;1;1;1;1;1	Small proline-rich protein 2K;Small proline-rich protein 2G;Small proline-rich protein 2D;Small proline-rich protein 2B;Small proline-rich protein 2H	Sprr2k;Sprr2b;Sprr2g;Sprr2d;Sprr2h	tr|G5E8D1|G5E8D1_MOUSE Small proline-rich protein 2K OS=Mus musculus OX=10090 GN=Sprr2k PE=3 SV=1;tr|A9JTY7|A9JTY7_MOUSE Small proline-rich protein 2B OS=Mus musculus OX=10090 GN=Sprr2b PE=2 SV=1;sp|O70562|SPR2K_MOUSE Small proline-rich protein 2K OS=Mus m	7	1	1	1	0	0	0	0	0	1	0	0	0	0	0	1	1	0	0	0	1	1	0	0	0	0	0	1	0	0	0	0	0	1	1	0	0	0	1	1	0	0
P63044;B0QZN5	P63044;B0QZN5	4;4	4;4	3;3	Vesicle-associated membrane protein 2	Vamp2	sp|P63044|VAMP2_MOUSE Vesicle-associated membrane protein 2 OS=Mus musculus OX=10090 GN=Vamp2 PE=1 SV=2;tr|B0QZN5|B0QZN5_MOUSE Synaptobrevin-2 OS=Mus musculus OX=10090 GN=Vamp2 PE=1 SV=1	2	4	4	3	2	3	1	2	0	1	2	1	2	2	2	1	2	2	2	2	1	1	2	3	1	2	0	1	2	1	2	2	2	1	2	2	2	2	1	1	1	2
Q8BHC4;B0QZX9	Q8BHC4;B0QZX9	1;1	1;1	1;1	Dephospho-CoA kinase domain-containing protein	Dcakd	sp|Q8BHC4|DCAKD_MOUSE Dephospho-CoA kinase domain-containing protein OS=Mus musculus OX=10090 GN=Dcakd PE=1 SV=1;tr|B0QZX9|B0QZX9_MOUSE Dephospho-CoA kinase domain-containing protein (Fragment) OS=Mus musculus OX=10090 GN=Dcakd PE=1 SV=1	2	1	1	1	1	1	0	1	1	0	0	0	1	1	1	1	0	0	1	1	1	1	1	1	0	1	1	0	0	0	1	1	1	1	0	0	1	1	1	1	1	1
O09044;B0R029;E9Q8A1;B0R030;Q9D3L3	O09044;B0R029;E9Q8A1;B0R030;Q9D3L3	2;2;2;2;2	1;1;1;1;1	1;1;1;1;1	Synaptosomal-associated protein 23;Synaptosomal-associated protein	Snap23	sp|O09044|SNP23_MOUSE Synaptosomal-associated protein 23 OS=Mus musculus OX=10090 GN=Snap23 PE=1 SV=1;tr|B0R029|B0R029_MOUSE Synaptosomal-associated protein 23 (Fragment) OS=Mus musculus OX=10090 GN=Snap23 PE=1 SV=8;tr|E9Q8A1|E9Q8A1_MOUSE Synaptosomal-asso	5	2	1	1	2	1	2	0	2	1	0	0	2	1	2	2	2	2	1	2	1	1	1	1	1	0	1	1	0	0	1	0	1	1	1	1	0	1	0	1	1	1
B0V2N1	B0V2N1	2	2	2	Receptor-type tyrosine-protein phosphatase S	Ptprs	sp|B0V2N1|PTPRS_MOUSE Receptor-type tyrosine-protein phosphatase S OS=Mus musculus OX=10090 GN=Ptprs PE=1 SV=1	1	2	2	2	0	1	1	1	2	1	0	0	0	0	1	1	1	0	0	0	1	1	0	1	1	1	2	1	0	0	0	0	1	1	1	0	0	0	1	1	0	1
B1APX2	B1APX2	1	1	1		5031439G07Rik	tr|B1APX2|B1APX2_MOUSE RIKEN cDNA 5031439G07 gene OS=Mus musculus OX=10090 GN=5031439G07Rik PE=1 SV=1	1	1	1	1	0	1	0	0	1	1	0	0	0	0	0	1	1	1	0	0	1	1	0	1	0	0	1	1	0	0	0	0	0	1	1	1	0	0	1	1	0	1
Q9D7X3;B1AQF4;Q3V2Y9;H3BKD1;H3BKL8	Q9D7X3;B1AQF4;Q3V2Y9;H3BKD1;H3BKL8	3;3;2;2;2	3;3;2;2;2	3;3;2;2;2	Dual specificity protein phosphatase 3	Dusp3	sp|Q9D7X3|DUS3_MOUSE Dual specificity protein phosphatase 3 OS=Mus musculus OX=10090 GN=Dusp3 PE=1 SV=1;tr|B1AQF4|B1AQF4_MOUSE Dual specificity protein phosphatase OS=Mus musculus OX=10090 GN=Dusp3 PE=1 SV=1;tr|Q3V2Y9|Q3V2Y9_MOUSE Protein-serine/threonine	5	3	3	3	2	1	1	0	1	1	2	2	1	2	1	2	1	2	3	3	3	2	2	1	1	0	1	1	2	2	1	2	1	2	1	2	3	3	3	2	2	1
O08573;B1AQR8;G3X9T7	O08573;B1AQR8;G3X9T7	1;1;1	1;1;1	1;1;1	Galectin-9;Galectin	Lgals9	sp|O08573|LEG9_MOUSE Galectin-9 OS=Mus musculus OX=10090 GN=Lgals9 PE=1 SV=1;tr|B1AQR8|B1AQR8_MOUSE Galectin OS=Mus musculus OX=10090 GN=Lgals9 PE=1 SV=1;tr|G3X9T7|G3X9T7_MOUSE Galectin-9 OS=Mus musculus OX=10090 GN=Lgals9 PE=1 SV=1	3	1	1	1	0	0	1	1	1	1	0	1	1	1	0	0	0	0	1	1	1	0	0	0	1	1	1	1	0	1	1	1	0	0	0	0	1	1	1	0	0	0
Q8CHH9;B1AQZ0;B7ZC46;B1AQY9	Q8CHH9;B1AQZ0;B7ZC46;B1AQY9	5;5;5;5	3;3;3;3	3;3;3;3	Septin-8	2021-09-08	sp|Q8CHH9|SEPT8_MOUSE Septin-8 OS=Mus musculus OX=10090 GN=Septin8 PE=1 SV=4;tr|B1AQZ0|B1AQZ0_MOUSE Septin-8 OS=Mus musculus OX=10090 GN=Septin8 PE=1 SV=1;tr|B7ZC46|B7ZC46_MOUSE Septin OS=Mus musculus OX=10090 GN=Septin8 PE=1 SV=1;tr|B1AQY9|B1AQY9_MOUSE Se	4	5	3	3	0	1	4	4	2	2	0	0	3	3	1	1	0	2	4	5	1	3	0	1	3	3	2	1	0	0	2	2	1	1	0	1	3	3	1	2	0	1
B1AR13;Z4YKM2;B2RWE3	B1AR13;Z4YKM2;B2RWE3	2;2;2	2;2;2	2;2;2	CDGSH iron-sulfur domain-containing protein 3, mitochondrial	Cisd3	sp|B1AR13|CISD3_MOUSE CDGSH iron-sulfur domain-containing protein 3, mitochondrial OS=Mus musculus OX=10090 GN=Cisd3 PE=1 SV=1;tr|Z4YKM2|Z4YKM2_MOUSE CDGSH iron-sulfur domain-containing protein 3, mitochondrial OS=Mus musculus OX=10090 GN=Cisd3 PE=1 SV=1;t	3	2	2	2	0	2	1	1	2	2	0	0	1	1	1	2	0	0	1	1	1	2	0	2	1	1	2	2	0	0	1	1	1	2	0	0	1	1	1	2	0	2
P61255;B1ARA3;B1ARA5	P61255;B1ARA3;B1ARA5	11;11;9	11;11;9	11;11;9	60S ribosomal protein L26	Rpl26	sp|P61255|RL26_MOUSE 60S ribosomal protein L26 OS=Mus musculus OX=10090 GN=Rpl26 PE=1 SV=1;tr|B1ARA3|B1ARA3_MOUSE 60S ribosomal protein L26 (Fragment) OS=Mus musculus OX=10090 GN=Rpl26 PE=1 SV=1;tr|B1ARA5|B1ARA5_MOUSE 60S ribosomal protein L26 OS=Mus muscu	3	11	11	11	5	6	8	9	7	7	6	4	9	9	11	11	6	5	9	8	10	10	5	6	8	9	7	7	6	4	9	9	11	11	6	5	9	8	10	10	5	6
B1ARU4;E9PVY8;Q9QXZ0;A0A571BGC6;A0A571BF93;A0A0A0MQA6;E9QA63;F7ACR9;F6Q750;E9QNP1;F6XCT0;F6SHS0;F6RCJ3;F6YKN8;A0A5F8MP99;F6RL59	B1ARU4;E9PVY8;Q9QXZ0;A0A571BGC6;A0A571BF93;A0A0A0MQA6;E9QA63;F7ACR9;F6Q750;E9QNP1;F6XCT0;F6SHS0	8;8;7;7;7;7;7;6;5;5;4;4;2;2;1;1	6;6;5;6;6;6;5;6;5;5;4;4;1;1;1;1	6;6;5;6;6;6;5;6;5;5;4;4;1;1;1;1	Microtubule-actin cross-linking factor 1	Macf1	tr|B1ARU4|B1ARU4_MOUSE Microtubule-actin cross-linking factor 1 OS=Mus musculus OX=10090 GN=Macf1 PE=1 SV=1;tr|E9PVY8|E9PVY8_MOUSE Microtubule-actin cross-linking factor 1 OS=Mus musculus OX=10090 GN=Macf1 PE=1 SV=2;sp|Q9QXZ0|MACF1_MOUSE Microtubule-actin	16	8	6	6	3	4	4	3	3	3	4	3	1	2	4	2	3	2	5	4	4	2	2	3	2	2	2	2	2	1	0	1	2	1	1	1	3	2	2	1	2	3
Q99LY9;B1ARW4	Q99LY9;B1ARW4	2;2	2;2	2;2	NADH dehydrogenase [ubiquinone] iron-sulfur protein 5;NADH dehydrogenase [ubiquinone] iron-sulfur protein 5, N-terminally processed	Ndufs5	sp|Q99LY9|NDUS5_MOUSE NADH dehydrogenase [ubiquinone] iron-sulfur protein 5 OS=Mus musculus OX=10090 GN=Ndufs5 PE=1 SV=3;tr|B1ARW4|B1ARW4_MOUSE Complex I-15 kDa (Fragment) OS=Mus musculus OX=10090 GN=Ndufs5 PE=1 SV=1	2	2	2	2	1	1	1	1	0	0	1	0	2	1	1	1	1	1	1	2	0	1	1	1	1	1	0	0	1	0	2	1	1	1	1	1	1	2	0	1	1	1
Q60631;B1AT92	Q60631;B1AT92	2;2	2;2	2;2	Growth factor receptor-bound protein 2	Grb2	sp|Q60631|GRB2_MOUSE Growth factor receptor-bound protein 2 OS=Mus musculus OX=10090 GN=Grb2 PE=1 SV=1;tr|B1AT92|B1AT92_MOUSE Growth factor receptor-bound protein 2 OS=Mus musculus OX=10090 GN=Grb2 PE=1 SV=1	2	2	2	2	1	2	2	1	2	2	1	1	1	1	1	1	2	2	2	2	1	1	1	2	2	1	2	2	1	1	1	1	1	1	2	2	2	2	1	1	1	2
P47740;B1AV77;B1ATI0;P47739	P47740;B1AV77;B1ATI0	6;6;6;1	6;6;6;1	6;6;6;1	Fatty aldehyde dehydrogenase;Aldehyde dehydrogenase	Aldh3a2	sp|P47740|AL3A2_MOUSE Aldehyde dehydrogenase family 3 member A2 OS=Mus musculus OX=10090 GN=Aldh3a2 PE=1 SV=2;tr|B1AV77|B1AV77_MOUSE Aldehyde dehydrogenase OS=Mus musculus OX=10090 GN=Aldh3a2 PE=1 SV=1;tr|B1ATI0|B1ATI0_MOUSE Aldehyde dehydrogenase OS=Mus m	4	6	6	6	1	1	4	4	1	1	1	0	5	3	2	2	1	1	4	5	2	2	1	1	4	4	1	1	1	0	5	3	2	2	1	1	4	5	2	2	1	1
P47809;B1ATL6	P47809;B1ATL6	1;1	1;1	1;1	Dual specificity mitogen-activated protein kinase kinase 4	Map2k4	sp|P47809|MP2K4_MOUSE Dual specificity mitogen-activated protein kinase kinase 4 OS=Mus musculus OX=10090 GN=Map2k4 PE=1 SV=2;tr|B1ATL6|B1ATL6_MOUSE Dual-specificity mitogen-activated protein kinase kinase 4 (Fragment) OS=Mus musculus OX=10090 GN=Map2k4 PE	2	1	1	1	1	1	1	1	1	1	0	0	1	1	1	0	0	0	1	1	1	1	1	1	1	1	1	1	0	0	1	1	1	0	0	0	1	1	1	1	1	1
Q80Y81;B1ATP7	Q80Y81;B1ATP7	1;1	1;1	1;1	Zinc phosphodiesterase ELAC protein 2	Elac2	sp|Q80Y81|RNZ2_MOUSE Zinc phosphodiesterase ELAC protein 2 OS=Mus musculus OX=10090 GN=Elac2 PE=1 SV=1;tr|B1ATP7|B1ATP7_MOUSE ElaC homolog protein 2 OS=Mus musculus OX=10090 GN=Elac2 PE=1 SV=1	2	1	1	1	0	0	0	0	0	0	0	0	0	0	0	0	0	0	1	1	0	0	0	0	0	0	0	0	0	0	0	0	0	0	0	0	1	1	0	0	0	0
Q99MD9;B1AU76;B1AU75	Q99MD9;B1AU76;B1AU75	2;2;2	2;2;2	2;2;2	Nuclear autoantigenic sperm protein	Nasp	sp|Q99MD9|NASP_MOUSE Nuclear autoantigenic sperm protein OS=Mus musculus OX=10090 GN=Nasp PE=1 SV=2;tr|B1AU76|B1AU76_MOUSE Nuclear autoantigenic sperm protein OS=Mus musculus OX=10090 GN=Nasp PE=1 SV=1;tr|B1AU75|B1AU75_MOUSE Nuclear autoantigenic sperm pro	3	2	2	2	2	2	2	2	1	1	0	1	2	2	2	2	2	2	2	2	0	1	2	2	2	2	1	1	0	1	2	2	2	2	2	2	2	2	0	1	2	2
B1AUC7;Z4YMR3;Z4YJK0	B1AUC7;Z4YMR3;Z4YJK0	1;1;1	1;1;1	1;1;1	Rho GTPase-activating protein 36	Arhgap36	sp|B1AUC7|RHG36_MOUSE Rho GTPase-activating protein 36 OS=Mus musculus OX=10090 GN=Arhgap36 PE=2 SV=1;tr|Z4YMR3|Z4YMR3_MOUSE Rho GTPase-activating protein 36 (Fragment) OS=Mus musculus OX=10090 GN=Arhgap36 PE=4 SV=7;tr|Z4YJK0|Z4YJK0_MOUSE Rho GTPase-activa	3	1	1	1	1	1	0	0	1	1	1	1	0	0	1	1	1	1	0	0	1	1	1	1	0	0	1	1	1	1	0	0	1	1	1	1	0	0	1	1	1	1
Q61191;B1AUX2;F6SJS2	Q61191;B1AUX2	3;3;1	3;3;1	3;3;1	Host cell factor 1;HCF N-terminal chain 1;HCF N-terminal chain 2;HCF N-terminal chain 3;HCF N-terminal chain 4;HCF N-terminal chain 5;HCF N-terminal chain 6;HCF C-terminal chain 1;HCF C-terminal chain 2;HCF C-terminal chain 3;HCF C-terminal chain 4;HCF C-terminal chain 5;HCF C-terminal chain 6	Hcfc1	sp|Q61191|HCFC1_MOUSE Host cell factor 1 OS=Mus musculus OX=10090 GN=Hcfc1 PE=1 SV=2;tr|B1AUX2|B1AUX2_MOUSE Host cell factor 1 OS=Mus musculus OX=10090 GN=Hcfc1 PE=1 SV=1	3	3	3	3	2	2	0	1	0	1	1	0	0	0	1	1	1	2	2	0	2	2	2	2	0	1	0	1	1	0	0	0	1	1	1	2	2	0	2	2	2	2
B1AVH7	B1AVH7	2	2	2	TBC1 domain family member 2A	Tbc1d2	sp|B1AVH7|TBD2A_MOUSE TBC1 domain family member 2A OS=Mus musculus OX=10090 GN=Tbc1d2 PE=2 SV=1	1	2	2	2	0	0	0	0	1	1	0	0	1	0	0	0	0	0	0	0	0	0	0	0	0	0	1	1	0	0	1	0	0	0	0	0	0	0	0	0	0	0
Q9JJZ4;B1AWT7;F6SPK0	Q9JJZ4;B1AWT7;F6SPK0	1;1;1	1;1;1	1;1;1	Ubiquitin-conjugating enzyme E2 J1	Ube2j1	sp|Q9JJZ4|UB2J1_MOUSE Ubiquitin-conjugating enzyme E2 J1 OS=Mus musculus OX=10090 GN=Ube2j1 PE=1 SV=2;tr|B1AWT7|B1AWT7_MOUSE Ubiquitin-conjugating enzyme E2 J1 (Fragment) OS=Mus musculus OX=10090 GN=Ube2j1 PE=1 SV=1;tr|F6SPK0|F6SPK0_MOUSE Ubiquitin-conjuga	3	1	1	1	0	0	0	0	0	0	0	0	0	0	0	0	0	0	1	1	0	0	0	0	0	0	0	0	0	0	0	0	0	0	0	0	1	1	0	0	0	0
P18654;B1AXN9	P18654;B1AXN9	2;2	2;2	2;2	Ribosomal protein S6 kinase alpha-3	Rps6ka3	sp|P18654|KS6A3_MOUSE Ribosomal protein S6 kinase alpha-3 OS=Mus musculus OX=10090 GN=Rps6ka3 PE=1 SV=2;tr|B1AXN9|B1AXN9_MOUSE Non-specific serine/threonine protein kinase OS=Mus musculus OX=10090 GN=Rps6ka3 PE=1 SV=1	2	2	2	2	1	2	1	1	1	1	0	0	1	1	1	1	1	1	1	1	1	2	1	2	1	1	1	1	0	0	1	1	1	1	1	1	1	1	1	2	1	2
Q60899;B1AXZ0;Q80UJ0;Q3UR02;Q80Y51;B1AXZ6;B1AXZ4;B1AXZ5;H3BLG7;A2A9R4;A2A9R5;A0A1L1SUG6	Q60899;B1AXZ0;Q80UJ0;Q3UR02;Q80Y51;B1AXZ6;B1AXZ4;B1AXZ5	12;12;12;12;12;12;12;12;3;3;1;1	12;12;12;12;12;12;12;12;3;3;1;1	4;4;4;4;4;4;4;4;0;0;0;0	ELAV-like protein 2;ELAV-like protein	Elavl2	sp|Q60899|ELAV2_MOUSE ELAV-like protein 2 OS=Mus musculus OX=10090 GN=Elavl2 PE=1 SV=1;tr|B1AXZ0|B1AXZ0_MOUSE ELAV-like protein OS=Mus musculus OX=10090 GN=Elavl2 PE=1 SV=1;tr|Q80UJ0|Q80UJ0_MOUSE ELAV-like protein OS=Mus musculus OX=10090 GN=Elavl2 PE=1 SV	12	12	12	4	5	5	9	6	9	6	4	3	7	7	7	7	5	4	10	9	7	7	5	5	9	6	9	6	4	3	7	7	7	7	5	4	10	9	7	7	2	1
Q9Z0T9;B1AYG7;B1AYG6	Q9Z0T9;B1AYG7;B1AYG6	1;1;1	1;1;1	1;1;1	Integrin beta-6;Integrin beta	Itgb6	sp|Q9Z0T9|ITB6_MOUSE Integrin beta-6 OS=Mus musculus OX=10090 GN=Itgb6 PE=1 SV=1;tr|B1AYG7|B1AYG7_MOUSE Integrin beta (Fragment) OS=Mus musculus OX=10090 GN=Itgb6 PE=1 SV=1;tr|B1AYG6|B1AYG6_MOUSE Integrin beta OS=Mus musculus OX=10090 GN=Itgb6 PE=1 SV=1	3	1	1	1	1	1	0	1	0	0	0	0	1	0	0	1	1	1	0	0	1	1	1	1	0	1	0	0	0	0	1	0	0	1	1	1	0	0	1	1	1	1
Q9CZ30;B1AYJ9	Q9CZ30;B1AYJ9	2;2	2;2	2;2	Obg-like ATPase 1	Ola1	sp|Q9CZ30|OLA1_MOUSE Obg-like ATPase 1 OS=Mus musculus OX=10090 GN=Ola1 PE=1 SV=1;tr|B1AYJ9|B1AYJ9_MOUSE Obg-like ATPase 1 OS=Mus musculus OX=10090 GN=Ola1 PE=1 SV=1	2	2	2	2	1	1	0	0	0	1	1	1	0	0	1	0	1	1	2	1	1	1	1	1	0	0	0	1	1	1	0	0	1	0	1	1	2	1	1	1	1	1
B1AYL1	B1AYL1	3	3	3	Sodium channel protein	Scn7a	tr|B1AYL1|B1AYL1_MOUSE Sodium channel protein OS=Mus musculus OX=10090 GN=Scn7a PE=1 SV=1	1	3	3	3	1	0	1	0	1	1	0	0	0	1	1	1	0	1	2	2	1	3	1	0	1	0	1	1	0	0	0	1	1	1	0	1	2	2	1	3	1	0
Q3UMF0;B1AZ15;B1AZ14;B1AZ26	Q3UMF0;B1AZ15;B1AZ14	5;5;5;1	5;5;5;1	5;5;5;1	Cordon-bleu protein-like 1	Cobll1	sp|Q3UMF0|COBL1_MOUSE Cordon-bleu protein-like 1 OS=Mus musculus OX=10090 GN=Cobll1 PE=1 SV=2;tr|B1AZ15|B1AZ15_MOUSE Cordon-bleu protein-like 1 OS=Mus musculus OX=10090 GN=Cobll1 PE=1 SV=1;tr|B1AZ14|B1AZ14_MOUSE Cordon-bleu protein-like 1 OS=Mus musculus O	4	5	5	5	3	3	1	1	2	1	0	0	1	0	0	0	2	3	2	1	3	3	3	3	1	1	2	1	0	0	1	0	0	0	2	3	2	1	3	3	3	3
B1AZA5;D3YWD3	B1AZA5;D3YWD3	2;2	2;2	2;2	Transmembrane protein 245	Tmem245	sp|B1AZA5|TM245_MOUSE Transmembrane protein 245 OS=Mus musculus OX=10090 GN=Tmem245 PE=1 SV=1;tr|D3YWD3|D3YWD3_MOUSE Transmembrane protein 245 OS=Mus musculus OX=10090 GN=Tmem245 PE=1 SV=1	2	2	2	2	1	1	1	1	2	1	1	1	2	1	1	2	1	2	2	1	1	1	1	1	1	1	2	1	1	1	2	1	1	2	1	2	2	1	1	1	1	1
Q6PDN3;B1B1A8	Q6PDN3;B1B1A8	2;2	2;2	2;2	Myosin light chain kinase, smooth muscle;Myosin light chain kinase, smooth muscle, deglutamylated form	Mylk	sp|Q6PDN3|MYLK_MOUSE Myosin light chain kinase, smooth muscle OS=Mus musculus OX=10090 GN=Mylk PE=1 SV=3;tr|B1B1A8|B1B1A8_MOUSE Myosin light chain kinase, smooth muscle OS=Mus musculus OX=10090 GN=Mylk PE=1 SV=1	2	2	2	2	2	2	2	2	2	2	1	1	2	2	2	2	2	2	2	2	2	2	2	2	2	2	2	2	1	1	2	2	2	2	2	2	2	2	2	2	2	2
P61979;B2M1R6;H3BKD0;A0A286YDM3;H3BK96;H3BLL4;H3BKI8;A0A286YCM2;A0A286YEC4;A0A286YDH1;Q8BT23;A0A286YE41;H3BJ43;H3BJS9;H3BLP7	P61979;B2M1R6;H3BKD0;A0A286YDM3;H3BK96;H3BLL4;H3BKI8;A0A286YCM2	19;19;16;15;15;13;12;12;8;7;6;5;5;5;4	19;19;16;15;15;13;12;12;8;7;6;5;5;5;4	19;19;16;15;15;13;12;12;8;7;6;5;5;5;4	Heterogeneous nuclear ribonucleoprotein K	Hnrnpk	sp|P61979|HNRPK_MOUSE Heterogeneous nuclear ribonucleoprotein K OS=Mus musculus OX=10090 GN=Hnrnpk PE=1 SV=1;tr|B2M1R6|B2M1R6_MOUSE Heterogeneous nuclear ribonucleoprotein K OS=Mus musculus OX=10090 GN=Hnrnpk PE=1 SV=1;tr|H3BKD0|H3BKD0_MOUSE Heterogeneous	15	19	19	19	15	15	16	16	15	12	8	9	16	16	15	12	14	13	17	18	18	17	15	15	16	16	15	12	8	9	16	16	15	12	14	13	17	18	18	17	15	15
B2RQC6;E9QAI5;G3UWN2;E9QAT6	B2RQC6;E9QAI5;G3UWN2;E9QAT6	4;4;4;3	4;4;4;3	4;4;4;3	CAD protein;Glutamine-dependent carbamoyl-phosphate synthase;Aspartate carbamoyltransferase;Dihydroorotase	Cad	sp|B2RQC6|PYR1_MOUSE CAD protein OS=Mus musculus OX=10090 GN=Cad PE=1 SV=1;tr|E9QAI5|E9QAI5_MOUSE Aspartate carbamoyltransferase OS=Mus musculus OX=10090 GN=Cad PE=1 SV=1;tr|G3UWN2|G3UWN2_MOUSE CAD protein OS=Mus musculus OX=10090 GN=Cad PE=1 SV=1;tr|E9QAT	4	4	4	4	1	1	1	1	0	0	0	0	1	2	0	0	0	0	3	3	3	2	1	1	1	1	0	0	0	0	1	2	0	0	0	0	3	3	3	2	1	1
Q8CHG3;E9PWI6;B2RSU7;E0CYI9;E0CY89	Q8CHG3;E9PWI6;B2RSU7;E0CYI9	5;5;5;4;2	5;5;5;4;2	5;5;5;4;2	GRIP and coiled-coil domain-containing protein 2	Gcc2	sp|Q8CHG3|GCC2_MOUSE GRIP and coiled-coil domain-containing protein 2 OS=Mus musculus OX=10090 GN=Gcc2 PE=1 SV=2;tr|E9PWI6|E9PWI6_MOUSE GRIP and coiled-coil domain-containing protein 2 OS=Mus musculus OX=10090 GN=Gcc2 PE=1 SV=1;tr|B2RSU7|B2RSU7_MOUSE GRIP	5	5	5	5	3	2	1	2	3	3	0	0	0	1	2	1	3	2	0	1	2	1	3	2	1	2	3	3	0	0	0	1	2	1	3	2	0	1	2	1	3	2
B2RT14;K9J7B2;D3YZ96;D3Z748;G3UZC9;D3YZE6;D3Z7G0;Q6ZQM8;E9PXN7;Q64435;P70691;Q63886;Q62452;Q91WH2;Q8BJL9;Q8VCN3;D3YWN0;D3YUP6;Q3UEP4;Q8K169;P17717	B2RT14;K9J7B2;D3YZ96;D3Z748;G3UZC9;D3YZE6;D3Z7G0;Q6ZQM8;E9PXN7;Q64435;P70691;Q63886;Q62452	3;3;3;3;3;3;3;3;3;3;3;3;3;1;1;1;1;1;1;1;1	3;3;3;3;3;3;3;3;3;3;3;3;3;1;1;1;1;1;1;1;1	3;3;3;3;3;3;3;3;3;3;3;3;3;1;1;1;1;1;1;1;1	UDP-glucuronosyltransferase 1-7C;UDP-glucuronosyltransferase 1-6;UDP-glucuronosyltransferase 1-2;UDP-glucuronosyltransferase 1-1;UDP-glucuronosyltransferase 1-9	Ugt1a5;Ugt1a6b;Ugt1a7c;Ugt1a8;Ugt1a10;Ugt1a6a;Ugt1a6;Ugt1a2;Ugt1a1;Ugt1a9	tr|B2RT14|B2RT14_MOUSE UDP-glucuronosyltransferase OS=Mus musculus OX=10090 GN=Ugt1a5 PE=1 SV=1;tr|K9J7B2|K9J7B2_MOUSE UDP-glucuronosyltransferase OS=Mus musculus OX=10090 GN=Ugt1a6b PE=1 SV=1;tr|D3YZ96|D3YZ96_MOUSE UDP-glucuronosyltransferase (Fragment) O	21	3	3	3	2	2	3	2	3	3	0	0	3	2	2	2	2	1	1	3	2	3	2	2	3	2	3	3	0	0	3	2	2	2	2	1	1	3	2	3	2	2
Q61315;B2RUG9;E9QLQ9	Q61315;B2RUG9;E9QLQ9	1;1;1	1;1;1	1;1;1	Adenomatous polyposis coli protein	Apc	sp|Q61315|APC_MOUSE Adenomatous polyposis coli protein OS=Mus musculus OX=10090 GN=Apc PE=1 SV=1;tr|B2RUG9|B2RUG9_MOUSE Adenomatosis polyposis coli OS=Mus musculus OX=10090 GN=Apc PE=1 SV=1;tr|E9QLQ9|E9QLQ9_MOUSE Adenomatous polyposis coli protein OS=Mus m	3	1	1	1	0	0	0	0	0	0	0	0	0	0	0	0	0	0	0	0	0	1	0	0	0	0	0	0	0	0	0	0	0	0	0	0	0	0	0	1	0	0
B2RUJ5	B2RUJ5	1	1	1	Amyloid beta A4 precursor protein-binding family A member 1	Apba1	sp|B2RUJ5|APBA1_MOUSE Amyloid-beta A4 precursor protein-binding family A member 1 OS=Mus musculus OX=10090 GN=Apba1 PE=1 SV=2	1	1	1	1	1	1	1	1	1	1	0	0	1	1	0	0	0	1	1	1	1	1	1	1	1	1	1	1	0	0	1	1	0	0	0	1	1	1	1	1	1	1
B2RXC1	B2RXC1	2	2	2	Trafficking protein particle complex subunit 11	Trappc11	sp|B2RXC1|TPC11_MOUSE Trafficking protein particle complex subunit 11 OS=Mus musculus OX=10090 GN=Trappc11 PE=1 SV=1	1	2	2	2	1	0	0	0	0	0	0	0	0	0	0	0	1	0	1	2	1	1	1	0	0	0	0	0	0	0	0	0	0	0	1	0	1	2	1	1	1	0
Q8BVU0;E9Q892;B7ZWM8;B2RXP1;E9QAU9;E9Q0H5	Q8BVU0;E9Q892;B7ZWM8;B2RXP1;E9QAU9;E9Q0H5	2;2;2;2;2;1	2;2;2;2;2;1	2;2;2;2;2;1	Leucine-rich repeat and calponin homology domain-containing protein 3	Lrch3	sp|Q8BVU0|LRCH3_MOUSE DISP complex protein LRCH3 OS=Mus musculus OX=10090 GN=Lrch3 PE=1 SV=3;tr|E9Q892|E9Q892_MOUSE DISP complex protein LRCH3 OS=Mus musculus OX=10090 GN=Lrch3 PE=1 SV=1;tr|B7ZWM8|B7ZWM8_MOUSE DISP complex protein LRCH3 OS=Mus musculus OX=	6	2	2	2	2	2	1	0	2	2	1	1	0	1	1	1	2	2	0	1	2	2	2	2	1	0	2	2	1	1	0	1	1	1	2	2	0	1	2	2	2	2
B2RXS4	B2RXS4	2	2	2	Plexin-B2	Plxnb2	sp|B2RXS4|PLXB2_MOUSE Plexin-B2 OS=Mus musculus OX=10090 GN=Plxnb2 PE=1 SV=1	1	2	2	2	0	0	1	0	0	0	0	0	1	1	2	2	0	0	1	1	2	2	0	0	1	0	0	0	0	0	1	1	2	2	0	0	1	1	2	2	0	0
E9Q7L0;B2RXT3	E9Q7L0;B2RXT3	8;8	2;2	2;2		Ogdhl	tr|E9Q7L0|E9Q7L0_MOUSE Oxoglutarate dehydrogenase-like OS=Mus musculus OX=10090 GN=Ogdhl PE=1 SV=1;tr|B2RXT3|B2RXT3_MOUSE Ogdhl protein OS=Mus musculus OX=10090 GN=Ogdhl PE=1 SV=1	2	8	2	2	5	4	3	5	6	7	2	1	5	3	4	4	5	5	6	6	6	7	1	1	0	0	1	2	1	0	1	0	0	0	1	1	2	1	0	1	1	1
B2RY56;S4R2B0;S4R1X9;S4R2J1;S4R2F7;S4R2A4	B2RY56;S4R2B0	3;3;1;1;1;1	3;3;1;1;1;1	3;3;1;1;1;1	RNA-binding protein 25	Rbm25	sp|B2RY56|RBM25_MOUSE RNA-binding protein 25 OS=Mus musculus OX=10090 GN=Rbm25 PE=1 SV=2;tr|S4R2B0|S4R2B0_MOUSE RNA-binding protein 25 (Fragment) OS=Mus musculus OX=10090 GN=Rbm25 PE=1 SV=1	6	3	3	3	2	1	2	2	2	1	0	0	1	1	1	0	1	0	3	3	2	2	2	1	2	2	2	1	0	0	1	1	1	0	1	0	3	3	2	2	2	1
Q8BTM8;B7FAU9;B7FAV1;F6XC15;J3JS91;F6Z2C0;F7AVL7;A0A668KLG7	Q8BTM8;B7FAU9;B7FAV1	120;120;118;25;14;10;2;1	120;120;118;25;14;10;2;1	109;109;107;18;12;10;2;1	Filamin-A	Flna	sp|Q8BTM8|FLNA_MOUSE Filamin-A OS=Mus musculus OX=10090 GN=Flna PE=1 SV=5;tr|B7FAU9|B7FAU9_MOUSE Filamin, alpha OS=Mus musculus OX=10090 GN=Flna PE=1 SV=1;tr|B7FAV1|B7FAV1_MOUSE Filamin, alpha (Fragment) OS=Mus musculus OX=10090 GN=Flna PE=1 SV=1	8	120	120	109	87	90	67	66	97	90	56	58	73	73	72	67	78	77	97	95	103	105	87	90	67	66	97	90	56	58	73	73	72	67	78	77	97	95	103	105	77	80
Q9CZY3;B7ZBY7;E9PY39;B7ZBY6;B2KF55	Q9CZY3;B7ZBY7;E9PY39;B7ZBY6	3;3;3;2;1	1;1;1;0;0	1;1;1;0;0	Ubiquitin-conjugating enzyme E2 variant 1	Ube2v1;Gm20431	sp|Q9CZY3|UB2V1_MOUSE Ubiquitin-conjugating enzyme E2 variant 1 OS=Mus musculus OX=10090 GN=Ube2v1 PE=1 SV=1;tr|B7ZBY7|B7ZBY7_MOUSE Ubiquitin-conjugating enzyme E2 variant 1 OS=Mus musculus OX=10090 GN=Ube2v1 PE=4 SV=1;tr|E9PY39|E9PY39_MOUSE Predicted gene	5	3	1	1	3	3	2	1	3	3	0	0	1	1	1	0	3	1	2	3	2	3	1	1	1	1	1	1	0	0	0	0	0	0	1	0	1	1	0	1	1	1
Q8BXQ2;B7ZC19;F6U4X6	Q8BXQ2;B7ZC19;F6U4X6	2;2;1	2;2;1	2;2;1	GPI transamidase component PIG-T	Pigt	sp|Q8BXQ2|PIGT_MOUSE GPI transamidase component PIG-T OS=Mus musculus OX=10090 GN=Pigt PE=1 SV=2;tr|B7ZC19|B7ZC19_MOUSE GPI transamidase component PIG-T OS=Mus musculus OX=10090 GN=Pigt PE=1 SV=1;tr|F6U4X6|F6U4X6_MOUSE GPI transamidase component PIG-T (Fra	3	2	2	2	0	0	2	1	1	1	1	0	2	2	1	1	0	1	1	1	1	0	0	0	2	1	1	1	1	0	2	2	1	1	0	1	1	1	1	0	0	0
Q91W39;B7ZC24;B7ZC23	Q91W39;B7ZC24;B7ZC23	1;1;1	1;1;1	1;1;1	Nuclear receptor coactivator 5	Ncoa5	sp|Q91W39|NCOA5_MOUSE Nuclear receptor coactivator 5 OS=Mus musculus OX=10090 GN=Ncoa5 PE=1 SV=1;tr|B7ZC24|B7ZC24_MOUSE Nuclear receptor coactivator 5 OS=Mus musculus OX=10090 GN=Ncoa5 PE=1 SV=1;tr|B7ZC23|B7ZC23_MOUSE Nuclear receptor coactivator 5 OS=Mus	3	1	1	1	0	0	1	0	0	0	0	0	1	1	0	0	0	0	0	1	0	0	0	0	1	0	0	0	0	0	1	1	0	0	0	0	0	1	0	0	0	0
P70290;B7ZCL8;B7ZCL9;A2AN84;B7ZCM0	P70290;B7ZCL8;B7ZCL9;A2AN84	3;3;2;2;1	3;3;2;2;1	3;3;2;2;1	55 kDa erythrocyte membrane protein	Mpp1	sp|P70290|EM55_MOUSE 55 kDa erythrocyte membrane protein OS=Mus musculus OX=10090 GN=Mpp1 PE=1 SV=1;tr|B7ZCL8|B7ZCL8_MOUSE 55 kDa erythrocyte membrane protein OS=Mus musculus OX=10090 GN=Mpp1 PE=1 SV=1;tr|B7ZCL9|B7ZCL9_MOUSE 55 kDa erythrocyte membrane pro	5	3	3	3	1	1	1	1	1	1	0	0	2	1	2	1	1	2	3	3	2	2	1	1	1	1	1	1	0	0	2	1	2	1	1	2	3	3	2	2	1	1
Q80X19;B7ZNH7;K3W4R4;F7D5Y4	Q80X19;B7ZNH7;K3W4R4	9;9;9;3	9;9;9;3	9;9;9;3	Collagen alpha-1(XIV) chain	Col14a1	sp|Q80X19|COEA1_MOUSE Collagen alpha-1(XIV) chain OS=Mus musculus OX=10090 GN=Col14a1 PE=1 SV=2;tr|B7ZNH7|B7ZNH7_MOUSE Collagen alpha-1(XIV) chain OS=Mus musculus OX=10090 GN=Col14a1 PE=1 SV=1;tr|K3W4R4|K3W4R4_MOUSE Collagen alpha-1(XIV) chain OS=Mus muscu	4	9	9	9	2	3	7	8	2	3	1	0	6	6	3	5	1	1	3	6	2	3	2	3	7	8	2	3	1	0	6	6	3	5	1	1	3	6	2	3	2	3
Q78ZA7;B7ZNL2;A0A140LJB5;A0A140LI78;A0A140LJ37	Q78ZA7;B7ZNL2;A0A140LJB5	4;4;2;1;1	3;3;1;1;1	3;3;1;1;1	Nucleosome assembly protein 1-like 4	Nap1l4	sp|Q78ZA7|NP1L4_MOUSE Nucleosome assembly protein 1-like 4 OS=Mus musculus OX=10090 GN=Nap1l4 PE=1 SV=1;tr|B7ZNL2|B7ZNL2_MOUSE Nap1l4 protein OS=Mus musculus OX=10090 GN=Nap1l4 PE=1 SV=1;tr|A0A140LJB5|A0A140LJB5_MOUSE Nucleosome assembly protein 1-like 4 (	5	4	3	3	1	2	1	1	1	2	1	0	1	1	1	2	1	1	3	2	2	2	1	2	1	1	1	2	1	0	1	1	1	2	1	1	3	2	2	1	1	2
Q61235;B7ZNU9	Q61235;B7ZNU9	2;2	2;2	2;2	Beta-2-syntrophin	Sntb2	sp|Q61235|SNTB2_MOUSE Beta-2-syntrophin OS=Mus musculus OX=10090 GN=Sntb2 PE=1 SV=2;tr|B7ZNU9|B7ZNU9_MOUSE Beta-2-syntrophin OS=Mus musculus OX=10090 GN=Sntb2 PE=1 SV=1	2	2	2	2	1	1	0	0	0	0	0	0	0	0	0	0	0	0	2	2	2	1	1	1	0	0	0	0	0	0	0	0	0	0	0	0	2	2	2	1	1	1
Q9JIX8;Q52KR6;B8JJ90;B8JJ92;B8JJ91;F6RJ39	Q9JIX8;Q52KR6;B8JJ90;B8JJ92;B8JJ91;F6RJ39	3;3;3;3;3;3	3;3;3;3;3;3	3;3;3;3;3;3	Apoptotic chromatin condensation inducer in the nucleus	Acin1	sp|Q9JIX8|ACINU_MOUSE Apoptotic chromatin condensation inducer in the nucleus OS=Mus musculus OX=10090 GN=Acin1 PE=1 SV=3;tr|Q52KR6|Q52KR6_MOUSE Acin1 protein OS=Mus musculus OX=10090 GN=Acin1 PE=1 SV=1;tr|B8JJ90|B8JJ90_MOUSE Apoptotic chromatin condensati	6	3	3	3	2	2	0	0	3	3	0	0	0	0	2	2	1	2	0	0	2	2	2	2	0	0	3	3	0	0	0	0	2	2	1	2	0	0	2	2	2	2
Q8BSS9;F7CYX4;B8QI34	Q8BSS9;F7CYX4;B8QI34	2;2;2	2;2;2	2;2;2	Liprin-alpha-2	Ppfia2	sp|Q8BSS9|LIPA2_MOUSE Liprin-alpha-2 OS=Mus musculus OX=10090 GN=Ppfia2 PE=1 SV=2;tr|F7CYX4|F7CYX4_MOUSE Liprin-alpha-2 OS=Mus musculus OX=10090 GN=Ppfia2 PE=1 SV=1;tr|B8QI34|B8QI34_MOUSE Liprin-alpha-2 OS=Mus musculus OX=10090 GN=Ppfia2 PE=1 SV=1	3	2	2	2	2	1	0	0	1	0	0	0	1	0	0	0	1	1	1	1	0	1	2	1	0	0	1	0	0	0	1	0	0	0	1	1	1	1	0	1	2	1
B9EHT4;D3Z115	B9EHT4;D3Z115	2;1	2;1	2;1	CAP-Gly domain-containing linker protein 3	Clip3	sp|B9EHT4|CLIP3_MOUSE CAP-Gly domain-containing linker protein 3 OS=Mus musculus OX=10090 GN=Clip3 PE=1 SV=1;tr|D3Z115|D3Z115_MOUSE CAP-Gly domain-containing linker protein 3 (Fragment) OS=Mus musculus OX=10090 GN=Clip3 PE=1 SV=8	2	2	2	2	2	2	0	1	0	0	0	1	0	1	0	0	0	0	2	2	1	0	2	2	0	1	0	0	0	1	0	1	0	0	0	0	2	2	1	0	2	2
B9EJ80	B9EJ80	1	1	1		Pdzd8	sp|B9EJ80|PDZD8_MOUSE PDZ domain-containing protein 8 OS=Mus musculus OX=10090 GN=Pdzd8 PE=1 SV=1	1	1	1	1	1	1	0	0	1	1	0	0	0	0	0	0	1	0	0	0	1	1	1	1	0	0	1	1	0	0	0	0	0	0	1	0	0	0	1	1	1	1
Q61411;P32883;C0H5X4;P08556;B2KGV5;E9Q8V2;E9PVD5;A0A0G2JGM2;A0A0N4SVY1;A0A0G2JE25;A0A0G2JGP4;Q9D091	Q61411;P32883;C0H5X4;P08556;B2KGV5;E9Q8V2;E9PVD5;A0A0G2JGM2;A0A0N4SVY1;A0A0G2JE25;A0A0G2JGP4;Q9D091	2;2;2;1;1;1;1;1;1;1;1;1	2;2;2;1;1;1;1;1;1;1;1;1	2;2;2;1;1;1;1;1;1;1;1;1	GTPase HRas;GTPase HRas, N-terminally processed;GTPase KRas;GTPase KRas, N-terminally processed;GTPase NRas	Hras;Kras;Nras	sp|Q61411|RASH_MOUSE GTPase HRas OS=Mus musculus OX=10090 GN=Hras PE=1 SV=2;sp|P32883|RASK_MOUSE GTPase KRas OS=Mus musculus OX=10090 GN=Kras PE=1 SV=1;tr|C0H5X4|C0H5X4_MOUSE GTPase HRas OS=Mus musculus OX=10090 GN=Hras PE=2 SV=1;sp|P08556|RASN_MOUSE GTPas	12	2	2	2	0	1	1	1	1	1	0	0	1	1	1	1	0	0	1	1	1	1	0	1	1	1	1	1	0	0	1	1	1	1	0	0	1	1	1	1	0	1
CON__A2I7N1;CON__Q9TTE1;CON__A2I7N0	CON__A2I7N1;CON__Q9TTE1;CON__A2I7N0	4;3;2	3;2;2	3;2;2			;;	3	4	3	3	3	3	4	4	2	1	2	2	4	3	1	2	4	3	4	4	2	1	2	2	3	3	1	0	1	1	3	2	0	1	3	2	3	3	1	0	2	2
CON__ENSEMBL:ENSBTAP00000007350;P01029;P39749;Q91Z50	CON__ENSEMBL:ENSBTAP00000007350	47;5;1;1	47;5;1;1	11;0;0;0				4	47	47	11	26	26	40	41	16	13	16	13	40	40	18	20	18	21	42	43	30	28	26	26	40	41	16	13	16	13	40	40	18	20	18	21	42	43	30	28	2	3
CON__ENSEMBL:ENSBTAP00000011227	CON__ENSEMBL:ENSBTAP00000011227	1	1	1				1	1	1	1	0	0	1	1	0	0	0	0	1	1	0	1	1	0	1	1	1	1	0	0	1	1	0	0	0	0	1	1	0	1	1	0	1	1	1	1	0	0
CON__ENSEMBL:ENSBTAP00000014147	CON__ENSEMBL:ENSBTAP00000014147	3	3	3				1	3	3	3	0	0	2	2	1	1	0	0	2	3	0	0	0	0	2	2	1	1	0	0	2	2	1	1	0	0	2	3	0	0	0	0	2	2	1	1	0	0
CON__ENSEMBL:ENSBTAP00000016046	CON__ENSEMBL:ENSBTAP00000016046	10	10	9				1	10	10	9	6	7	7	5	3	1	0	2	6	6	0	1	5	8	10	9	6	7	6	7	7	5	3	1	0	2	6	6	0	1	5	8	10	9	6	7	5	6
CON__ENSEMBL:ENSBTAP00000018574	CON__ENSEMBL:ENSBTAP00000018574	6	6	6				1	6	6	6	5	5	4	6	4	4	3	3	6	6	1	0	5	5	4	3	4	2	5	5	4	6	4	4	3	3	6	6	1	0	5	5	4	3	4	2	5	5
CON__ENSEMBL:ENSBTAP00000023055	CON__ENSEMBL:ENSBTAP00000023055	2	2	2				1	2	2	2	0	0	0	0	0	1	0	0	0	0	0	0	0	0	1	1	0	0	0	0	0	0	0	1	0	0	0	0	0	0	0	0	1	1	0	0	0	0
CON__ENSEMBL:ENSBTAP00000024146;Q6GQT1;P28665;A0A0N4SVU1	CON__ENSEMBL:ENSBTAP00000024146	68;4;1;1	68;4;1;1	67;3;1;1				4	68	68	67	48	45	62	65	40	42	38	37	61	61	15	15	51	46	62	62	56	53	48	45	62	65	40	42	38	37	61	61	15	15	51	46	62	62	56	53	47	45
CON__ENSEMBL:ENSBTAP00000024462	CON__ENSEMBL:ENSBTAP00000024462	7	1	1				1	7	1	1	1	2	3	6	4	2	2	2	7	5	1	1	3	2	6	6	4	3	0	0	0	1	0	0	0	0	1	0	0	0	0	0	1	0	0	0	0	0
CON__ENSEMBL:ENSBTAP00000024466	CON__ENSEMBL:ENSBTAP00000024466	7	7	1				1	7	7	1	1	2	4	6	4	2	2	2	7	6	1	1	3	2	5	7	4	3	1	2	4	6	4	2	2	2	7	6	1	1	3	2	5	7	4	3	0	0
CON__ENSEMBL:ENSBTAP00000025008;A2AQ07	CON__ENSEMBL:ENSBTAP00000025008;A2AQ07	9;7	3;1	3;1	Tubulin beta-1 chain	Tubb1	;sp|A2AQ07|TBB1_MOUSE Tubulin beta-1 chain OS=Mus musculus OX=10090 GN=Tubb1 PE=1 SV=1	2	9	3	3	6	7	7	6	6	6	5	5	8	8	4	6	5	5	5	7	7	5	0	1	2	1	0	0	1	1	3	3	0	0	1	1	0	2	1	0	0	1
CON__ENSEMBL:ENSBTAP00000032840	CON__ENSEMBL:ENSBTAP00000032840	41	41	39				1	41	41	39	20	19	32	34	15	18	13	15	38	38	20	20	14	16	34	36	22	20	20	19	32	34	15	18	13	15	38	38	20	20	14	16	34	36	22	20	18	18
CON__ENSEMBL:ENSBTAP00000033053	CON__ENSEMBL:ENSBTAP00000033053	1	1	1				1	1	1	1	0	0	1	1	0	0	0	0	1	1	0	0	0	0	0	0	0	0	0	0	1	1	0	0	0	0	1	1	0	0	0	0	0	0	0	0	0	0
CON__ENSEMBL:ENSBTAP00000034412	CON__ENSEMBL:ENSBTAP00000034412	3	3	3				1	3	3	3	1	1	3	3	0	0	0	0	2	2	0	0	0	0	2	2	2	1	1	1	3	3	0	0	0	0	2	2	0	0	0	0	2	2	2	1	1	1
CON__ENSEMBL:ENSBTAP00000037665	CON__ENSEMBL:ENSBTAP00000037665	8	8	8				1	8	8	8	4	5	7	7	1	1	1	2	7	7	0	1	4	4	7	6	2	2	4	5	7	7	1	1	1	2	7	7	0	1	4	4	7	6	2	2	4	5
CON__ENSEMBL:ENSBTAP00000038253;CON__REFSEQ:XP_932229	CON__ENSEMBL:ENSBTAP00000038253	17;1	1;0	1;0				2	17	1	1	13	14	13	14	14	13	14	14	12	14	16	16	15	14	10	12	13	13	0	0	0	0	0	0	0	0	0	0	0	0	0	0	0	1	0	0	0	0
CON__ENSEMBL:ENSBTAP00000038329	CON__ENSEMBL:ENSBTAP00000038329	2	1	1				1	2	1	1	2	2	2	2	1	2	2	2	2	2	1	1	2	2	2	2	2	2	1	1	1	1	0	1	1	1	1	1	0	0	1	1	1	1	1	1	1	1
CON__ENSEMBL:ENSP00000377550	CON__ENSEMBL:ENSP00000377550	15	7	0				1	15	7	0	6	7	10	12	8	7	6	6	8	6	13	13	10	9	10	11	10	7	0	1	4	5	1	1	0	0	1	0	7	7	3	3	4	4	4	2	0	0
CON__H-INV:HIT000292931	CON__H-INV:HIT000292931	6	1	1				1	6	1	1	5	5	6	5	5	5	3	3	4	5	4	5	4	3	4	4	3	2	0	0	1	1	0	0	0	0	0	1	0	0	0	0	1	1	0	0	0	0
CON__O43790;CON__Q14533;CON__Q6NT21;CON__P78385;Q9CPR6	CON__O43790;CON__Q14533;CON__Q6NT21;CON__P78385	15;14;12;11;1	13;12;10;9;1	4;3;3;2;0			;;;	5	15	13	4	4	4	3	2	4	4	12	12	4	4	7	6	10	9	4	3	2	5	2	2	1	0	2	2	11	11	2	2	5	4	8	8	2	1	1	5	2	1
CON__Q6NTB9;CON__O76009	CON__Q6NTB9;CON__O76009	8;8	2;2	0;0			;	2	8	2	0	2	4	0	2	1	0	7	7	2	2	2	2	4	4	5	0	1	0	1	1	0	1	0	0	2	2	1	0	0	1	2	2	2	0	0	0	0	0
CON__O95678	CON__O95678	22	1	1				1	22	1	1	16	17	13	13	17	16	16	13	18	19	15	17	16	15	10	13	15	15	0	0	0	0	0	0	1	1	0	0	0	1	1	1	0	1	0	1	0	0
CON__P00735;P19221;H7BX99	CON__P00735	8;2;2	8;2;2	8;2;2				3	8	8	8	3	4	4	6	2	2	2	3	5	2	3	1	2	1	5	5	7	6	3	4	4	6	2	2	2	3	5	2	3	1	2	1	5	5	7	6	3	4
CON__P00761	CON__P00761	4	4	4				1	4	4	4	4	4	4	4	4	4	4	4	4	4	4	4	4	4	4	4	4	4	4	4	4	4	4	4	4	4	4	4	4	4	4	4	4	4	4	4	4	4
CON__P00978	CON__P00978	4	4	4				1	4	4	4	2	2	3	3	3	3	1	2	3	3	0	0	2	1	3	3	1	1	2	2	3	3	3	3	1	2	3	3	0	0	2	1	3	3	1	1	2	2
CON__P01030	CON__P01030	40	4	4				1	40	4	4	25	24	33	34	14	11	16	10	33	34	15	15	17	20	35	35	26	23	1	1	2	2	0	1	1	0	2	2	0	0	0	2	3	2	3	1	1	1
CON__P01044-1;CON__Q2KJ62;CON__P01045-1	CON__P01044-1;CON__Q2KJ62;CON__P01045-1	5;5;3	5;5;3	5;5;3			;;	3	5	5	5	4	4	1	2	1	1	3	1	1	1	1	0	3	2	1	2	2	2	4	4	1	2	1	1	3	1	1	1	1	0	3	2	1	2	2	2	4	4
CON__P01966	CON__P01966	3	3	3				1	3	3	3	3	3	3	3	1	1	1	2	3	3	3	3	2	2	3	3	3	3	3	3	3	3	1	1	1	2	3	3	3	3	2	2	3	3	3	3	3	3
CON__P02533;Q9D312;CON__P35900;CON__Q9D312	CON__P02533	45;3;3;3	24;0;0;0	5;0;0;0				4	45	24	5	34	35	32	30	35	35	27	30	40	41	38	37	34	31	32	31	34	34	15	17	16	14	15	16	13	16	23	22	21	21	16	16	16	16	19	19	3	3
CON__P02538;Q8VED5;CON__Q8VED5;D3Z6R0	CON__P02538	61;13;13;2	46;3;3;2	4;0;0;0				4	61	46	4	46	51	39	37	41	41	29	32	55	56	37	44	34	33	32	31	42	38	33	37	27	24	27	28	17	21	43	43	23	30	20	21	21	21	29	26	3	3
CON__P02662	CON__P02662	4	4	4				1	4	4	4	4	4	3	3	2	1	3	3	2	2	4	4	3	3	3	3	3	4	4	4	3	3	2	1	3	3	2	2	4	4	3	3	3	3	3	4	4	4
CON__P02672	CON__P02672	6	6	6				1	6	6	6	3	2	4	4	3	2	2	3	6	6	0	0	2	4	5	5	2	1	3	2	4	4	3	2	2	3	6	6	0	0	2	4	5	5	2	1	3	2
CON__P02676	CON__P02676	5	5	5				1	5	5	5	1	2	5	3	0	1	0	0	4	4	0	0	0	0	5	5	0	1	1	2	5	3	0	1	0	0	4	4	0	0	0	0	5	5	0	1	1	2
CON__P02768-1	CON__P02768-1	9	5	5				1	9	5	5	4	4	4	5	3	3	3	4	4	4	3	4	4	4	4	5	9	9	0	0	0	1	0	0	0	0	0	0	1	1	0	0	0	1	5	5	0	0
CON__P02769;P07724	CON__P02769	47;1	47;1	43;1				2	47	47	43	41	41	42	40	35	34	30	33	40	43	26	24	40	40	43	43	40	42	41	41	42	40	35	34	30	33	40	43	26	24	40	40	43	43	40	42	37	37
CON__P04259	CON__P04259	61	6	1				1	61	6	1	46	51	38	36	41	40	30	32	55	55	37	43	34	35	32	28	40	37	4	4	3	3	3	2	4	3	6	5	3	3	3	4	4	0	2	3	1	1
CON__P04264;CON__H-INV:HIT000016045	CON__P04264	63;4	57;2	41;0				2	63	57	41	54	56	56	53	52	51	56	56	57	54	57	58	54	55	55	54	55	53	48	50	51	49	46	45	50	50	52	49	51	52	48	49	52	51	50	49	33	35
CON__P06868;P20918	CON__P06868	34;3	34;3	34;3				2	34	34	34	16	20	30	28	17	15	4	6	29	29	11	16	15	18	29	31	21	20	16	20	30	28	17	15	4	6	29	29	11	16	15	18	29	31	21	20	16	20
CON__P07224	CON__P07224	4	4	4				1	4	4	4	2	3	2	3	2	2	0	0	4	3	0	1	1	2	3	3	1	2	2	3	2	3	2	2	0	0	4	3	0	1	1	2	3	3	1	2	2	3
CON__P08727	CON__P08727	13	1	1				1	13	1	1	9	9	6	8	10	8	8	7	9	9	9	9	8	6	8	7	9	8	0	0	0	1	0	0	1	0	1	1	1	1	0	0	0	1	0	0	0	0
CON__P08779;Q9Z2K1;CON__Q9Z2K1;CON__Q3ZAW8;Q9WTL4	CON__P08779	48;16;16;16;1	42;14;14;14;1	26;6;6;6;1				5	48	42	26	38	35	31	31	36	33	25	24	42	45	34	32	25	23	25	25	29	32	32	29	25	25	30	27	19	18	36	39	28	26	19	17	19	19	23	26	19	17
CON__P12035	CON__P12035	20	1	0				1	20	1	0	16	16	14	17	17	16	14	13	16	17	16	18	16	15	13	11	13	15	0	1	0	1	0	0	1	1	0	1	1	1	1	1	0	1	0	0	0	0
CON__P12763;P29699;A0A338P692;A0A338P703;A0A338P7G1;A0A338P7H5	CON__P12763	13;1;1;1;1;1	13;1;1;1;1;1	13;1;1;1;1;1				6	13	13	13	10	10	9	11	10	10	10	10	11	11	8	9	11	10	13	12	11	11	10	10	9	11	10	10	10	10	11	11	8	9	11	10	13	12	11	11	10	10
CON__P13645;CON__Q7Z3Y7;CON__Q148H6;CON__Q7Z3Z0;CON__Q7Z3Y8	CON__P13645	49;5;4;2;2	49;5;4;2;2	31;2;1;1;1				5	49	49	31	40	42	41	41	42	41	44	44	43	41	45	44	44	45	41	40	43	41	40	42	41	41	42	41	44	44	43	41	45	44	44	45	41	40	43	41	23	25
CON__P13646-1	CON__P13646-1	15	2	2				1	15	2	2	4	5	10	12	6	6	4	4	6	4	12	13	10	10	10	11	10	7	0	0	2	2	0	1	0	0	0	0	1	2	2	2	2	2	2	2	0	0
CON__P13647	CON__P13647	58	31	10				1	58	31	10	47	52	42	42	45	44	45	42	51	53	52	52	47	41	38	38	49	45	26	28	22	21	26	25	28	24	27	28	28	28	26	22	20	21	28	27	9	9
CON__P15497	CON__P15497	2	2	2				1	2	2	2	1	2	1	1	0	0	0	0	1	2	0	0	1	1	1	2	1	0	1	2	1	1	0	0	0	0	1	2	0	0	1	1	1	2	1	0	1	2
CON__P17690	CON__P17690	2	2	2				1	2	2	2	1	1	2	1	1	1	1	1	1	1	0	0	1	1	2	2	2	2	1	1	2	1	1	1	1	1	1	1	0	0	1	1	2	2	2	2	1	1
CON__P19013	CON__P19013	12	9	7				1	12	9	7	3	4	5	7	3	2	4	3	4	3	11	10	7	8	4	6	5	5	1	1	4	4	1	0	1	0	2	0	8	7	4	5	2	3	3	3	1	1
CON__P20930	CON__P20930	4	4	4				1	4	4	4	2	2	1	2	4	3	3	3	2	2	3	3	3	3	1	1	3	2	2	2	1	2	4	3	3	3	2	2	3	3	3	3	1	1	3	2	2	2
CON__P28800	CON__P28800	6	6	6				1	6	6	6	6	6	2	2	3	4	4	3	4	3	1	1	4	5	5	6	5	4	6	6	2	2	3	4	4	3	4	3	1	1	4	5	5	6	5	4	6	6
CON__P34955	CON__P34955	20	20	20				1	20	20	20	20	19	12	10	15	17	17	17	12	12	11	7	16	16	13	13	16	18	20	19	12	10	15	17	17	17	12	12	11	7	16	16	13	13	16	18	20	19
CON__P35527	CON__P35527	45	44	44				1	45	44	44	36	38	36	37	37	34	33	31	38	38	40	41	36	36	35	34	38	39	35	37	35	36	36	33	32	30	37	37	39	40	35	35	34	33	37	38	35	37
CON__P35908;Q6IFZ9	CON__P35908	72;4	1;0	1;0				2	72	1	1	57	60	60	60	61	60	56	55	60	57	65	62	63	61	59	55	60	64	0	0	0	1	0	0	0	0	0	0	0	0	0	0	0	0	0	1	0	0
CON__P35908v2	CON__P35908v2	72	72	1				1	72	72	1	58	61	61	60	62	61	57	56	61	58	66	63	64	62	60	56	61	64	58	61	61	60	62	61	57	56	61	58	66	63	64	62	60	56	61	64	1	1
CON__P41361;A0A0A6YXS8;A0A0A6YX49;A0A0A6YWH7	CON__P41361	8;2;2;2	8;2;2;2	6;0;0;0				4	8	8	6	6	6	5	4	6	6	5	4	4	5	4	2	5	6	7	6	6	6	6	6	5	4	6	6	5	4	4	5	4	2	5	6	7	6	6	6	4	4
P62897;CON__P62894	P62897;CON__P62894	2;2	2;2	2;2	Cytochrome c, somatic	Cycs	sp|P62897|CYC_MOUSE Cytochrome c, somatic OS=Mus musculus OX=10090 GN=Cycs PE=1 SV=2;	2	2	2	2	2	1	2	2	2	1	1	2	1	2	2	2	0	1	2	2	2	2	2	1	2	2	2	1	1	2	1	2	2	2	0	1	2	2	2	2	2	1
P02798;CON__P67983	P02798;CON__P67983	1;1	1;1	1;1	Metallothionein-2	Mt2	sp|P02798|MT2_MOUSE Metallothionein-2 OS=Mus musculus OX=10090 GN=Mt2 PE=1 SV=2;	2	1	1	1	0	0	0	0	0	0	0	0	0	0	0	0	0	0	0	0	1	1	0	0	0	0	0	0	0	0	0	0	0	0	0	0	0	0	1	1	0	0
CON__P78386	CON__P78386	13	4	1				1	13	4	1	4	3	3	2	5	3	11	12	4	6	7	4	11	8	3	3	3	4	2	0	0	0	1	0	3	4	0	2	1	0	2	1	0	0	1	0	0	0
CON__Q03247	CON__Q03247	2	2	2				1	2	2	2	1	2	0	1	0	1	0	0	1	1	0	0	0	1	1	1	0	0	1	2	0	1	0	1	0	0	1	1	0	0	0	1	1	1	0	0	1	2
CON__Q04695;Q99PS0;CON__Q99PS0	CON__Q04695	30;1;1	16;1;1	3;0;0				3	30	16	3	25	25	18	17	24	22	19	17	23	21	23	21	15	15	16	14	19	18	13	13	8	7	11	10	9	7	11	10	11	9	4	5	5	5	10	8	2	3
CON__Q05B55	CON__Q05B55	6	6	6				1	6	6	6	0	0	6	5	1	1	0	0	6	5	1	0	1	1	6	4	3	2	0	0	6	5	1	1	0	0	6	5	1	0	1	1	6	4	3	2	0	0
CON__Q29443;CON__Q0IIK2	CON__Q29443;CON__Q0IIK2	24;24	24;24	23;23			;	2	24	24	23	13	15	18	21	10	10	7	6	16	14	7	6	10	12	18	19	12	13	13	15	18	21	10	10	7	6	16	14	7	6	10	12	18	19	12	13	12	14
CON__Q0V8M9;A0A2I3BRQ3;Q61704	CON__Q0V8M9	12;4;4	12;4;4	12;4;4				3	12	12	12	8	9	10	9	4	5	7	9	9	8	1	0	9	9	9	9	5	4	8	9	10	9	4	5	7	9	9	8	1	0	9	9	9	9	5	4	8	9
CON__Q0VCM5;Q61702;F8WJ05	CON__Q0VCM5	9;2;2	9;2;2	9;2;2				3	9	9	9	4	4	7	7	1	2	2	1	6	8	0	0	4	4	6	6	2	3	4	4	7	7	1	2	2	1	6	8	0	0	4	4	6	6	2	3	4	4
CON__Q14532	CON__Q14532	3	2	2				1	3	2	2	2	1	1	2	1	1	1	1	2	1	1	1	1	1	1	2	2	2	1	0	0	1	0	0	0	0	1	0	0	0	0	0	0	1	1	1	1	0
Q6IME9;CON__Q14CN4-1;CON__Q6IME9	Q6IME9;CON__Q14CN4-1;CON__Q6IME9	8;8;8	1;1;1	0;0;0	Keratin, type II cytoskeletal 72	Krt72	sp|Q6IME9|K2C72_MOUSE Keratin, type II cytoskeletal 72 OS=Mus musculus OX=10090 GN=Krt72 PE=3 SV=1;;	3	8	1	0	5	6	3	4	4	5	6	6	8	7	5	5	5	4	3	5	4	4	1	1	1	1	0	1	1	1	1	1	1	1	1	1	1	1	1	1	0	0
CON__Q9UE12;CON__Q15323;B1AQ75;CON__O76013;CON__O76014;CON__Q6IFU5	CON__Q9UE12;CON__Q15323	11;11;2;2;2;1	10;10;1;1;1;1	3;3;0;0;0;0			;	6	11	10	3	4	6	1	2	3	1	9	10	3	4	5	3	5	5	6	1	2	1	3	5	0	1	2	0	8	9	2	3	4	2	4	4	5	0	1	0	1	1
CON__Q1A7A4	CON__Q1A7A4	10	10	10				1	10	10	10	1	1	9	10	0	1	1	1	9	8	0	0	0	0	7	7	1	2	1	1	9	10	0	1	1	1	9	8	0	0	0	0	7	7	1	2	1	1
CON__Q1RMK2	CON__Q1RMK2	11	11	11				1	11	11	11	6	4	10	10	0	0	3	0	10	11	5	4	5	3	11	10	8	6	6	4	10	10	0	0	3	0	10	11	5	4	5	3	11	10	8	6	6	4
CON__Q1RMN8	CON__Q1RMN8	2	2	2				1	2	2	2	0	0	2	2	1	2	0	1	2	2	0	0	1	1	2	2	1	1	0	0	2	2	1	2	0	1	2	2	0	0	1	1	2	2	1	1	0	0
CON__Q28065	CON__Q28065	4	4	4				1	4	4	4	0	1	1	3	0	0	0	0	1	2	0	0	0	0	2	1	0	0	0	1	1	3	0	0	0	0	1	2	0	0	0	0	2	1	0	0	0	1
CON__Q28085	CON__Q28085	28	28	28				1	28	28	28	15	10	27	27	12	8	6	6	25	26	4	4	10	10	25	26	13	14	15	10	27	27	12	8	6	6	25	26	4	4	10	10	25	26	13	14	15	10
CON__Q28107;O88783	CON__Q28107	18;3	18;3	18;3				2	18	18	18	5	6	13	11	9	9	5	4	13	11	15	12	6	7	10	12	16	14	5	6	13	11	9	9	5	4	13	11	15	12	6	7	10	12	16	14	5	6
CON__Q28194	CON__Q28194	10	10	3				1	10	10	3	4	6	8	8	3	4	1	1	8	6	1	1	4	3	8	9	4	5	4	6	8	8	3	4	1	1	8	6	1	1	4	3	8	9	4	5	0	0
CON__Q29RQ1	CON__Q29RQ1	13	13	13				1	13	13	13	2	5	8	10	0	0	2	2	10	10	0	0	3	4	9	10	2	2	2	5	8	10	0	0	2	2	10	10	0	0	3	4	9	10	2	2	2	5
CON__Q2HJF0	CON__Q2HJF0	2	1	1				1	2	1	1	2	1	2	2	1	1	0	0	0	1	1	1	1	1	2	2	2	1	1	0	1	1	0	0	0	0	0	1	0	0	0	0	1	1	1	0	1	0
CON__Q2KIG3	CON__Q2KIG3	2	2	2				1	2	2	2	0	0	2	2	0	0	0	0	1	0	1	0	0	0	2	2	1	1	0	0	2	2	0	0	0	0	1	0	1	0	0	0	2	2	1	1	0	0
CON__Q2KJF1	CON__Q2KJF1	5	5	5				1	5	5	5	3	4	1	2	2	1	2	3	2	3	0	0	3	5	2	4	3	3	3	4	1	2	2	1	2	3	2	3	0	0	3	5	2	4	3	3	3	4
CON__Q2TBQ1;Q07968	CON__Q2TBQ1	3;1	3;1	3;1				2	3	3	3	0	0	2	2	0	0	0	0	1	2	0	0	0	1	2	2	1	0	0	0	2	2	0	0	0	0	1	2	0	0	0	1	2	2	1	0	0	0
CON__Q2UVX4;P01027;H3BL60	CON__Q2UVX4	52;5;4	52;5;4	52;5;4				3	52	52	52	31	34	47	45	28	29	22	19	40	45	14	12	26	30	43	43	33	34	31	34	47	45	28	29	22	19	40	45	14	12	26	30	43	43	33	34	31	34
CON__Q32PI4	CON__Q32PI4	5	5	5				1	5	5	5	3	3	4	5	2	1	0	0	4	4	0	1	3	2	5	4	2	2	3	3	4	5	2	1	0	0	4	4	0	1	3	2	5	4	2	2	3	3
CON__Q3KUS7	CON__Q3KUS7	5	5	5				1	5	5	5	2	2	3	3	0	0	1	2	2	3	0	1	1	0	4	5	1	1	2	2	3	3	0	0	1	2	2	3	0	1	1	0	4	5	1	1	2	2
CON__Q3MHN2	CON__Q3MHN2	5	5	5				1	5	5	5	3	2	3	2	1	1	1	1	2	1	1	1	0	0	4	3	3	2	3	2	3	2	1	1	1	1	2	1	1	1	0	0	4	3	3	2	3	2
CON__Q3SX09;CON__P02070;P02089;A8DUK4;P02104;E9Q223	CON__Q3SX09	17;4;2;2;1;1	17;4;2;2;1;1	15;3;0;0;0;0				6	17	17	15	11	12	17	16	9	6	8	8	17	15	7	9	7	10	15	16	11	15	11	12	17	16	9	6	8	8	17	15	7	9	7	10	15	16	11	15	9	10
CON__Q3SX14	CON__Q3SX14	8	2	2				1	8	2	2	8	8	6	6	6	6	5	4	6	6	2	3	7	7	8	7	8	6	2	2	2	2	1	1	1	1	2	2	0	0	2	2	2	2	2	2	2	2
CON__Q3SZH5	CON__Q3SZH5	7	7	7				1	7	7	7	6	6	4	6	4	3	3	3	5	6	2	2	6	6	6	7	4	5	6	6	4	6	4	3	3	3	5	6	2	2	6	6	6	7	4	5	6	6
CON__Q3SZV7	CON__Q3SZV7	2	2	2				1	2	2	2	2	2	1	1	1	1	1	1	0	0	0	0	1	1	1	1	1	2	2	2	1	1	1	1	1	1	0	0	0	0	1	1	1	1	1	2	2	2
CON__Q3T052;A6X935;A0A2K6EDJ7;E9Q5L2;E9PVD2	CON__Q3T052	15;1;1;1;1	15;1;1;1;1	15;1;1;1;1				5	15	15	15	8	8	14	14	4	2	5	5	12	10	1	0	8	6	13	14	3	5	8	8	14	14	4	2	5	5	12	10	1	0	8	6	13	14	3	5	8	8
CON__Q3Y5Z3	CON__Q3Y5Z3	4	4	4				1	4	4	4	3	2	4	4	3	4	2	2	4	4	2	2	2	3	4	4	4	4	3	2	4	4	3	4	2	2	4	4	2	2	2	3	4	4	4	4	3	2
CON__Q3ZBS7	CON__Q3ZBS7	10	10	10				1	10	10	10	5	4	10	10	7	6	1	2	8	10	8	7	3	4	10	10	7	8	5	4	10	10	7	6	1	2	8	10	8	7	3	4	10	10	7	8	5	4
CON__Q58D62	CON__Q58D62	9	9	9				1	9	9	9	6	7	8	8	6	6	6	8	8	8	1	3	6	8	8	9	7	9	6	7	8	8	6	6	6	8	8	8	1	3	6	8	8	9	7	9	6	7
CON__Q5D862	CON__Q5D862	15	15	15				1	15	15	15	8	9	9	8	11	12	13	12	9	9	12	12	11	11	7	9	8	7	8	9	9	8	11	12	13	12	9	9	12	12	11	11	7	9	8	7	8	9
CON__Q5XKE5	CON__Q5XKE5	15	1	1				1	15	1	1	12	12	13	14	13	12	11	11	14	15	14	14	12	10	11	10	12	11	1	1	1	1	1	1	1	1	1	1	1	1	0	0	1	1	0	0	1	1
CON__Q61782	CON__Q61782	6	1	1				1	6	1	1	5	5	4	4	5	4	3	3	4	5	5	3	3	3	2	2	3	3	1	1	1	1	0	0	0	0	0	1	1	0	0	0	0	0	0	1	1	1
CON__Q9NSB2;CON__Q6ISB0	CON__Q9NSB2;CON__Q6ISB0	15;15	9;9	8;8			;	2	15	9	8	5	7	10	11	6	6	8	6	15	13	6	6	7	5	6	6	9	9	0	1	5	5	1	1	3	2	9	7	0	0	2	1	0	0	4	5	0	1
CON__Q6KB66-1;Q0VBK2;Q3TBQ1;A0A2R8VHR6;CON__Q0VBK2	CON__Q6KB66-1	8;1;1;1;1	8;1;1;1;1	8;1;1;1;1				5	8	8	8	5	4	1	1	4	4	4	4	1	3	5	3	4	4	1	1	2	1	5	4	1	1	4	4	4	4	1	3	5	3	4	4	1	1	2	1	5	4
CON__Q8N1N4-2;CON__Q7RTT2	CON__Q8N1N4-2;CON__Q7RTT2	14;14	9;9	9;9			;	2	14	9	9	8	10	9	8	7	7	9	10	8	9	12	12	12	10	7	8	8	7	5	6	6	4	4	4	6	7	4	4	8	8	8	7	4	4	6	6	5	6
CON__Q7Z794	CON__Q7Z794	22	16	12				1	22	16	12	10	10	8	8	13	11	18	18	11	11	15	13	16	17	6	6	13	11	4	4	4	4	7	5	12	12	6	6	9	7	10	11	3	3	8	7	3	3
CON__Q86YZ3	CON__Q86YZ3	21	21	21				1	21	21	21	16	15	5	4	18	16	11	14	11	9	18	18	17	15	3	6	16	17	16	15	5	4	18	16	11	14	11	9	18	18	17	15	3	6	16	17	16	15
CON__Q8IUT8;CON__O76011;CON__Q9D646;Q9D646	CON__Q8IUT8;CON__O76011;CON__Q9D646;Q9D646	7;6;4;4	2;2;1;1	1;1;0;0	Keratin, type I cuticular Ha4	Krt34	;;;sp|Q9D646|KRT34_MOUSE Keratin, type I cuticular Ha4 OS=Mus musculus OX=10090 GN=Krt34 PE=2 SV=1	4	7	2	1	3	5	0	1	0	0	6	7	3	4	2	3	5	5	4	1	1	0	0	1	0	0	0	0	2	2	1	1	0	0	2	2	0	1	0	0	0	1
CON__Q95121	CON__Q95121	3	3	3				1	3	3	3	2	2	3	3	0	0	0	0	3	3	0	0	3	1	2	3	2	2	2	2	3	3	0	0	0	0	3	3	0	0	3	1	2	3	2	2	2	2
CON__Q9BYR8	CON__Q9BYR8	1	1	1				1	1	1	1	0	0	0	0	0	0	1	1	0	0	0	0	0	0	0	0	0	0	0	0	0	0	0	0	1	1	0	0	0	0	0	0	0	0	0	0	0	0
CON__Q9BYR9	CON__Q9BYR9	1	1	1				1	1	1	1	0	0	1	0	0	0	1	1	1	0	0	1	1	1	0	0	0	1	0	0	1	0	0	0	1	1	1	0	0	1	1	1	0	0	0	1	0	0
CON__Q9N2I2	CON__Q9N2I2	6	6	6				1	6	6	6	3	3	5	4	1	0	1	1	5	3	0	0	3	2	4	5	2	1	3	3	5	4	1	0	1	1	5	3	0	0	3	2	4	5	2	1	3	3
Q9QWL7;CON__Q9QWL7	Q9QWL7;CON__Q9QWL7	26;26	1;1	1;1	Keratin, type I cytoskeletal 17	Krt17	sp|Q9QWL7|K1C17_MOUSE Keratin, type I cytoskeletal 17 OS=Mus musculus OX=10090 GN=Krt17 PE=1 SV=3;	2	26	1	1	21	20	15	15	19	17	16	15	19	18	20	17	14	14	15	12	16	15	0	0	0	0	0	0	0	1	0	0	0	0	0	0	0	0	0	0	0	0
CON__Q9TRI1;Q61703;G3X977;Q3UEG7	CON__Q9TRI1	23;5;5;3	23;5;5;3	23;5;5;3				4	23	23	23	17	19	21	21	14	17	15	14	20	19	4	4	14	14	20	22	17	20	17	19	21	21	14	17	15	14	20	19	4	4	14	14	20	22	17	20	17	19
CON__Q9TT36	CON__Q9TT36	5	5	5				1	5	5	5	3	3	4	5	2	2	1	2	4	2	0	0	3	3	4	4	3	1	3	3	4	5	2	2	1	2	4	2	0	0	3	3	4	4	3	1	3	3
CON__REFSEQ:XP_001252647;CON__A2I7N3	CON__REFSEQ:XP_001252647	5;2	5;2	3;1				2	5	5	3	5	5	4	4	4	3	3	3	4	4	2	2	3	4	5	3	4	3	5	5	4	4	4	3	3	3	4	4	2	2	3	4	5	3	4	3	3	3
CON__REFSEQ:XP_986630;Q61897	CON__REFSEQ:XP_986630;Q61897	4;4	1;1	1;1	Keratin, type I cuticular Ha3-II	Krt33b	;sp|Q61897|KT33B_MOUSE Keratin, type I cuticular Ha3-II OS=Mus musculus OX=10090 GN=Krt33b PE=1 SV=2	2	4	1	1	2	3	1	1	1	1	4	4	2	3	2	3	3	4	3	2	1	1	0	0	0	0	0	0	1	1	0	0	0	0	1	1	0	1	0	0	0	0
CON__Streptavidin	CON__Streptavidin	11	11	11				1	11	11	11	10	10	10	9	7	9	10	10	10	9	11	11	10	9	10	10	10	11	10	10	10	9	7	9	10	10	10	9	11	11	10	9	10	10	10	11	10	10
;242725;242726;242727;242728;242729;242730;242731;242732;242733;242734;242735;242736;242737;242738;242739;242740;242741;242742;242743;242744;242745;242746;242747;242748;242749;242750;242751;242752;242753;242754;242755;242756;242757;242758;242759;242760;242761;242762;242763;242764;242765;242766;242767;242768;242769;242770;242771;242772;242773;242774;242775;242776;242777;242778;242779;242780;242781…	63277;63278;63279;63280;63281;63282;63283;63284;63285;63286;63287;63288;63289;63290;63291;63292;63293;63294;63295;63296;63297;63298;63299;63300;63301;63302;63303;63304;63305;63306;63307;63308;63309;63310;63311;63312;63313;63314;63315;63316;63317;63318;63319;63320;63321;63322;63323;63324;63325;63326;63327;63328;63329;63330;63331;63332;63333;63334;63335;63336;63337;63338;63339;63340;63341;63342;633…
06;106607;106608;106609;106610;106611;130052;130053;130054;130055;130056;130057;130058;130059;130060;130061;130062;130063;130064;130065;130066;130067;130068;130069;130070;130071;130072;130073;130074;130075;130076;130077;130078;130079;130080;130081;130082;130083;130084;130085;130086;130087;130088;130089;130090;130091;130092;130093;130094;130095;130096;130097;130098;130099;130100;130101;130102;1301…	63395;65071;98932;102052;106611;131985;133486;164710;164930;166635;167150			-1
D0VYV6;Q9WV92;A0A5F8MPR1;A0A3B2WBE1;A7YY80;A0A3B2WD96;A0A286YDY4;A0A286YD84;A0A286YCY8	D0VYV6;Q9WV92;A0A5F8MPR1;A0A3B2WBE1;A7YY80;A0A3B2WD96;A0A286YDY4;A0A286YD84	34;33;33;32;31;28;28;23;7	6;5;5;6;5;5;3;0;4	4;3;3;4;3;3;3;0;2	Band 4.1-like protein 3;Band 4.1-like protein 3, N-terminally processed	Epb4.1l3;Epb41l3	tr|D0VYV6|D0VYV6_MOUSE Band 4.1-like protein 3 OS=Mus musculus OX=10090 GN=Epb41l3 PE=1 SV=1;sp|Q9WV92|E41L3_MOUSE Band 4.1-like protein 3 OS=Mus musculus OX=10090 GN=Epb41l3 PE=1 SV=1;tr|A0A5F8MPR1|A0A5F8MPR1_MOUSE Band 4.1-like protein 3 OS=Mus musculus	9	34	6	4	28	28	17	18	16	18	8	8	17	17	13	14	17	16	25	21	20	17	4	4	3	3	2	3	1	0	2	2	2	1	1	1	5	3	5	2	2	2
Q9Z130;D3YTQ3;F6VQH5	Q9Z130;D3YTQ3;F6VQH5	4;4;4	2;2;2	2;2;2	Heterogeneous nuclear ribonucleoprotein D-like	Hnrnpdl	sp|Q9Z130|HNRDL_MOUSE Heterogeneous nuclear ribonucleoprotein D-like OS=Mus musculus OX=10090 GN=Hnrnpdl PE=1 SV=1;tr|D3YTQ3|D3YTQ3_MOUSE Heterogeneous nuclear ribonucleoprotein D-like OS=Mus musculus OX=10090 GN=Hnrnpdl PE=1 SV=1;tr|F6VQH5|F6VQH5_MOUSE He	3	4	2	2	2	2	2	2	0	0	1	2	2	2	3	2	1	0	4	4	2	4	0	0	0	0	0	0	0	1	0	0	1	0	0	0	2	2	0	2	0	0
P62843;D3YTQ9	P62843;D3YTQ9	2;2	2;2	2;2	40S ribosomal protein S15	Rps15	sp|P62843|RS15_MOUSE 40S ribosomal protein S15 OS=Mus musculus OX=10090 GN=Rps15 PE=1 SV=2;tr|D3YTQ9|D3YTQ9_MOUSE 40S ribosomal protein S15 OS=Mus musculus OX=10090 GN=Rps15 PE=1 SV=1	2	2	2	2	1	2	2	2	1	1	1	2	2	2	2	1	1	2	2	2	1	2	1	2	2	2	1	1	1	2	2	2	2	1	1	2	2	2	1	2	1	2
Q9R0P6;D3YWT0;D3Z569;D3YTS1	Q9R0P6;D3YWT0;D3Z569;D3YTS1	2;2;2;2	2;2;2;2	2;2;2;2	Signal peptidase complex catalytic subunit SEC11A;Signal peptidase complex catalytic subunit SEC11	Sec11a	sp|Q9R0P6|SC11A_MOUSE Signal peptidase complex catalytic subunit SEC11A OS=Mus musculus OX=10090 GN=Sec11a PE=1 SV=1;tr|D3YWT0|D3YWT0_MOUSE Signal peptidase complex catalytic subunit SEC11 OS=Mus musculus OX=10090 GN=Sec11a PE=1 SV=1;tr|D3Z569|D3Z569_MOUSE	4	2	2	2	1	1	1	1	1	1	1	0	2	2	2	2	0	0	2	2	1	1	1	1	1	1	1	1	1	0	2	2	2	2	0	0	2	2	1	1	1	1
D3YTT6;Q9DBS9;D3Z194;F8WH20;A0A0N4SVU7;D3YVF7;F8VQM4;A2A716	D3YTT6;Q9DBS9;D3Z194;F8WH20	12;11;11;10;2;1;1;1	12;11;11;10;2;1;1;1	12;11;11;10;2;1;1;1	Oxysterol-binding protein;Oxysterol-binding protein-related protein 3	Osbpl3	tr|D3YTT6|D3YTT6_MOUSE Oxysterol-binding protein OS=Mus musculus OX=10090 GN=Osbpl3 PE=1 SV=1;sp|Q9DBS9|OSBL3_MOUSE Oxysterol-binding protein-related protein 3 OS=Mus musculus OX=10090 GN=Osbpl3 PE=1 SV=2;tr|D3Z194|D3Z194_MOUSE Oxysterol-binding protein OS	8	12	12	12	7	7	3	5	4	4	3	3	4	5	5	6	4	2	12	11	9	11	7	7	3	5	4	4	3	3	4	5	5	6	4	2	12	11	9	11	7	7
Q8VCM8;D3YU17	Q8VCM8;D3YU17	9;9	9;9	9;9	Nicalin	Ncln	sp|Q8VCM8|NCLN_MOUSE Nicalin OS=Mus musculus OX=10090 GN=Ncln PE=1 SV=2;tr|D3YU17|D3YU17_MOUSE Nicalin OS=Mus musculus OX=10090 GN=Ncln PE=1 SV=1	2	9	9	9	2	3	6	6	5	2	2	2	5	6	5	3	4	2	6	7	7	6	2	3	6	6	5	2	2	2	5	6	5	3	4	2	6	7	7	6	2	3
P97823;D3Z269;D3YUG4;J3QP56;D3Z111	P97823;D3Z269;D3YUG4;J3QP56;D3Z111	2;2;2;2;1	2;2;2;2;1	2;2;2;2;1	Acyl-protein thioesterase 1	Lypla1	sp|P97823|LYPA1_MOUSE Acyl-protein thioesterase 1 OS=Mus musculus OX=10090 GN=Lypla1 PE=1 SV=1;tr|D3Z269|D3Z269_MOUSE Acyl-protein thioesterase 1 (Fragment) OS=Mus musculus OX=10090 GN=Lypla1 PE=1 SV=1;tr|D3YUG4|D3YUG4_MOUSE Acyl-protein thioesterase 1 (Fr	5	2	2	2	0	0	0	0	1	0	0	0	0	0	0	0	1	1	1	1	0	1	0	0	0	0	1	0	0	0	0	0	0	0	1	1	1	1	0	1	0	0
Q91YT0;D3Z1U9;D3YUM1;D3YXX5;D3Z0K1;A0A494BA02;D6RG60;A0A494BAS8	Q91YT0;D3Z1U9;D3YUM1	6;6;6;2;2;1;1;1	6;6;6;2;2;1;1;1	6;6;6;2;2;1;1;1	NADH dehydrogenase [ubiquinone] flavoprotein 1, mitochondrial	Ndufv1	sp|Q91YT0|NDUV1_MOUSE NADH dehydrogenase [ubiquinone] flavoprotein 1, mitochondrial OS=Mus musculus OX=10090 GN=Ndufv1 PE=1 SV=1;tr|D3Z1U9|D3Z1U9_MOUSE NADH dehydrogenase [ubiquinone] flavoprotein 1, mitochondrial OS=Mus musculus OX=10090 GN=Ndufv1 PE=1 SV	8	6	6	6	1	3	2	3	3	4	2	2	3	3	1	2	2	1	4	4	4	6	1	3	2	3	3	4	2	2	3	3	1	2	2	1	4	4	4	6	1	3
Q9R1V6;S4R1S5;F7BXL9;F6SK63;F6XRZ6;F6TDF4;F7AYY9;F6VJ78;F7BZ55;F7DAP1;F7CDH3;F6XIT3;F6PZ09;D3YUP9	Q9R1V6;S4R1S5;F7BXL9;F6SK63;F6XRZ6;F6TDF4;F7AYY9;F6VJ78;F7BZ55;F7DAP1;F7CDH3;F6XIT3;F6PZ09;D3YUP9	2;2;2;2;2;2;2;2;2;2;2;2;2;2	2;2;2;2;2;2;2;2;2;2;2;2;2;2	2;2;2;2;2;2;2;2;2;2;2;2;2;2	Disintegrin and metalloproteinase domain-containing protein 22	Adam22	sp|Q9R1V6|ADA22_MOUSE Disintegrin and metalloproteinase domain-containing protein 22 OS=Mus musculus OX=10090 GN=Adam22 PE=1 SV=2;tr|S4R1S5|S4R1S5_MOUSE Disintegrin and metalloproteinase domain-containing protein 22 (Fragment) OS=Mus musculus OX=10090 GN=A	14	2	2	2	1	1	0	0	0	0	0	0	0	0	0	0	0	0	2	1	0	0	1	1	0	0	0	0	0	0	0	0	0	0	0	0	2	1	0	0	1	1
D3YVI2;D3YZN8	D3YVI2;D3YZN8	1;1	1;1	1;1		Unc45a	tr|D3YVI2|D3YVI2_MOUSE Protein unc-45 homolog A (Fragment) OS=Mus musculus OX=10090 GN=Unc45a PE=1 SV=1;tr|D3YZN8|D3YZN8_MOUSE Protein unc-45 homolog A (Fragment) OS=Mus musculus OX=10090 GN=Unc45a PE=1 SV=2	2	1	1	1	0	1	0	0	0	0	0	0	1	1	0	0	0	0	1	0	1	0	0	1	0	0	0	0	0	0	1	1	0	0	0	0	1	0	1	0	0	1
Q9CZ04;D3Z0S0;D3YVI6;D3Z440	Q9CZ04;D3Z0S0;D3YVI6;D3Z440	1;1;1;1	1;1;1;1	1;1;1;1	COP9 signalosome complex subunit 7a	Cops7a	sp|Q9CZ04|CSN7A_MOUSE COP9 signalosome complex subunit 7a OS=Mus musculus OX=10090 GN=Cops7a PE=1 SV=2;tr|D3Z0S0|D3Z0S0_MOUSE COP9 signalosome complex subunit 7a (Fragment) OS=Mus musculus OX=10090 GN=Cops7a PE=1 SV=1;tr|D3YVI6|D3YVI6_MOUSE COP9 signalosom	4	1	1	1	0	0	0	0	0	0	0	0	0	0	0	0	0	0	1	1	0	0	0	0	0	0	0	0	0	0	0	0	0	0	0	0	1	1	0	0	0	0
D3YVR4;Q9ERE7	D3YVR4;Q9ERE7	2;2	2;2	2;2	LDLR chaperone MESD	Mesdc2	tr|D3YVR4|D3YVR4_MOUSE LDLR chaperone MESD (Fragment) OS=Mus musculus OX=10090 GN=Mesd PE=1 SV=1;sp|Q9ERE7|MESD_MOUSE LRP chaperone MESD OS=Mus musculus OX=10090 GN=Mesd PE=1 SV=1	2	2	2	2	1	2	2	2	0	1	2	1	2	1	1	2	0	1	1	1	2	2	1	2	2	2	0	1	2	1	2	1	1	2	0	1	1	1	2	2	1	2
Q8VEK0;D3YVV1	Q8VEK0;D3YVV1	1;1	1;1	1;1	Cell cycle control protein 50A	Tmem30a	sp|Q8VEK0|CC50A_MOUSE Cell cycle control protein 50A OS=Mus musculus OX=10090 GN=Tmem30a PE=1 SV=1;tr|D3YVV1|D3YVV1_MOUSE Cell cycle control protein OS=Mus musculus OX=10090 GN=Tmem30a PE=1 SV=1	2	1	1	1	0	0	1	1	0	0	0	0	1	1	0	1	1	1	1	1	0	0	0	0	1	1	0	0	0	0	1	1	0	1	1	1	1	1	0	0	0	0
D3YWL1;D3YW33;P35276	D3YWL1;D3YW33;P35276	2;2;2	2;2;2	2;2;2	Ras-related protein Rab-3D	Rab3d	tr|D3YWL1|D3YWL1_MOUSE Ras-related protein Rab-3D (Fragment) OS=Mus musculus OX=10090 GN=Rab3d PE=1 SV=1;tr|D3YW33|D3YW33_MOUSE Ras-related protein Rab-3D OS=Mus musculus OX=10090 GN=Rab3d PE=1 SV=1;sp|P35276|RAB3D_MOUSE Ras-related protein Rab-3D OS=Mus m	3	2	2	2	1	1	1	1	2	2	1	1	0	0	1	1	1	2	2	1	2	1	1	1	1	1	2	2	1	1	0	0	1	1	1	2	2	1	2	1	1	1
Q9QZ88;D3YW98;D3Z645;D3YYD5	Q9QZ88;D3YW98;D3Z645;D3YYD5	2;2;2;1	2;2;2;1	2;2;2;1	Vacuolar protein sorting-associated protein 29	Vps29	sp|Q9QZ88|VPS29_MOUSE Vacuolar protein sorting-associated protein 29 OS=Mus musculus OX=10090 GN=Vps29 PE=1 SV=1;tr|D3YW98|D3YW98_MOUSE Vacuolar protein sorting-associated protein 29 OS=Mus musculus OX=10090 GN=Vps29 PE=1 SV=1;tr|D3Z645|D3Z645_MOUSE Vacuol	4	2	2	2	1	1	0	0	0	0	0	0	0	0	0	0	1	1	2	2	2	2	1	1	0	0	0	0	0	0	0	0	0	0	1	1	2	2	2	2	1	1
Q7TQI3;D3YWF6;D3Z7K0	Q7TQI3;D3YWF6;D3Z7K0	5;5;3	5;5;3	5;5;3	Ubiquitin thioesterase OTUB1	Otub1	sp|Q7TQI3|OTUB1_MOUSE Ubiquitin thioesterase OTUB1 OS=Mus musculus OX=10090 GN=Otub1 PE=1 SV=2;tr|D3YWF6|D3YWF6_MOUSE Ubiquitinyl hydrolase 1 OS=Mus musculus OX=10090 GN=Otub1 PE=1 SV=1;tr|D3Z7K0|D3Z7K0_MOUSE Ubiquitinyl hydrolase 1 (Fragment) OS=Mus muscu	3	5	5	5	2	3	2	3	0	1	2	3	3	1	2	2	2	3	5	5	5	4	2	3	2	3	0	1	2	3	3	1	2	2	2	3	5	5	5	4	2	3
Q9DBU0;D3YYW1;D3Z279;D6RGM8;D3YWH4;D3Z6X7	Q9DBU0;D3YYW1;D3Z279;D6RGM8;D3YWH4;D3Z6X7	1;1;1;1;1;1	1;1;1;1;1;1	1;1;1;1;1;1	Transmembrane 9 superfamily member 1	Tm9sf1	sp|Q9DBU0|TM9S1_MOUSE Transmembrane 9 superfamily member 1 OS=Mus musculus OX=10090 GN=Tm9sf1 PE=2 SV=2;tr|D3YYW1|D3YYW1_MOUSE Transmembrane 9 superfamily member (Fragment) OS=Mus musculus OX=10090 GN=Tm9sf1 PE=1 SV=1;tr|D3Z279|D3Z279_MOUSE Transmembrane 9	6	1	1	1	0	0	1	1	0	1	0	0	0	0	0	0	0	0	1	1	1	0	0	0	1	1	0	1	0	0	0	0	0	0	0	0	1	1	1	0	0	0
O88735;D3YWN7;E9QMU3	O88735;D3YWN7;E9QMU3	1;1;1	1;1;1	1;1;1	Ensconsin	Map7	sp|O88735|MAP7_MOUSE Ensconsin OS=Mus musculus OX=10090 GN=Map7 PE=1 SV=1;tr|D3YWN7|D3YWN7_MOUSE Ensconsin OS=Mus musculus OX=10090 GN=Map7 PE=1 SV=2;tr|E9QMU3|E9QMU3_MOUSE Ensconsin OS=Mus musculus OX=10090 GN=Map7 PE=1 SV=3	3	1	1	1	0	0	0	0	0	0	0	0	0	0	0	0	0	0	0	0	1	1	0	0	0	0	0	0	0	0	0	0	0	0	0	0	0	0	1	1	0	0
Q9CRC9;D3YWR1	Q9CRC9;D3YWR1	2;2	2;2	2;2	Glucosamine-6-phosphate isomerase 2;Glucosamine-6-phosphate isomerase	Gnpda2	sp|Q9CRC9|GNPI2_MOUSE Glucosamine-6-phosphate isomerase 2 OS=Mus musculus OX=10090 GN=Gnpda2 PE=1 SV=1;tr|D3YWR1|D3YWR1_MOUSE Glucosamine-6-phosphate isomerase OS=Mus musculus OX=10090 GN=Gnpda2 PE=1 SV=1	2	2	2	2	1	0	1	0	0	0	0	0	0	0	1	0	0	0	1	1	0	0	1	0	1	0	0	0	0	0	0	0	1	0	0	0	1	1	0	0	1	0
D3Z3N4;D3YWT1	D3Z3N4;D3YWT1	3;3	2;2	2;2		Hnrnph3	tr|D3Z3N4|D3Z3N4_MOUSE Heterogeneous nuclear ribonucleoprotein H3 OS=Mus musculus OX=10090 GN=Hnrnph3 PE=1 SV=1;tr|D3YWT1|D3YWT1_MOUSE Heterogeneous nuclear ribonucleoprotein H3 OS=Mus musculus OX=10090 GN=Hnrnph3 PE=1 SV=1	2	3	2	2	0	3	2	1	1	2	0	1	2	1	1	1	2	2	3	2	1	2	0	2	2	1	0	1	0	0	1	1	0	0	1	1	2	2	0	1	0	2
Q9JIY5;F6TCV0;D3YX27;S4R1A8;F6XUR8;S4R1B3;D3YX28	Q9JIY5;F6TCV0;D3YX27;S4R1A8;F6XUR8;S4R1B3;D3YX28	2;2;2;1;1;1;1	2;2;2;1;1;1;1	2;2;2;1;1;1;1	Serine protease HTRA2, mitochondrial	Htra2	sp|Q9JIY5|HTRA2_MOUSE Serine protease HTRA2, mitochondrial OS=Mus musculus OX=10090 GN=Htra2 PE=1 SV=2;tr|F6TCV0|F6TCV0_MOUSE Serine protease HTRA2, mitochondrial (Fragment) OS=Mus musculus OX=10090 GN=Htra2 PE=1 SV=1;tr|D3YX27|D3YX27_MOUSE Serine protease	7	2	2	2	1	2	2	2	2	2	0	0	2	2	1	1	0	0	1	1	2	2	1	2	2	2	2	2	0	0	2	2	1	1	0	0	1	1	2	2	1	2
O70252;D3YXN4;D3YX62	O70252;D3YXN4;D3YX62	1;1;1	1;1;1	1;1;1	Heme oxygenase 2	Hmox2	sp|O70252|HMOX2_MOUSE Heme oxygenase 2 OS=Mus musculus OX=10090 GN=Hmox2 PE=1 SV=1;tr|D3YXN4|D3YXN4_MOUSE Heme oxygenase 2 (Fragment) OS=Mus musculus OX=10090 GN=Hmox2 PE=1 SV=1;tr|D3YX62|D3YX62_MOUSE Heme oxygenase (biliverdin-producing) (Fragment) OS=Mus	3	1	1	1	0	0	1	1	0	1	0	0	0	0	0	0	0	0	0	0	0	0	0	0	1	1	0	1	0	0	0	0	0	0	0	0	0	0	0	0	0	0
Q9CQH3;D3Z568;F6Y6V5;D3YX99;D3Z6W9	Q9CQH3;D3Z568;F6Y6V5;D3YX99;D3Z6W9	1;1;1;1;1	1;1;1;1;1	1;1;1;1;1	NADH dehydrogenase [ubiquinone] 1 beta subcomplex subunit 5, mitochondrial	Ndufb5	sp|Q9CQH3|NDUB5_MOUSE NADH dehydrogenase [ubiquinone] 1 beta subcomplex subunit 5, mitochondrial OS=Mus musculus OX=10090 GN=Ndufb5 PE=1 SV=1;tr|D3Z568|D3Z568_MOUSE Complex I-SGDH OS=Mus musculus OX=10090 GN=Ndufb5 PE=1 SV=1;tr|F6Y6V5|F6Y6V5_MOUSE Complex	5	1	1	1	1	1	1	1	1	1	0	0	1	1	1	1	1	1	1	1	1	1	1	1	1	1	1	1	0	0	1	1	1	1	1	1	1	1	1	1	1	1
D3YXK2;S4R1M2;Q80YR5;S4R2Q5	D3YXK2;S4R1M2	5;5;2;1	5;5;2;1	5;5;2;1	Scaffold attachment factor B1	Safb	sp|D3YXK2|SAFB1_MOUSE Scaffold attachment factor B1 OS=Mus musculus OX=10090 GN=Safb PE=1 SV=2;tr|S4R1M2|S4R1M2_MOUSE Scaffold attachment factor B1 OS=Mus musculus OX=10090 GN=Safb PE=1 SV=1	4	5	5	5	0	1	3	1	2	3	0	1	2	1	1	2	0	1	2	2	0	2	0	1	3	1	2	3	0	1	2	1	1	2	0	1	2	2	0	2	0	1
Q9D1G2;D3YXP6	Q9D1G2;D3YXP6	2;2	2;2	2;2	Phosphomevalonate kinase	Pmvk	sp|Q9D1G2|PMVK_MOUSE Phosphomevalonate kinase OS=Mus musculus OX=10090 GN=Pmvk PE=1 SV=3;tr|D3YXP6|D3YXP6_MOUSE Phosphomevalonate kinase OS=Mus musculus OX=10090 GN=Pmvk PE=1 SV=1	2	2	2	2	2	2	2	0	1	1	0	0	0	0	0	0	1	2	2	2	2	2	2	2	2	0	1	1	0	0	0	0	0	0	1	2	2	2	2	2	2	2
Q60953;F7BTZ2;D3Z3A6;D3YXR5;D3Z2V0	Q60953;F7BTZ2;D3Z3A6;D3YXR5;D3Z2V0	2;2;2;2;1	2;2;2;2;1	2;2;2;2;1	Protein PML	Pml	sp|Q60953|PML_MOUSE Protein PML OS=Mus musculus OX=10090 GN=Pml PE=1 SV=3;tr|F7BTZ2|F7BTZ2_MOUSE Protein PML (Fragment) OS=Mus musculus OX=10090 GN=Pml PE=1 SV=1;tr|D3Z3A6|D3Z3A6_MOUSE Protein PML OS=Mus musculus OX=10090 GN=Pml PE=1 SV=1;tr|D3YXR5|D3YXR5_	5	2	2	2	0	2	1	1	1	2	1	1	1	2	1	1	1	1	1	1	1	2	0	2	1	1	1	2	1	1	1	2	1	1	1	1	1	1	1	2	0	2
Q91WD5;D3YXT0;A0A0A6YW30	Q91WD5;D3YXT0	5;5;1	5;5;1	5;5;1	NADH dehydrogenase [ubiquinone] iron-sulfur protein 2, mitochondrial	Ndufs2	sp|Q91WD5|NDUS2_MOUSE NADH dehydrogenase [ubiquinone] iron-sulfur protein 2, mitochondrial OS=Mus musculus OX=10090 GN=Ndufs2 PE=1 SV=1;tr|D3YXT0|D3YXT0_MOUSE Complex I-49kD OS=Mus musculus OX=10090 GN=Ndufs2 PE=1 SV=1	3	5	5	5	1	2	4	3	1	2	1	1	2	3	4	4	0	0	5	5	4	4	1	2	4	3	1	2	1	1	2	3	4	4	0	0	5	5	4	4	1	2
D3YYJ7	D3YYJ7	1	1	1		Mptx2	tr|D3YYJ7|D3YYJ7_MOUSE Pentaxin OS=Mus musculus OX=10090 GN=Mptx2 PE=1 SV=1	1	1	1	1	1	1	1	1	0	1	0	0	1	1	1	1	1	1	1	1	1	1	1	1	1	1	0	1	0	0	1	1	1	1	1	1	1	1	1	1	1	1
Q8R001;D3YYK8;E9Q6X0	Q8R001;D3YYK8;E9Q6X0	2;2;2	2;2;2	2;2;2	Microtubule-associated protein RP/EB family member 2	Mapre2	sp|Q8R001|MARE2_MOUSE Microtubule-associated protein RP/EB family member 2 OS=Mus musculus OX=10090 GN=Mapre2 PE=1 SV=1;tr|D3YYK8|D3YYK8_MOUSE Microtubule-associated protein RP/EB family member 2 (Fragment) OS=Mus musculus OX=10090 GN=Mapre2 PE=1 SV=1;tr|E	3	2	2	2	1	2	0	0	1	1	1	1	0	0	1	1	1	1	2	1	1	1	1	2	0	0	1	1	1	1	0	0	1	1	1	1	2	1	1	1	1	2
D3YYM6;D3Z1S8;Q91V55;P97461	D3YYM6;D3Z1S8;Q91V55;P97461	8;8;8;7	8;8;8;7	8;8;8;7	40S ribosomal protein S5;40S ribosomal protein S5, N-terminally processed	Rps5	tr|D3YYM6|D3YYM6_MOUSE 40S ribosomal protein S5 (Fragment) OS=Mus musculus OX=10090 GN=Rps5 PE=1 SV=1;tr|D3Z1S8|D3Z1S8_MOUSE 40S ribosomal protein S5 (Fragment) OS=Mus musculus OX=10090 GN=Rps5 PE=1 SV=1;tr|Q91V55|Q91V55_MOUSE 40S ribosomal protein S5 OS=M	4	8	8	8	7	7	7	8	5	7	2	3	7	6	4	4	4	6	8	7	7	7	7	7	7	8	5	7	2	3	7	6	4	4	4	6	8	7	7	7	7	7
Q6PIE5;D3YYN7	Q6PIE5;D3YYN7	23;23	5;5	5;5	Sodium/potassium-transporting ATPase subunit alpha-2	Atp1a2	sp|Q6PIE5|AT1A2_MOUSE Sodium/potassium-transporting ATPase subunit alpha-2 OS=Mus musculus OX=10090 GN=Atp1a2 PE=1 SV=1;tr|D3YYN7|D3YYN7_MOUSE Sodium/potassium-transporting ATPase subunit alpha OS=Mus musculus OX=10090 GN=Atp1a2 PE=1 SV=1	2	23	5	5	16	16	20	19	17	16	9	12	18	17	16	15	13	13	22	21	20	18	2	2	4	3	1	1	2	2	3	3	1	2	0	0	5	4	2	2	2	2
O35678;D3YYS6;E9Q3B9	O35678;D3YYS6;E9Q3B9	1;1;1	1;1;1	1;1;1	Monoglyceride lipase	Mgll	sp|O35678|MGLL_MOUSE Monoglyceride lipase OS=Mus musculus OX=10090 GN=Mgll PE=1 SV=1;tr|D3YYS6|D3YYS6_MOUSE Monoglyceride lipase OS=Mus musculus OX=10090 GN=Mgll PE=1 SV=1;tr|E9Q3B9|E9Q3B9_MOUSE Monoglyceride lipase OS=Mus musculus OX=10090 GN=Mgll PE=1 SV	3	1	1	1	0	0	1	1	0	0	0	0	0	1	0	0	0	0	1	1	1	1	0	0	1	1	0	0	0	0	0	1	0	0	0	0	1	1	1	1	0	0
Q9D0L8;D3YYS7;D3Z478;D3Z4K1	Q9D0L8;D3YYS7;D3Z478	5;5;4;1	5;5;4;1	5;5;4;1	mRNA cap guanine-N7 methyltransferase	Rnmt	sp|Q9D0L8|MCES_MOUSE mRNA cap guanine-N7 methyltransferase OS=Mus musculus OX=10090 GN=Rnmt PE=1 SV=1;tr|D3YYS7|D3YYS7_MOUSE mRNA (guanine-N(7)-)-methyltransferase (Fragment) OS=Mus musculus OX=10090 GN=Rnmt PE=1 SV=1;tr|D3Z478|D3Z478_MOUSE mRNA (guanine-N	4	5	5	5	4	3	2	3	3	3	0	0	3	3	2	1	4	3	5	5	4	4	4	3	2	3	3	3	0	0	3	3	2	1	4	3	5	5	4	4	4	3
P47962;D3YYV8	P47962;D3YYV8	3;3	3;3	3;3	60S ribosomal protein L5	Rpl5	sp|P47962|RL5_MOUSE 60S ribosomal protein L5 OS=Mus musculus OX=10090 GN=Rpl5 PE=1 SV=3;tr|D3YYV8|D3YYV8_MOUSE 60S ribosomal protein L5 (Fragment) OS=Mus musculus OX=10090 GN=Rpl5 PE=1 SV=1	2	3	3	3	2	2	0	1	2	0	0	0	1	0	2	2	0	0	2	2	3	3	2	2	0	1	2	0	0	0	1	0	2	2	0	0	2	2	3	3	2	2
Q99104;D3YZ62;D3Z4J3;F6TDE5;F6Z2S4;B8JK05	Q99104;D3YZ62;D3Z4J3;F6TDE5	7;7;7;5;2;2	7;7;7;5;2;2	7;7;7;5;2;2	Unconventional myosin-Va	Myo5a	sp|Q99104|MYO5A_MOUSE Unconventional myosin-Va OS=Mus musculus OX=10090 GN=Myo5a PE=1 SV=2;tr|D3YZ62|D3YZ62_MOUSE Unconventional myosin-Va OS=Mus musculus OX=10090 GN=Myo5a PE=1 SV=1;tr|D3Z4J3|D3Z4J3_MOUSE Unconventional myosin-Va OS=Mus musculus OX=10090	6	7	7	7	4	2	4	4	1	1	0	1	3	3	1	1	1	1	7	7	6	6	4	2	4	4	1	1	0	1	3	3	1	1	1	1	7	7	6	6	4	2
P63040;D3YZ72	P63040;D3YZ72	1;1	1;1	1;1	Complexin-1	Cplx1	sp|P63040|CPLX1_MOUSE Complexin-1 OS=Mus musculus OX=10090 GN=Cplx1 PE=1 SV=1;tr|D3YZ72|D3YZ72_MOUSE Complexin-1 (Fragment) OS=Mus musculus OX=10090 GN=Cplx1 PE=1 SV=8	2	1	1	1	0	0	1	1	1	0	0	0	1	0	1	1	1	1	1	1	1	1	0	0	1	1	1	0	0	0	1	0	1	1	1	1	1	1	1	1	0	0
Q6PF93;E9Q824;D3YZ98;E9QLS6	Q6PF93;E9Q824;D3YZ98;E9QLS6	1;1;1;1	1;1;1;1	1;1;1;1	Phosphatidylinositol 3-kinase catalytic subunit type 3;Phosphatidylinositol 3-kinase	Pik3c3	sp|Q6PF93|PK3C3_MOUSE Phosphatidylinositol 3-kinase catalytic subunit type 3 OS=Mus musculus OX=10090 GN=Pik3c3 PE=1 SV=1;tr|E9Q824|E9Q824_MOUSE Phosphatidylinositol 3-kinase catalytic subunit type 3 OS=Mus musculus OX=10090 GN=Pik3c3 PE=1 SV=1;tr|D3YZ98|D	4	1	1	1	0	1	0	0	0	0	0	0	1	1	0	0	0	0	0	1	1	1	0	1	0	0	0	0	0	0	1	1	0	0	0	0	0	1	1	1	0	1
Q9CY57;D3YZA1;D3Z7T7;E9PW20	Q9CY57;D3YZA1;D3Z7T7;E9PW20	2;2;2;2	2;2;2;2	2;2;2;2	Chromatin target of PRMT1 protein	Chtop	sp|Q9CY57|CHTOP_MOUSE Chromatin target of PRMT1 protein OS=Mus musculus OX=10090 GN=Chtop PE=1 SV=2;tr|D3YZA1|D3YZA1_MOUSE Chromatin target of PRMT1 protein (Fragment) OS=Mus musculus OX=10090 GN=Chtop PE=1 SV=8;tr|D3Z7T7|D3Z7T7_MOUSE Chromatin target of P	4	2	2	2	0	0	2	2	1	1	0	0	1	2	0	1	0	0	2	2	0	0	0	0	2	2	1	1	0	0	1	2	0	1	0	0	2	2	0	0	0	0
Q64213;E9Q4Q2;D3YZC9;D3YZD0;D3YVH4;F8WHF9	Q64213;E9Q4Q2;D3YZC9;D3YZD0;D3YVH4	6;6;6;6;3;1	6;6;6;6;3;1	6;6;6;6;3;1	Splicing factor 1	Sf1	sp|Q64213|SF01_MOUSE Splicing factor 1 OS=Mus musculus OX=10090 GN=Sf1 PE=1 SV=6;tr|E9Q4Q2|E9Q4Q2_MOUSE Splicing factor 1 OS=Mus musculus OX=10090 GN=Sf1 PE=1 SV=1;tr|D3YZC9|D3YZC9_MOUSE Splicing factor 1 OS=Mus musculus OX=10090 GN=Sf1 PE=1 SV=1;tr|D3YZD0	6	6	6	6	1	1	4	3	2	5	1	1	2	1	2	3	1	2	2	4	3	4	1	1	4	3	2	5	1	1	2	1	2	3	1	2	2	4	3	4	1	1
Q64337;D3YZJ1	Q64337;D3YZJ1	5;5	5;5	5;5	Sequestosome-1	Sqstm1	sp|Q64337|SQSTM_MOUSE Sequestosome-1 OS=Mus musculus OX=10090 GN=Sqstm1 PE=1 SV=1;tr|D3YZJ1|D3YZJ1_MOUSE Sequestosome-1 OS=Mus musculus OX=10090 GN=Sqstm1 PE=1 SV=1	2	5	5	5	5	4	3	4	4	3	1	3	3	3	2	1	1	4	4	5	3	3	5	4	3	4	4	3	1	3	3	3	2	1	1	4	4	5	3	3	5	4
P41216;D3Z041	P41216;D3Z041	3;3	3;3	2;2	Long-chain-fatty-acid--CoA ligase 1	Acsl1	sp|P41216|ACSL1_MOUSE Long-chain-fatty-acid--CoA ligase 1 OS=Mus musculus OX=10090 GN=Acsl1 PE=1 SV=2;tr|D3Z041|D3Z041_MOUSE Long-chain-fatty-acid--CoA ligase 1 OS=Mus musculus OX=10090 GN=Acsl1 PE=1 SV=1	2	3	3	2	1	2	1	3	1	1	1	1	1	2	2	0	0	1	3	2	2	3	1	2	1	3	1	1	1	1	1	2	2	0	0	1	3	2	2	3	0	1
Q8C7R4;D3Z061	Q8C7R4;D3Z061	12;12	12;12	12;12	Ubiquitin-like modifier-activating enzyme 6	Uba6	sp|Q8C7R4|UBA6_MOUSE Ubiquitin-like modifier-activating enzyme 6 OS=Mus musculus OX=10090 GN=Uba6 PE=1 SV=1;tr|D3Z061|D3Z061_MOUSE E1 ubiquitin-activating enzyme OS=Mus musculus OX=10090 GN=Uba6 PE=1 SV=1	2	12	12	12	6	7	0	2	0	1	0	0	1	3	1	1	1	1	10	11	5	7	6	7	0	2	0	1	0	0	1	3	1	1	1	1	10	11	5	7	6	7
P11157;D3Z0D8;F6RUC3	P11157;D3Z0D8;F6RUC3	1;1;1	1;1;1	1;1;1	Ribonucleoside-diphosphate reductase subunit M2	Rrm2	sp|P11157|RIR2_MOUSE Ribonucleoside-diphosphate reductase subunit M2 OS=Mus musculus OX=10090 GN=Rrm2 PE=1 SV=1;tr|D3Z0D8|D3Z0D8_MOUSE Ribonucleoside-diphosphate reductase subunit M2 (Fragment) OS=Mus musculus OX=10090 GN=Rrm2 PE=1 SV=1;tr|F6RUC3|F6RUC3_MO	3	1	1	1	1	1	1	1	1	1	1	1	1	1	0	0	1	1	1	1	1	1	1	1	1	1	1	1	1	1	1	1	0	0	1	1	1	1	1	1	1	1
O88545;D3Z0F5;F6QK86	O88545;D3Z0F5;F6QK86	2;2;1	2;2;1	2;2;1	COP9 signalosome complex subunit 6	Cops6	sp|O88545|CSN6_MOUSE COP9 signalosome complex subunit 6 OS=Mus musculus OX=10090 GN=Cops6 PE=1 SV=1;tr|D3Z0F5|D3Z0F5_MOUSE COP9 signalosome complex subunit 6 OS=Mus musculus OX=10090 GN=Cops6 PE=1 SV=1;tr|F6QK86|F6QK86_MOUSE COP9 signalosome complex subuni	3	2	2	2	1	1	0	0	1	0	0	1	0	0	1	1	1	1	1	1	2	1	1	1	0	0	1	0	0	1	0	0	1	1	1	1	1	1	2	1	1	1
Q9EQ80;D3Z0G0	Q9EQ80;D3Z0G0	1;1	1;1	1;1	NIF3-like protein 1	Nif3l1	sp|Q9EQ80|NIF3L_MOUSE NIF3-like protein 1 OS=Mus musculus OX=10090 GN=Nif3l1 PE=1 SV=4;tr|D3Z0G0|D3Z0G0_MOUSE NIF3-like protein 1 OS=Mus musculus OX=10090 GN=Nif3l1 PE=1 SV=1	2	1	1	1	1	1	1	1	0	1	0	1	1	1	0	0	1	1	1	1	1	1	1	1	1	1	0	1	0	1	1	1	0	0	1	1	1	1	1	1	1	1
Q9D7P6;D3Z0K9;D3Z7W0	Q9D7P6;D3Z0K9;D3Z7W0	1;1;1	1;1;1	1;1;1	Iron-sulfur cluster assembly enzyme ISCU, mitochondrial	Iscu	sp|Q9D7P6|ISCU_MOUSE Iron-sulfur cluster assembly enzyme ISCU, mitochondrial OS=Mus musculus OX=10090 GN=Iscu PE=1 SV=1;tr|D3Z0K9|D3Z0K9_MOUSE Iron-sulfur cluster assembly enzyme ISCU, mitochondrial (Fragment) OS=Mus musculus OX=10090 GN=Iscu PE=1 SV=1;tr|	3	1	1	1	0	0	0	0	0	0	0	0	0	0	0	0	0	0	0	1	0	0	0	0	0	0	0	0	0	0	0	0	0	0	0	0	0	1	0	0	0	0
Q80X71;D3Z6E0;D3Z0M2;D3Z191	Q80X71;D3Z6E0;D3Z0M2;D3Z191	2;2;2;2	2;2;2;2	2;2;2;2	Transmembrane protein 106B	Tmem106b	sp|Q80X71|T106B_MOUSE Transmembrane protein 106B OS=Mus musculus OX=10090 GN=Tmem106b PE=1 SV=1;tr|D3Z6E0|D3Z6E0_MOUSE Transmembrane protein 106B (Fragment) OS=Mus musculus OX=10090 GN=Tmem106b PE=1 SV=1;tr|D3Z0M2|D3Z0M2_MOUSE Transmembrane protein 106B (F	4	2	2	2	0	0	2	2	1	1	0	0	1	2	2	2	1	0	1	0	2	1	0	0	2	2	1	1	0	0	1	2	2	2	1	0	1	0	2	1	0	0
O88485;Q3TYJ3;D3Z0M6	O88485;Q3TYJ3;D3Z0M6	3;3;3	3;3;3	3;3;3	Cytoplasmic dynein 1 intermediate chain 1	Dync1i1	sp|O88485|DC1I1_MOUSE Cytoplasmic dynein 1 intermediate chain 1 OS=Mus musculus OX=10090 GN=Dync1i1 PE=1 SV=2;tr|Q3TYJ3|Q3TYJ3_MOUSE Cytoplasmic dynein 1 intermediate chain 1 OS=Mus musculus OX=10090 GN=Dync1i1 PE=1 SV=1;tr|D3Z0M6|D3Z0M6_MOUSE Cytoplasmic	3	3	3	3	1	1	2	2	2	2	1	1	2	1	1	0	3	3	2	1	3	2	1	1	2	2	2	2	1	1	2	1	1	0	3	3	2	1	3	2	1	1
P49817;D3Z148;D3Z0J2;H3BKG0;P51637	P49817;D3Z148;D3Z0J2;H3BKG0	3;3;2;2;1	3;3;2;2;1	3;3;2;2;1	Caveolin-1;Caveolin	Cav1	sp|P49817|CAV1_MOUSE Caveolin-1 OS=Mus musculus OX=10090 GN=Cav1 PE=1 SV=1;tr|D3Z148|D3Z148_MOUSE Caveolin (Fragment) OS=Mus musculus OX=10090 GN=Cav1 PE=1 SV=2;tr|D3Z0J2|D3Z0J2_MOUSE Caveolin (Fragment) OS=Mus musculus OX=10090 GN=Cav1 PE=1 SV=1;tr|H3BKG0	5	3	3	3	1	2	2	1	2	1	1	1	1	1	1	1	1	1	1	1	1	1	1	2	2	1	2	1	1	1	1	1	1	1	1	1	1	1	1	1	1	2
D3Z5Y3;D3Z1F3;Q8BGG6	D3Z5Y3;D3Z1F3;Q8BGG6	1;1;1	1;1;1	1;1;1	Motile sperm domain-containing protein 3	Mospd3	tr|D3Z5Y3|D3Z5Y3_MOUSE Motile sperm domain-containing protein 3 (Fragment) OS=Mus musculus OX=10090 GN=Mospd3 PE=1 SV=8;tr|D3Z1F3|D3Z1F3_MOUSE Motile sperm domain-containing protein 3 (Fragment) OS=Mus musculus OX=10090 GN=Mospd3 PE=1 SV=8;sp|Q8BGG6|MSPD3_	3	1	1	1	1	1	1	1	1	1	1	1	0	1	1	1	1	1	1	1	1	1	1	1	1	1	1	1	1	1	0	1	1	1	1	1	1	1	1	1	1	1
Q9JL62;D3Z1H8;D3Z1H9	Q9JL62;D3Z1H8;D3Z1H9	1;1;1	1;1;1	1;1;1	Glycolipid transfer protein	Gltp	sp|Q9JL62|GLTP_MOUSE Glycolipid transfer protein OS=Mus musculus OX=10090 GN=Gltp PE=1 SV=3;tr|D3Z1H8|D3Z1H8_MOUSE Glycolipid transfer protein OS=Mus musculus OX=10090 GN=Gltp PE=1 SV=1;tr|D3Z1H9|D3Z1H9_MOUSE Glycolipid transfer protein OS=Mus musculus OX=	3	1	1	1	0	0	0	1	0	0	0	0	0	1	0	0	0	1	1	1	0	1	0	0	0	1	0	0	0	0	0	1	0	0	0	1	1	1	0	1	0	0
D3Z286	D3Z286	2	2	2		Tmppe	tr|D3Z286|D3Z286_MOUSE Transmembrane protein with metallophosphoesterase domain OS=Mus musculus OX=10090 GN=Tmppe PE=1 SV=2	1	2	2	2	0	0	1	2	0	0	0	1	2	2	1	0	0	0	2	1	0	1	0	0	1	2	0	0	0	1	2	2	1	0	0	0	2	1	0	1	0	0
P30999;E9Q986;E9Q8Z6;E9Q8Z5;G3X9V2;E9Q904;E9Q901;E9Q903;D3Z2H2;E9Q8Z9;E9Q8Z4;E9Q905;E9Q907;E9Q906;D3Z7H6;E9Q8Z8;D3Z2H7	P30999;E9Q986;E9Q8Z6;E9Q8Z5;G3X9V2;E9Q904;E9Q901;E9Q903;D3Z2H2;E9Q8Z9;E9Q8Z4;E9Q905;E9Q907;E9Q906;D3Z7H6;E9Q8Z8;D3Z2H7	11;11;11;11;11;11;11;11;11;11;11;11;11;11;11;11;10	11;11;11;11;11;11;11;11;11;11;11;11;11;11;11;11;10	11;11;11;11;11;11;11;11;11;11;11;11;11;11;11;11;10	Catenin delta-1	Ctnnd1	sp|P30999|CTND1_MOUSE Catenin delta-1 OS=Mus musculus OX=10090 GN=Ctnnd1 PE=1 SV=2;tr|E9Q986|E9Q986_MOUSE Catenin delta-1 OS=Mus musculus OX=10090 GN=Ctnnd1 PE=1 SV=1;tr|E9Q8Z6|E9Q8Z6_MOUSE Catenin delta-1 OS=Mus musculus OX=10090 GN=Ctnnd1 PE=1 SV=1;tr|E9	17	11	11	11	6	9	7	9	9	8	3	2	7	6	4	5	6	6	10	10	6	8	6	9	7	9	9	8	3	2	7	6	4	5	6	6	10	10	6	8	6	9
D3Z2H9	D3Z2H9	24	4	0		Tpm3-rs7	tr|D3Z2H9|D3Z2H9_MOUSE Tropomyosin 3, related sequence 7 OS=Mus musculus OX=10090 GN=Tpm3-rs7 PE=3 SV=1	1	24	4	0	16	17	19	20	18	18	12	10	18	18	20	18	13	14	19	19	21	21	3	4	3	3	3	3	1	2	2	2	3	2	2	2	3	3	4	3	0	0
Q9D710;D3Z2J6	Q9D710;D3Z2J6	3;3	3;3	3;3	Thioredoxin-related transmembrane protein 2	Tmx2	sp|Q9D710|TMX2_MOUSE Thioredoxin-related transmembrane protein 2 OS=Mus musculus OX=10090 GN=Tmx2 PE=1 SV=1;tr|D3Z2J6|D3Z2J6_MOUSE Thioredoxin domain-containing protein 14 OS=Mus musculus OX=10090 GN=Tmx2 PE=1 SV=1	2	3	3	3	1	1	2	2	0	1	1	1	1	2	0	1	0	0	3	1	1	2	1	1	2	2	0	1	1	1	1	2	0	1	0	0	3	1	1	2	1	1
Q80XN0;D3Z2Y8	Q80XN0;D3Z2Y8	1;1	1;1	1;1	D-beta-hydroxybutyrate dehydrogenase, mitochondrial	Bdh1	sp|Q80XN0|BDH_MOUSE D-beta-hydroxybutyrate dehydrogenase, mitochondrial OS=Mus musculus OX=10090 GN=Bdh1 PE=1 SV=2;tr|D3Z2Y8|D3Z2Y8_MOUSE D-beta-hydroxybutyrate dehydrogenase, mitochondrial (Fragment) OS=Mus musculus OX=10090 GN=Bdh1 PE=1 SV=1	2	1	1	1	0	0	0	0	0	0	0	0	0	0	0	0	0	0	1	0	0	0	0	0	0	0	0	0	0	0	0	0	0	0	0	0	1	0	0	0	0	0
Q922J3;F6RCU2;D3Z3M7;D3Z2Z1;F8WIA1;Q8C0S5	Q922J3;F6RCU2;D3Z3M7;D3Z2Z1;F8WIA1;Q8C0S5	3;3;3;3;3;2	2;2;2;2;2;2	2;2;2;2;2;2	CAP-Gly domain-containing linker protein 1	Clip1	sp|Q922J3|CLIP1_MOUSE CAP-Gly domain-containing linker protein 1 OS=Mus musculus OX=10090 GN=Clip1 PE=1 SV=1;tr|F6RCU2|F6RCU2_MOUSE CAP-Gly domain-containing linker protein 1 (Fragment) OS=Mus musculus OX=10090 GN=Clip1 PE=1 SV=1;tr|D3Z3M7|D3Z3M7_MOUSE CAP	6	3	2	2	1	3	2	2	2	1	0	0	1	2	0	0	1	1	1	2	2	2	0	2	1	1	1	0	0	0	0	1	0	0	0	0	1	1	1	1	0	2
Q6P2L6;D3Z357;D3Z197	Q6P2L6;D3Z357;D3Z197	2;2;1	2;2;1	2;2;1	Histone-lysine N-methyltransferase NSD3;Histone-lysine N-methyltransferase	Whsc1l1	sp|Q6P2L6|NSD3_MOUSE Histone-lysine N-methyltransferase NSD3 OS=Mus musculus OX=10090 GN=Nsd3 PE=1 SV=2;tr|D3Z357|D3Z357_MOUSE Histone-lysine N-methyltransferase NSD3 OS=Mus musculus OX=10090 GN=Nsd3 PE=1 SV=1;tr|D3Z197|D3Z197_MOUSE Histone-lysine N-methyl	3	2	2	2	0	0	0	1	0	1	1	1	1	0	0	0	1	1	0	0	2	1	0	0	0	1	0	1	1	1	1	0	0	0	1	1	0	0	2	1	0	0
Q9DCL8;D3Z3A0	Q9DCL8;D3Z3A0	2;2	2;2	2;2	Protein phosphatase inhibitor 2	Ppp1r2	sp|Q9DCL8|IPP2_MOUSE Protein phosphatase inhibitor 2 OS=Mus musculus OX=10090 GN=Ppp1r2 PE=1 SV=3;tr|D3Z3A0|D3Z3A0_MOUSE Protein phosphatase inhibitor 2 OS=Mus musculus OX=10090 GN=Ppp1r2 PE=1 SV=1	2	2	2	2	1	2	0	0	1	1	1	2	0	0	1	1	2	0	0	1	1	1	1	2	0	0	1	1	1	2	0	0	1	1	2	0	0	1	1	1	1	2
P70318;D3Z3Y4;Q921W2;A0A0U1RPE1;A0A0U1RPD3;A0A0N4SUX1;D6RGU1;A0A0U1RPB0;Q8CII5;G5E8L2;Q80ZW7	P70318;D3Z3Y4;Q921W2;A0A0U1RPE1;A0A0U1RPD3	3;3;3;2;2;1;1;1;1;1;1	3;3;3;2;2;1;1;1;1;1;1	3;3;3;2;2;1;1;1;1;1;1	Nucleolysin TIAR	Tial1	sp|P70318|TIAR_MOUSE Nucleolysin TIAR OS=Mus musculus OX=10090 GN=Tial1 PE=1 SV=1;tr|D3Z3Y4|D3Z3Y4_MOUSE Nucleolysin TIAR OS=Mus musculus OX=10090 GN=Tial1 PE=1 SV=2;tr|Q921W2|Q921W2_MOUSE Nucleolysin TIAR OS=Mus musculus OX=10090 GN=Tial1 PE=1 SV=1;tr|A0A	11	3	3	3	1	2	2	3	0	1	0	0	2	2	1	1	3	2	2	2	0	0	1	2	2	3	0	1	0	0	2	2	1	1	3	2	2	2	0	0	1	2
Q80TB8;D3Z434	Q80TB8;D3Z434	3;3	3;3	3;3	Synaptic vesicle membrane protein VAT-1 homolog-like	Vat1l	sp|Q80TB8|VAT1L_MOUSE Synaptic vesicle membrane protein VAT-1 homolog-like OS=Mus musculus OX=10090 GN=Vat1l PE=1 SV=2;tr|D3Z434|D3Z434_MOUSE Synaptic vesicle membrane protein VAT-1 homolog-like (Fragment) OS=Mus musculus OX=10090 GN=Vat1l PE=1 SV=1	2	3	3	3	1	1	1	2	2	2	1	1	2	2	1	1	2	2	1	2	2	2	1	1	1	2	2	2	1	1	2	2	1	1	2	2	1	2	2	2	1	1
P45377;D3Z494;G5E895	P45377;D3Z494;G5E895	1;1;1	1;1;1	1;1;1	Aldose reductase-related protein 2	Akr1b8;Akr1b10	sp|P45377|ALD2_MOUSE Aldose reductase-related protein 2 OS=Mus musculus OX=10090 GN=Akr1b8 PE=1 SV=2;tr|D3Z494|D3Z494_MOUSE Aldo-keto reductase family 1, member B10 (aldose reductase) OS=Mus musculus OX=10090 GN=Akr1b10 PE=1 SV=1;tr|G5E895|G5E895_MOUSE Ald	3	1	1	1	1	1	1	1	0	1	1	1	1	1	1	1	1	1	1	1	1	1	1	1	1	1	0	1	1	1	1	1	1	1	1	1	1	1	1	1	1	1
Q9CWZ7;D3Z4B2;A0A494BAE3;A0A494BA20;A0A494BA49;A0A494BAX2	Q9CWZ7;D3Z4B2;A0A494BAE3;A0A494BA20	6;6;5;5;1;1	6;6;5;5;1;1	6;6;5;5;1;1	Gamma-soluble NSF attachment protein	Napg	sp|Q9CWZ7|SNAG_MOUSE Gamma-soluble NSF attachment protein OS=Mus musculus OX=10090 GN=Napg PE=1 SV=1;tr|D3Z4B2|D3Z4B2_MOUSE Gamma-soluble NSF attachment protein (Fragment) OS=Mus musculus OX=10090 GN=Napg PE=1 SV=1;tr|A0A494BAE3|A0A494BAE3_MOUSE Gamma-solu	6	6	6	6	4	4	4	2	1	1	2	2	3	3	3	3	4	4	4	5	4	5	4	4	4	2	1	1	2	2	3	3	3	3	4	4	4	5	4	5	4	4
D3Z4D2;Q8BR30;Q8R4C2;D6RET4	D3Z4D2;Q8BR30;Q8R4C2;D6RET4	4;4;3;2	3;3;2;1	3;3;2;1	RUN and FYVE domain-containing protein 2	Rufy2	tr|D3Z4D2|D3Z4D2_MOUSE RUN and FYVE domain-containing protein 2 OS=Mus musculus OX=10090 GN=Rufy2 PE=1 SV=1;tr|Q8BR30|Q8BR30_MOUSE RUN and FYVE domain-containing protein 2 OS=Mus musculus OX=10090 GN=Rufy2 PE=1 SV=1;sp|Q8R4C2|RUFY2_MOUSE RUN and FYVE domai	4	4	3	3	2	3	0	2	1	2	0	1	1	2	0	0	1	1	1	3	0	2	2	2	0	1	1	2	0	1	1	1	0	0	1	1	0	2	0	1	2	2
Q9D1H7;D3Z7S0;D3Z4J5	Q9D1H7;D3Z7S0;D3Z4J5	1;1;1	1;1;1	1;1;1	Golgi to ER traffic protein 4 homolog	Get4	sp|Q9D1H7|GET4_MOUSE Golgi to ER traffic protein 4 homolog OS=Mus musculus OX=10090 GN=Get4 PE=1 SV=2;tr|D3Z7S0|D3Z7S0_MOUSE Golgi to ER traffic protein 4 homolog (Fragment) OS=Mus musculus OX=10090 GN=Get4 PE=1 SV=1;tr|D3Z4J5|D3Z4J5_MOUSE Golgi to ER traf	3	1	1	1	0	1	1	0	0	0	0	0	0	0	1	1	1	1	1	1	1	1	0	1	1	0	0	0	0	0	0	0	1	1	1	1	1	1	1	1	0	1
Q05BC3;D3Z4J9;D6RII3	Q05BC3;D3Z4J9;D6RII3	9;9;8	9;9;8	9;9;8	Echinoderm microtubule-associated protein-like 1	Eml1	sp|Q05BC3|EMAL1_MOUSE Echinoderm microtubule-associated protein-like 1 OS=Mus musculus OX=10090 GN=Eml1 PE=1 SV=1;tr|D3Z4J9|D3Z4J9_MOUSE Echinoderm microtubule-associated protein-like 1 OS=Mus musculus OX=10090 GN=Eml1 PE=1 SV=1;tr|D6RII3|D6RII3_MOUSE Echi	3	9	9	9	3	6	4	5	6	8	0	0	4	5	2	2	2	1	9	9	8	7	3	6	4	5	6	8	0	0	4	5	2	2	2	1	9	9	8	7	3	6
Q922J9;D3Z5W6;D3Z4N9	Q922J9;D3Z5W6;D3Z4N9	1;1;1	1;1;1	1;1;1	Fatty acyl-CoA reductase 1	Far1	sp|Q922J9|FACR1_MOUSE Fatty acyl-CoA reductase 1 OS=Mus musculus OX=10090 GN=Far1 PE=1 SV=1;tr|D3Z5W6|D3Z5W6_MOUSE Fatty acyl-CoA reductase (Fragment) OS=Mus musculus OX=10090 GN=Far1 PE=1 SV=1;tr|D3Z4N9|D3Z4N9_MOUSE Fatty acyl-CoA reductase (Fragment) OS=	3	1	1	1	1	0	0	0	1	1	0	0	1	1	1	1	0	0	1	1	1	0	1	0	0	0	1	1	0	0	1	1	1	1	0	0	1	1	1	0	1	0
Q9R020;D3Z4U0	Q9R020;D3Z4U0	1;1	1;1	1;1	Zinc finger Ran-binding domain-containing protein 2	Zranb2	sp|Q9R020|ZRAB2_MOUSE Zinc finger Ran-binding domain-containing protein 2 OS=Mus musculus OX=10090 GN=Zranb2 PE=1 SV=2;tr|D3Z4U0|D3Z4U0_MOUSE Zinc finger Ran-binding domain-containing protein 2 OS=Mus musculus OX=10090 GN=Zranb2 PE=1 SV=2	2	1	1	1	1	0	1	1	0	0	0	0	1	1	1	0	0	0	1	1	0	0	1	0	1	1	0	0	0	0	1	1	1	0	0	0	1	1	0	0	1	0
Q9CQ60;D3Z4X1;Q8CBG6	Q9CQ60;D3Z4X1	3;3;1	3;3;1	3;3;1	6-phosphogluconolactonase	Pgls	sp|Q9CQ60|6PGL_MOUSE 6-phosphogluconolactonase OS=Mus musculus OX=10090 GN=Pgls PE=1 SV=1;tr|D3Z4X1|D3Z4X1_MOUSE 6-phosphogluconolactonase OS=Mus musculus OX=10090 GN=Pgls PE=1 SV=1	3	3	3	3	3	3	2	2	2	2	2	2	2	2	1	1	2	2	3	3	2	2	3	3	2	2	2	2	2	2	2	2	1	1	2	2	3	3	2	2	3	3
P21803;E9Q7E6;E9Q700;E9PX88;D3Z5M8;E9PXV8;E9Q7C7;E9PX67;E9Q7E8;E9QK53	P21803;E9Q7E6;E9Q700;E9PX88;D3Z5M8;E9PXV8;E9Q7C7;E9PX67;E9Q7E8;E9QK53	1;1;1;1;1;1;1;1;1;1	1;1;1;1;1;1;1;1;1;1	1;1;1;1;1;1;1;1;1;1	Fibroblast growth factor receptor 2;Receptor protein-tyrosine kinase;Fibroblast growth factor receptor	Fgfr2	sp|P21803|FGFR2_MOUSE Fibroblast growth factor receptor 2 OS=Mus musculus OX=10090 GN=Fgfr2 PE=1 SV=4;tr|E9Q7E6|E9Q7E6_MOUSE Receptor protein-tyrosine kinase (Fragment) OS=Mus musculus OX=10090 GN=Fgfr2 PE=1 SV=1;tr|E9Q700|E9Q700_MOUSE Receptor protein-tyr	10	1	1	1	1	1	0	1	1	1	1	1	1	0	1	1	0	1	1	1	1	1	1	1	0	1	1	1	1	1	1	0	1	1	0	1	1	1	1	1	1	1
D3Z656;Q8CHC4;E9Q7S0;F7BQW7;D3Z1M7;A0A338P6V7;F7CD11;F6VSS8;A0A338P6C7	D3Z656;Q8CHC4;E9Q7S0;F7BQW7	7;6;5;5;3;1;1;1;1	7;6;5;5;3;1;1;1;1	7;6;5;5;3;1;1;1;1	Synaptojanin-1	Synj1	tr|D3Z656|D3Z656_MOUSE Phosphoinositide 5-phosphatase OS=Mus musculus OX=10090 GN=Synj1 PE=1 SV=1;sp|Q8CHC4|SYNJ1_MOUSE Synaptojanin-1 OS=Mus musculus OX=10090 GN=Synj1 PE=1 SV=3;tr|E9Q7S0|E9Q7S0_MOUSE Phosphoinositide 5-phosphatase OS=Mus musculus OX=1009	9	7	7	7	2	4	1	0	5	3	1	1	2	2	2	2	2	1	5	6	3	4	2	4	1	0	5	3	1	1	2	2	2	2	2	1	5	6	3	4	2	4
D3Z6G3	D3Z6G3	3	1	1		Mapre3	tr|D3Z6G3|D3Z6G3_MOUSE Microtubule-associated protein RP/EB family member 3 OS=Mus musculus OX=10090 GN=Mapre3 PE=1 SV=1	1	3	1	1	2	2	2	2	1	2	1	1	3	3	2	1	1	1	3	2	2	2	0	0	0	0	0	0	0	0	1	1	0	0	0	0	1	0	0	0	0	0
D3Z6I8;E9Q7Q3;D3YVR0	D3Z6I8;E9Q7Q3	25;24;5	15;14;5	4;3;0		Tpm3	tr|D3Z6I8|D3Z6I8_MOUSE Tropomyosin alpha-3 chain OS=Mus musculus OX=10090 GN=Tpm3 PE=1 SV=1;tr|E9Q7Q3|E9Q7Q3_MOUSE Tropomyosin alpha-3 chain OS=Mus musculus OX=10090 GN=Tpm3 PE=1 SV=1	3	25	15	4	15	17	18	20	18	18	12	10	18	18	19	19	12	14	19	19	21	21	7	10	10	12	10	11	6	5	10	9	11	10	5	7	10	10	13	12	1	3
P35922;E9QAT0;D3Z6U8;E9QNF5;Q6AXB7;E9QAS9;E9QAS8	P35922;E9QAT0;D3Z6U8;E9QNF5;Q6AXB7;E9QAS9;E9QAS8	3;3;3;3;3;2;2	2;2;2;2;2;1;1	2;2;2;2;2;1;1	Fragile X mental retardation protein 1 homolog	Fmr1	sp|P35922|FMR1_MOUSE Synaptic functional regulator FMR1 OS=Mus musculus OX=10090 GN=Fmr1 PE=1 SV=1;tr|E9QAT0|E9QAT0_MOUSE Synaptic functional regulator FMR1 OS=Mus musculus OX=10090 GN=Fmr1 PE=1 SV=1;tr|D3Z6U8|D3Z6U8_MOUSE Synaptic functional regulator FMR	7	3	2	2	2	2	1	1	1	2	0	0	1	1	0	0	1	2	3	2	2	3	1	1	0	1	0	1	0	0	1	1	0	0	0	1	2	1	1	2	1	1
P61957;H7BWX9;D3Z794;Q9Z172;G3UZX6;G3UZ60;G3UWI9;G3UWX9;G3UZA7	P61957;H7BWX9;D3Z794;Q9Z172;G3UZX6;G3UZ60;G3UWI9;G3UWX9;G3UZA7	2;2;2;1;1;1;1;1;1	2;2;2;1;1;1;1;1;1	2;2;2;1;1;1;1;1;1	Small ubiquitin-related modifier 2;Small ubiquitin-related modifier 3;Small ubiquitin-related modifier	Sumo2;Sumo3	sp|P61957|SUMO2_MOUSE Small ubiquitin-related modifier 2 OS=Mus musculus OX=10090 GN=Sumo2 PE=1 SV=1;tr|H7BWX9|H7BWX9_MOUSE Small ubiquitin-related modifier 2 OS=Mus musculus OX=10090 GN=Sumo2 PE=1 SV=1;tr|D3Z794|D3Z794_MOUSE Small ubiquitin-related modifi	9	2	2	2	2	2	0	1	2	2	1	1	0	1	1	1	2	2	1	1	1	1	2	2	0	1	2	2	1	1	0	1	1	1	2	2	1	1	1	1	2	2
Q9R0Q7;D3Z7C6	Q9R0Q7;D3Z7C6	6;6	6;6	6;6	Prostaglandin E synthase 3	Ptges3	sp|Q9R0Q7|TEBP_MOUSE Prostaglandin E synthase 3 OS=Mus musculus OX=10090 GN=Ptges3 PE=1 SV=1;tr|D3Z7C6|D3Z7C6_MOUSE Prostaglandin E synthase 3 OS=Mus musculus OX=10090 GN=Ptges3 PE=1 SV=1	2	6	6	6	5	6	4	4	5	3	1	1	2	2	2	3	4	4	4	4	5	5	5	6	4	4	5	3	1	1	2	2	2	3	4	4	4	4	5	5	5	6
Q61205;D3Z7E6;D3Z2X5	Q61205;D3Z7E6;D3Z2X5	2;2;1	2;2;1	2;2;1	Platelet-activating factor acetylhydrolase IB subunit gamma	Pafah1b3	sp|Q61205|PA1B3_MOUSE Platelet-activating factor acetylhydrolase IB subunit alpha1 OS=Mus musculus OX=10090 GN=Pafah1b3 PE=1 SV=1;tr|D3Z7E6|D3Z7E6_MOUSE Platelet-activating factor acetylhydrolase IB subunit alpha1 OS=Mus musculus OX=10090 GN=Pafah1b3 PE=1	3	2	2	2	1	1	1	1	1	1	0	0	1	1	0	0	1	1	2	2	1	1	1	1	1	1	1	1	0	0	1	1	0	0	1	1	2	2	1	1	1	1
D3Z7P3;D3Z7P4;F7B327;F6U529	D3Z7P3;D3Z7P4	15;12;2;1	15;12;2;1	15;12;2;1	Glutaminase kidney isoform, mitochondrial	Gls	sp|D3Z7P3|GLSK_MOUSE Glutaminase kidney isoform, mitochondrial OS=Mus musculus OX=10090 GN=Gls PE=1 SV=1;tr|D3Z7P4|D3Z7P4_MOUSE Glutaminase OS=Mus musculus OX=10090 GN=Gls PE=1 SV=1	4	15	15	15	11	11	10	7	7	7	3	2	8	7	5	7	6	4	11	13	12	12	11	11	10	7	7	7	3	2	8	7	5	7	6	4	11	13	12	12	11	11
P97384;D3Z7U0	P97384;D3Z7U0	5;5	4;4	4;4	Annexin A11;Annexin	Anxa11	sp|P97384|ANX11_MOUSE Annexin A11 OS=Mus musculus OX=10090 GN=Anxa11 PE=1 SV=2;tr|D3Z7U0|D3Z7U0_MOUSE Annexin OS=Mus musculus OX=10090 GN=Anxa11 PE=1 SV=1	2	5	4	4	3	2	3	1	2	1	0	0	1	2	0	0	0	1	5	5	5	4	2	1	3	1	1	0	0	0	1	2	0	0	0	1	4	4	4	3	2	1
G3X922;D4AFX7	G3X922;D4AFX7	6;6	6;6	6;6		Dnajc13	tr|G3X922|G3X922_MOUSE DnaJ heat shock protein family (Hsp40) member C13 OS=Mus musculus OX=10090 GN=Dnajc13 PE=1 SV=1;tr|D4AFX7|D4AFX7_MOUSE DnaJ heat shock protein family (Hsp40) member C13 OS=Mus musculus OX=10090 GN=Dnajc13 PE=1 SV=1	2	6	6	6	1	4	1	0	1	0	0	0	3	2	0	0	0	0	5	4	1	2	1	4	1	0	1	0	0	0	3	2	0	0	0	0	5	4	1	2	1	4
Q8R0X7;D6REF7;D3YZT4;D3YY13;D3Z1Z3	Q8R0X7;D6REF7	6;6;2;1;1	6;6;2;1;1	6;6;2;1;1	Sphingosine-1-phosphate lyase 1	Sgpl1	sp|Q8R0X7|SGPL1_MOUSE Sphingosine-1-phosphate lyase 1 OS=Mus musculus OX=10090 GN=Sgpl1 PE=1 SV=1;tr|D6REF7|D6REF7_MOUSE Sphingosine-1-phosphate lyase 1 OS=Mus musculus OX=10090 GN=Sgpl1 PE=1 SV=1	5	6	6	6	4	3	4	3	2	2	0	0	3	5	3	5	1	3	6	6	5	4	4	3	4	3	2	2	0	0	3	5	3	5	1	3	6	6	5	4	4	3
O88878;D6RFT9	O88878;D6RFT9	1;1	1;1	1;1	AN1-type zinc finger protein 5	Zfand5	sp|O88878|ZFAN5_MOUSE AN1-type zinc finger protein 5 OS=Mus musculus OX=10090 GN=Zfand5 PE=1 SV=1;tr|D6RFT9|D6RFT9_MOUSE AN1-type zinc finger protein 5 OS=Mus musculus OX=10090 GN=Zfand5 PE=1 SV=1	2	1	1	1	0	0	0	0	0	1	0	0	1	0	0	0	0	0	1	1	0	0	0	0	0	0	0	1	0	0	1	0	0	0	0	0	1	1	0	0	0	0
Q99LR1;D6RFU2;D6RI21;F7BHM8	Q99LR1;D6RFU2;D6RI21	5;5;3;1	5;5;3;1	5;5;3;1	Monoacylglycerol lipase ABHD12	Abhd12	sp|Q99LR1|ABD12_MOUSE Lysophosphatidylserine lipase ABHD12 OS=Mus musculus OX=10090 GN=Abhd12 PE=1 SV=2;tr|D6RFU2|D6RFU2_MOUSE 2-arachidonoylglycerol hydrolase ABHD12 OS=Mus musculus OX=10090 GN=Abhd12 PE=1 SV=1;tr|D6RI21|D6RI21_MOUSE Lysophosphatidylserin	4	5	5	5	3	3	1	2	2	2	1	1	2	1	1	3	1	1	3	2	4	3	3	3	1	2	2	2	1	1	2	1	1	3	1	1	3	2	4	3	3	3
O09117;D6RFU9	O09117;D6RFU9	1;1	1;1	1;1	Synaptophysin-like protein 1	Sypl1;Sypl	sp|O09117|SYPL1_MOUSE Synaptophysin-like protein 1 OS=Mus musculus OX=10090 GN=Sypl1 PE=1 SV=2;tr|D6RFU9|D6RFU9_MOUSE Synaptophysin-like protein OS=Mus musculus OX=10090 GN=Sypl PE=1 SV=1	2	1	1	1	1	0	1	1	1	1	1	0	1	1	1	1	0	1	1	1	1	1	1	0	1	1	1	1	1	0	1	1	1	1	0	1	1	1	1	1	1	0
Q6PAM0;D6RG50	Q6PAM0;D6RG50	1;1	1;1	1;1	5-AMP-activated protein kinase subunit beta-2	Prkab2	sp|Q6PAM0|AAKB2_MOUSE 5-AMP-activated protein kinase subunit beta-2 OS=Mus musculus OX=10090 GN=Prkab2 PE=1 SV=1;tr|D6RG50|D6RG50_MOUSE 5-AMP-activated protein kinase subunit beta-2 OS=Mus musculus OX=10090 GN=Prkab2 PE=1 SV=1	2	1	1	1	1	0	0	1	0	0	0	0	1	0	0	0	1	0	1	1	1	1	1	0	0	1	0	0	0	0	1	0	0	0	1	0	1	1	1	1	1	0
Q3TUH1;D6RGT1;G3UWL8;G5E881	Q3TUH1;D6RGT1;G3UWL8;G5E881	1;1;1;1	1;1;1;1	1;1;1;1	Phosphatidate cytidylyltransferase, mitochondrial	Tamm41	sp|Q3TUH1|TAM41_MOUSE Phosphatidate cytidylyltransferase, mitochondrial OS=Mus musculus OX=10090 GN=Tamm41 PE=1 SV=2;tr|D6RGT1|D6RGT1_MOUSE CDP-diacylglycerol synthase OS=Mus musculus OX=10090 GN=Tamm41 PE=1 SV=1;tr|G3UWL8|G3UWL8_MOUSE CDP-diacylglycerol s	4	1	1	1	0	1	1	1	0	0	1	0	0	0	1	1	0	0	1	1	1	1	0	1	1	1	0	0	1	0	0	0	1	1	0	0	1	1	1	1	0	1
Q61301;E0CXB9;Q8BS72;A0A0N4SUZ7	Q61301;E0CXB9;Q8BS72	8;8;4;1	6;6;3;1	6;6;3;1	Catenin alpha-2	Ctnna2	sp|Q61301|CTNA2_MOUSE Catenin alpha-2 OS=Mus musculus OX=10090 GN=Ctnna2 PE=1 SV=3;tr|E0CXB9|E0CXB9_MOUSE Alpha N-catenin OS=Mus musculus OX=10090 GN=Ctnna2 PE=1 SV=1;tr|Q8BS72|Q8BS72_MOUSE Catenin alpha-2 OS=Mus musculus OX=10090 GN=Ctnna2 PE=1 SV=1	4	8	6	6	6	6	4	5	5	5	3	3	2	3	7	5	5	4	4	5	6	5	4	4	3	3	3	3	2	2	1	1	5	3	4	2	3	4	5	3	4	4
Q8BYN5;E0CXZ1;J3QM95;F8WGT4	Q8BYN5;E0CXZ1;J3QM95;F8WGT4	2;2;2;2	2;2;2;2	2;2;2;2	FSD1-like protein	Fsd1l	sp|Q8BYN5|FSD1L_MOUSE FSD1-like protein OS=Mus musculus OX=10090 GN=Fsd1l PE=1 SV=2;tr|E0CXZ1|E0CXZ1_MOUSE FSD1-like protein (Fragment) OS=Mus musculus OX=10090 GN=Fsd1l PE=1 SV=2;tr|J3QM95|J3QM95_MOUSE FSD1-like protein OS=Mus musculus OX=10090 GN=Fsd1l P	4	2	2	2	1	1	0	0	1	0	0	0	0	0	0	0	1	0	2	1	1	1	1	1	0	0	1	0	0	0	0	0	0	0	1	0	2	1	1	1	1	1
Q9CR64;E0CY07	Q9CR64;E0CY07	2;2	2;2	2;2	Protein kish-A;Protein kish	Tmem167a;Tmem167	sp|Q9CR64|KISHA_MOUSE Protein kish-A OS=Mus musculus OX=10090 GN=Tmem167a PE=1 SV=1;tr|E0CY07|E0CY07_MOUSE Protein kish OS=Mus musculus OX=10090 GN=Tmem167 PE=1 SV=1	2	2	2	2	1	1	1	2	0	1	0	0	2	2	0	0	0	0	1	1	2	0	1	1	1	2	0	1	0	0	2	2	0	0	0	0	1	1	2	0	1	1
Q9CS84;E0CY11	Q9CS84;E0CY11	1;1	1;1	1;1	Neurexin-1	Nrxn1	sp|Q9CS84|NRX1A_MOUSE Neurexin-1 OS=Mus musculus OX=10090 GN=Nrxn1 PE=1 SV=3;tr|E0CY11|E0CY11_MOUSE Neurexin-1 OS=Mus musculus OX=10090 GN=Nrxn1 PE=1 SV=2	2	1	1	1	0	0	0	0	0	0	0	0	0	0	0	0	0	0	0	0	1	0	0	0	0	0	0	0	0	0	0	0	0	0	0	0	0	0	1	0	0	0
Q6PCP5;E0CYB9;F7BC60;F7CTF8;E0CYI3	Q6PCP5;E0CYB9;F7BC60;F7CTF8;E0CYI3	2;2;1;1;1	2;2;1;1;1	2;2;1;1;1	Mitochondrial fission factor	Mff	sp|Q6PCP5|MFF_MOUSE Mitochondrial fission factor OS=Mus musculus OX=10090 GN=Mff PE=1 SV=1;tr|E0CYB9|E0CYB9_MOUSE Mitochondrial fission factor OS=Mus musculus OX=10090 GN=Mff PE=1 SV=1;tr|F7BC60|F7BC60_MOUSE Mitochondrial fission factor (Fragment) OS=Mus m	5	2	2	2	0	0	2	2	0	0	0	0	0	0	0	0	0	0	2	2	0	1	0	0	2	2	0	0	0	0	0	0	0	0	0	0	2	2	0	1	0	0
Q3TWL2;E0CZF6;E0CZ18;F8WHW3;E0CYE6	Q3TWL2;E0CZF6;E0CZ18;F8WHW3;E0CYE6	2;2;2;2;2	2;2;2;2;2	1;1;1;1;1	Type 1 phosphatidylinositol 4,5-bisphosphate 4-phosphatase	Tmem55b	sp|Q3TWL2|PP4P1_MOUSE Type 1 phosphatidylinositol 4,5-bisphosphate 4-phosphatase OS=Mus musculus OX=10090 GN=Pip4p1 PE=1 SV=1;tr|E0CZF6|E0CZF6_MOUSE Phosphatidylinositol-4,5-bisphosphate 4-phosphatase OS=Mus musculus OX=10090 GN=Pip4p1 PE=1 SV=1;tr|E0CZ18|	5	2	2	1	2	1	2	1	0	2	0	0	0	1	1	1	0	0	2	2	1	1	2	1	2	1	0	2	0	0	0	1	1	1	0	0	2	2	1	1	1	1
P23506;F7D432;E9PWE0;E0CYV0;F6V9F1;F6TXE3	P23506;F7D432;E9PWE0;E0CYV0;F6V9F1	5;5;5;5;4;1	5;5;5;5;4;1	5;5;5;5;4;1	Protein-L-isoaspartate(D-aspartate) O-methyltransferase;Protein-L-isoaspartate O-methyltransferase	Pcmt1	sp|P23506|PIMT_MOUSE Protein-L-isoaspartate(D-aspartate) O-methyltransferase OS=Mus musculus OX=10090 GN=Pcmt1 PE=1 SV=3;tr|F7D432|F7D432_MOUSE Protein-L-isoaspartate O-methyltransferase (Fragment) OS=Mus musculus OX=10090 GN=Pcmt1 PE=1 SV=1;tr|E9PWE0|E9PW	6	5	5	5	2	1	3	4	0	1	0	0	3	0	0	0	1	1	4	5	3	3	2	1	3	4	0	1	0	0	3	0	0	0	1	1	4	5	3	3	2	1
E0CZ50	E0CZ50	1	1	1		Ndrg4	tr|E0CZ50|E0CZ50_MOUSE Protein NDRG4 (Fragment) OS=Mus musculus OX=10090 GN=Ndrg4 PE=1 SV=8	1	1	1	1	0	0	0	0	0	0	0	0	0	0	0	0	0	0	1	1	0	0	0	0	0	0	0	0	0	0	0	0	0	0	0	0	1	1	0	0	0	0
P28740;F8VQ42;E0CZ72	P28740;F8VQ42;E0CZ72	4;4;4	4;4;4	4;4;4	Kinesin-like protein KIF2A;Kinesin-like protein	Kif2a	sp|P28740|KIF2A_MOUSE Kinesin-like protein KIF2A OS=Mus musculus OX=10090 GN=Kif2a PE=1 SV=2;tr|F8VQ42|F8VQ42_MOUSE Kinesin-like protein (Fragment) OS=Mus musculus OX=10090 GN=Kif2a PE=1 SV=1;tr|E0CZ72|E0CZ72_MOUSE Kinesin-like protein OS=Mus musculus OX=1	3	4	4	4	4	4	1	1	1	1	0	0	0	0	0	0	1	1	4	3	2	2	4	4	1	1	1	1	0	0	0	0	0	0	1	1	4	3	2	2	4	4
Q8VBW6;E0CZE0	Q8VBW6;E0CZE0	4;4	4;4	4;4	NEDD8-activating enzyme E1 regulatory subunit	Nae1	sp|Q8VBW6|ULA1_MOUSE NEDD8-activating enzyme E1 regulatory subunit OS=Mus musculus OX=10090 GN=Nae1 PE=1 SV=1;tr|E0CZE0|E0CZE0_MOUSE NEDD8-activating enzyme E1 regulatory subunit OS=Mus musculus OX=10090 GN=Nae1 PE=1 SV=1	2	4	4	4	2	2	2	2	0	0	0	0	1	0	0	0	1	1	4	4	2	2	2	2	2	2	0	0	0	0	1	0	0	0	1	1	4	4	2	2	2	2
Q9QWT9;G3UX22;E9PUA5	Q9QWT9;G3UX22;E9PUA5	1;1;1	1;1;1	1;1;1	Kinesin-like protein KIFC1;Kinesin-like protein	Kifc1;Kifc5b	sp|Q9QWT9|KIFC1_MOUSE Kinesin-like protein KIFC1 OS=Mus musculus OX=10090 GN=Kifc1 PE=1 SV=2;tr|G3UX22|G3UX22_MOUSE Kinesin-like protein KIFC1 (Fragment) OS=Mus musculus OX=10090 GN=Kifc1 PE=4 SV=1;tr|E9PUA5|E9PUA5_MOUSE Kinesin-like protein OS=Mus musculu	3	1	1	1	0	0	1	1	0	0	0	0	0	1	0	0	1	1	1	1	1	1	0	0	1	1	0	0	0	0	0	1	0	0	1	1	1	1	1	1	0	0
Q4LDD4;E9PUB0	Q4LDD4;E9PUB0	1;1	1;1	1;1	Arf-GAP with Rho-GAP domain, ANK repeat and PH domain-containing protein 1	Arap1	sp|Q4LDD4|ARAP1_MOUSE Arf-GAP with Rho-GAP domain, ANK repeat and PH domain-containing protein 1 OS=Mus musculus OX=10090 GN=Arap1 PE=1 SV=2;tr|E9PUB0|E9PUB0_MOUSE Arf-GAP with Rho-GAP domain, ANK repeat and PH domain-containing protein 1 OS=Mus musculus O	2	1	1	1	1	1	0	0	0	0	0	0	0	0	0	0	0	0	1	1	1	1	1	1	0	0	0	0	0	0	0	0	0	0	0	0	1	1	1	1	1	1
E9PUD2;Q8K1M6;A0A2U3TZ67	E9PUD2;Q8K1M6;A0A2U3TZ67	14;13;8	14;13;8	14;13;8	Dynamin-1-like protein	Dnm1l	tr|E9PUD2|E9PUD2_MOUSE Dynamin-1-like protein OS=Mus musculus OX=10090 GN=Dnm1l PE=1 SV=1;sp|Q8K1M6|DNM1L_MOUSE Dynamin-1-like protein OS=Mus musculus OX=10090 GN=Dnm1l PE=1 SV=2;tr|A0A2U3TZ67|A0A2U3TZ67_MOUSE Dynamin-1-like protein OS=Mus musculus OX=1009	3	14	14	14	11	10	8	5	4	5	4	4	4	5	1	2	4	6	11	10	12	11	11	10	8	5	4	5	4	4	4	5	1	2	4	6	11	10	12	11	11	10
Q61210;E9PUF7;A0A0U1RPN7;F6ZN61	Q61210;E9PUF7;A0A0U1RPN7;F6ZN61	2;2;1;1	2;2;1;1	2;2;1;1	Rho guanine nucleotide exchange factor 1	Arhgef1	sp|Q61210|ARHG1_MOUSE Rho guanine nucleotide exchange factor 1 OS=Mus musculus OX=10090 GN=Arhgef1 PE=1 SV=2;tr|E9PUF7|E9PUF7_MOUSE Rho guanine nucleotide exchange factor 1 OS=Mus musculus OX=10090 GN=Arhgef1 PE=1 SV=1;tr|A0A0U1RPN7|A0A0U1RPN7_MOUSE Rho gu	4	2	2	2	0	0	0	0	0	0	0	0	0	0	0	0	0	0	2	2	0	1	0	0	0	0	0	0	0	0	0	0	0	0	0	0	2	2	0	1	0	0
E9PUL5;A0A0J9YU72	E9PUL5;A0A0J9YU72	2;1	2;1	2;1	Proline-rich transmembrane protein 2	Prrt2	sp|E9PUL5|PRRT2_MOUSE Proline-rich transmembrane protein 2 OS=Mus musculus OX=10090 GN=Prrt2 PE=1 SV=1;tr|A0A0J9YU72|A0A0J9YU72_MOUSE Proline-rich transmembrane protein 2 OS=Mus musculus OX=10090 GN=Prrt2 PE=1 SV=1	2	2	2	2	1	1	2	1	1	2	1	1	1	1	0	1	2	1	0	0	0	0	1	1	2	1	1	2	1	1	1	1	0	1	2	1	0	0	0	0	1	1
P06537;E9PYV1;E9PUR6	P06537;E9PYV1;E9PUR6	1;1;1	1;1;1	1;1;1	Glucocorticoid receptor	Nr3c1	sp|P06537|GCR_MOUSE Glucocorticoid receptor OS=Mus musculus OX=10090 GN=Nr3c1 PE=1 SV=1;tr|E9PYV1|E9PYV1_MOUSE Glucocorticoid receptor OS=Mus musculus OX=10090 GN=Nr3c1 PE=1 SV=1;tr|E9PUR6|E9PUR6_MOUSE Glucocorticoid receptor OS=Mus musculus OX=10090 GN=Nr	3	1	1	1	1	0	1	0	1	0	0	1	1	1	1	0	0	0	0	1	0	0	1	0	1	0	1	0	0	1	1	1	1	0	0	0	0	1	0	0	1	0
Q91YM4;E9PUT1	Q91YM4;E9PUT1	1;1	1;1	1;1	Protein TBRG4	Tbrg4	sp|Q91YM4|FAKD4_MOUSE FAST kinase domain-containing protein 4 OS=Mus musculus OX=10090 GN=Tbrg4 PE=1 SV=1;tr|E9PUT1|E9PUT1_MOUSE FAST kinase domain-containing protein 4 OS=Mus musculus OX=10090 GN=Tbrg4 PE=1 SV=1	2	1	1	1	1	1	1	0	1	1	1	1	1	0	1	1	1	0	0	0	0	1	1	1	1	0	1	1	1	1	1	0	1	1	1	0	0	0	0	1	1	1
Q80WJ7;E9PUX0;F6ZQL0;F6QFT1;F6QHD1	Q80WJ7;E9PUX0;F6ZQL0;F6QFT1;F6QHD1	1;1;1;1;1	1;1;1;1;1	1;1;1;1;1	Protein LYRIC	Mtdh	sp|Q80WJ7|LYRIC_MOUSE Protein LYRIC OS=Mus musculus OX=10090 GN=Mtdh PE=1 SV=1;tr|E9PUX0|E9PUX0_MOUSE Protein LYRIC OS=Mus musculus OX=10090 GN=Mtdh PE=1 SV=1;tr|F6ZQL0|F6ZQL0_MOUSE Protein LYRIC (Fragment) OS=Mus musculus OX=10090 GN=Mtdh PE=1 SV=1;tr|F6Q	5	1	1	1	0	0	0	0	0	1	0	0	0	0	0	0	1	1	1	0	1	1	0	0	0	0	0	1	0	0	0	0	0	0	1	1	1	0	1	1	0	0
Q9D5V5;E9PV12;G3X914;E9Q6Z0	Q9D5V5;E9PV12;G3X914;E9Q6Z0	3;3;3;2	3;3;3;2	3;3;3;2	Cullin-5	Cul5	sp|Q9D5V5|CUL5_MOUSE Cullin-5 OS=Mus musculus OX=10090 GN=Cul5 PE=1 SV=3;tr|E9PV12|E9PV12_MOUSE Cullin-5 OS=Mus musculus OX=10090 GN=Cul5 PE=1 SV=1;tr|G3X914|G3X914_MOUSE Cullin-5 OS=Mus musculus OX=10090 GN=Cul5 PE=1 SV=1;tr|E9Q6Z0|E9Q6Z0_MOUSE Cullin-5 O	4	3	3	3	2	2	2	2	1	1	0	0	1	1	1	0	0	0	3	3	2	2	2	2	2	2	1	1	0	0	1	1	1	0	0	0	3	3	2	2	2	2
Q505F5;E9PV22	Q505F5;E9PV22	4;4	4;4	4;4	Leucine-rich repeat-containing protein 47	Lrrc47	sp|Q505F5|LRC47_MOUSE Leucine-rich repeat-containing protein 47 OS=Mus musculus OX=10090 GN=Lrrc47 PE=1 SV=1;tr|E9PV22|E9PV22_MOUSE Leucine-rich repeat-containing protein 47 OS=Mus musculus OX=10090 GN=Lrrc47 PE=1 SV=1	2	4	4	4	4	4	0	0	2	2	0	0	0	1	0	0	1	2	4	3	3	2	4	4	0	0	2	2	0	0	0	1	0	0	1	2	4	3	3	2	4	4
P48774;E9PV63	P48774;E9PV63	1;1	1;1	1;1	Glutathione S-transferase Mu 5	Gstm5	sp|P48774|GSTM5_MOUSE Glutathione S-transferase Mu 5 OS=Mus musculus OX=10090 GN=Gstm5 PE=1 SV=1;tr|E9PV63|E9PV63_MOUSE Glutathione transferase OS=Mus musculus OX=10090 GN=Gstm5 PE=1 SV=1	2	1	1	1	1	1	1	1	0	0	0	0	0	1	1	0	0	0	1	1	1	1	1	1	1	1	0	0	0	0	0	1	1	0	0	0	1	1	1	1	1	1
Q9D6M3;E9PV90;E9PY45;A0A0J9YTY6;E9Q6M6;Q9DB41;V9GWS2;Q80X52;E9Q579;A0A0J9YUX4;A0A0J9YVJ3	Q9D6M3;E9PV90;E9PY45;A0A0J9YTY6;E9Q6M6;Q9DB41;V9GWS2;Q80X52;E9Q579	4;4;4;3;3;2;2;2;2;1;1	4;4;4;3;3;2;2;2;2;1;1	4;4;4;3;3;2;2;2;2;1;1	Mitochondrial glutamate carrier 1;Mitochondrial glutamate carrier 2	Slc25a22;Slc25a18	sp|Q9D6M3|GHC1_MOUSE Mitochondrial glutamate carrier 1 OS=Mus musculus OX=10090 GN=Slc25a22 PE=1 SV=1;tr|E9PV90|E9PV90_MOUSE Mitochondrial glutamate carrier 1 (Fragment) OS=Mus musculus OX=10090 GN=Slc25a22 PE=1 SV=1;tr|E9PY45|E9PY45_MOUSE Mitochondrial gl	11	4	4	4	2	3	3	3	2	1	1	1	1	2	1	1	1	1	1	3	2	3	2	3	3	3	2	1	1	1	1	2	1	1	1	1	1	3	2	3	2	3
E9PVA8	E9PVA8	14	14	14		Gcn1l1	sp|E9PVA8|GCN1_MOUSE eIF-2-alpha kinase activator GCN1 OS=Mus musculus OX=10090 GN=Gcn1 PE=1 SV=1	1	14	14	14	6	10	3	1	7	4	3	2	4	2	1	2	5	4	10	9	9	11	6	10	3	1	7	4	3	2	4	2	1	2	5	4	10	9	9	11	6	10
Q9D6K5;E9PVN6	Q9D6K5;E9PVN6	2;2	2;2	2;2	Synaptojanin-2-binding protein	Synj2bp;Gm20498	sp|Q9D6K5|SYJ2B_MOUSE Synaptojanin-2-binding protein OS=Mus musculus OX=10090 GN=Synj2bp PE=1 SV=1;tr|E9PVN6|E9PVN6_MOUSE Cytochrome c oxidase assembly protein COX16 homolog, mitochondrial OS=Mus musculus OX=10090 GN=Gm20498 PE=1 SV=1	2	2	2	2	2	2	2	2	1	1	0	1	2	1	2	1	0	0	2	2	2	1	2	2	2	2	1	1	0	1	2	1	2	1	0	0	2	2	2	1	2	2
P37040;E9PVT9;E9Q997;Q05DV1	P37040;E9PVT9;E9Q997;Q05DV1	4;4;4;4	4;4;4;4	4;4;4;4	NADPH--cytochrome P450 reductase	Por	sp|P37040|NCPR_MOUSE NADPH--cytochrome P450 reductase OS=Mus musculus OX=10090 GN=Por PE=1 SV=2;tr|E9PVT9|E9PVT9_MOUSE NADPH--cytochrome P450 reductase (Fragment) OS=Mus musculus OX=10090 GN=Por PE=1 SV=1;tr|E9Q997|E9Q997_MOUSE NADPH--cytochrome P450 reduc	4	4	4	4	4	4	2	3	2	3	3	1	2	3	3	3	2	1	1	2	3	3	4	4	2	3	2	3	3	1	2	3	3	3	2	1	1	2	3	3	4	4
E9QAH1;E9PVZ8	E9QAH1;E9PVZ8	10;10	10;10	10;10		Golgb1	tr|E9QAH1|E9QAH1_MOUSE Golgi autoantigen, golgin subfamily b, macrogolgin 1 OS=Mus musculus OX=10090 GN=Golgb1 PE=1 SV=1;tr|E9PVZ8|E9PVZ8_MOUSE Golgi autoantigen, golgin subfamily b, macrogolgin 1 OS=Mus musculus OX=10090 GN=Golgb1 PE=1 SV=1	2	10	10	10	7	6	5	4	4	6	3	2	2	1	1	6	1	2	3	3	5	3	7	6	5	4	4	6	3	2	2	1	1	6	1	2	3	3	5	3	7	6
P46662;E9Q7I0;E9PW99	P46662;E9Q7I0;E9PW99	1;1;1	1;1;1	1;1;1	Merlin	Nf2	sp|P46662|MERL_MOUSE Merlin OS=Mus musculus OX=10090 GN=Nf2 PE=1 SV=2;tr|E9Q7I0|E9Q7I0_MOUSE Merlin (Fragment) OS=Mus musculus OX=10090 GN=Nf2 PE=1 SV=1;tr|E9PW99|E9PW99_MOUSE Merlin (Fragment) OS=Mus musculus OX=10090 GN=Nf2 PE=1 SV=1	3	1	1	1	0	0	0	0	0	1	0	1	0	0	0	0	0	0	0	0	0	0	0	0	0	0	0	1	0	1	0	0	0	0	0	0	0	0	0	0	0	0
Q8BK63;E9Q4G7;E9PWB2;F6YBC9;H7BXB1;E9Q3W1	Q8BK63;E9Q4G7;E9PWB2;F6YBC9;H7BXB1;E9Q3W1	2;2;2;1;1;1	2;2;2;1;1;1	2;2;2;1;1;1	Casein kinase I isoform alpha	Csnk1a1	sp|Q8BK63|KC1A_MOUSE Casein kinase I isoform alpha OS=Mus musculus OX=10090 GN=Csnk1a1 PE=1 SV=2;tr|E9Q4G7|E9Q4G7_MOUSE Casein kinase I isoform alpha OS=Mus musculus OX=10090 GN=Csnk1a1 PE=1 SV=1;tr|E9PWB2|E9PWB2_MOUSE Casein kinase I isoform alpha OS=Mus	6	2	2	2	1	2	1	1	1	1	0	0	1	0	2	1	0	0	1	1	2	2	1	2	1	1	1	1	0	0	1	0	2	1	0	0	1	1	2	2	1	2
Q69ZU6;E9PWD2;E9QNR5	Q69ZU6;E9PWD2;E9QNR5	5;5;5	5;5;5	5;5;5	Thrombospondin type-1 domain-containing protein 7A	Thsd7a	sp|Q69ZU6|THS7A_MOUSE Thrombospondin type-1 domain-containing protein 7A OS=Mus musculus OX=10090 GN=Thsd7a PE=1 SV=2;tr|E9PWD2|E9PWD2_MOUSE Thrombospondin type-1 domain-containing protein 7A OS=Mus musculus OX=10090 GN=Thsd7a PE=1 SV=1;tr|E9QNR5|E9QNR5_MO	3	5	5	5	3	3	3	2	4	3	0	0	2	2	4	4	1	2	2	2	3	3	3	3	3	2	4	3	0	0	2	2	4	4	1	2	2	2	3	3	3	3
E9PWE8;Q3TT92	E9PWE8;Q3TT92	29;23	29;23	6;0		Dpysl3	tr|E9PWE8|E9PWE8_MOUSE Dihydropyrimidinase-related protein 3 OS=Mus musculus OX=10090 GN=Dpysl3 PE=1 SV=1;tr|Q3TT92|Q3TT92_MOUSE Dihydropyrimidinase-related protein 3 OS=Mus musculus OX=10090 GN=Dpysl3 PE=1 SV=1	2	29	29	6	19	22	21	19	19	18	18	16	21	19	19	19	21	18	23	27	24	24	19	22	21	19	19	18	18	16	21	19	19	19	21	18	23	27	24	24	3	2
E9PWW9	E9PWW9	2	2	2		Rsf1	tr|E9PWW9|E9PWW9_MOUSE Remodeling and spacing factor 1 OS=Mus musculus OX=10090 GN=Rsf1 PE=1 SV=2	1	2	2	2	1	2	2	2	1	2	1	1	2	2	1	1	2	2	2	1	2	2	1	2	2	2	1	2	1	1	2	2	1	1	2	2	2	1	2	2	1	2
Q8C0C7;E9PWY9;D6RIJ2	Q8C0C7;E9PWY9	8;8;3	8;8;3	8;8;3	Phenylalanine--tRNA ligase alpha subunit	Farsa	sp|Q8C0C7|SYFA_MOUSE Phenylalanine--tRNA ligase alpha subunit OS=Mus musculus OX=10090 GN=Farsa PE=1 SV=1;tr|E9PWY9|E9PWY9_MOUSE Phenylalanine--tRNA ligase OS=Mus musculus OX=10090 GN=Farsa PE=1 SV=1	3	8	8	8	2	2	3	2	2	2	1	1	2	2	1	0	3	3	7	7	5	5	2	2	3	2	2	2	1	1	2	2	1	0	3	3	7	7	5	5	2	2
Q8K4B0;F8WHY8;E9PX23	Q8K4B0;F8WHY8;E9PX23	1;1;1	1;1;1	1;1;1	Metastasis-associated protein MTA1	Mta1	sp|Q8K4B0|MTA1_MOUSE Metastasis-associated protein MTA1 OS=Mus musculus OX=10090 GN=Mta1 PE=1 SV=1;tr|F8WHY8|F8WHY8_MOUSE Metastasis-associated protein MTA1 OS=Mus musculus OX=10090 GN=Mta1 PE=1 SV=1;tr|E9PX23|E9PX23_MOUSE Metastasis-associated protein MTA	3	1	1	1	0	0	0	0	0	0	0	0	0	0	0	0	0	0	1	1	0	0	0	0	0	0	0	0	0	0	0	0	0	0	0	0	1	1	0	0	0	0
Q69Z37;E9PX59	Q69Z37;E9PX59	2;2	2;2	2;2	Sterile alpha motif domain-containing protein 9-like	Samd9l	sp|Q69Z37|SAM9L_MOUSE Sterile alpha motif domain-containing protein 9-like OS=Mus musculus OX=10090 GN=Samd9l PE=1 SV=2;tr|E9PX59|E9PX59_MOUSE Sterile alpha motif domain-containing protein 9-like OS=Mus musculus OX=10090 GN=Samd9l PE=1 SV=1	2	2	2	2	1	1	2	1	0	2	1	1	0	0	1	0	1	1	0	0	2	1	1	1	2	1	0	2	1	1	0	0	1	0	1	1	0	0	2	1	1	1
Q60847;E9PX70	Q60847;E9PX70	11;11	11;11	11;11	Collagen alpha-1(XII) chain	Col12a1	sp|Q60847|COCA1_MOUSE Collagen alpha-1(XII) chain OS=Mus musculus OX=10090 GN=Col12a1 PE=2 SV=3;tr|E9PX70|E9PX70_MOUSE Collagen alpha-1(XII) chain OS=Mus musculus OX=10090 GN=Col12a1 PE=1 SV=1	2	11	11	11	2	2	5	5	4	6	0	0	6	3	1	1	3	1	8	7	5	4	2	2	5	5	4	6	0	0	6	3	1	1	3	1	8	7	5	4	2	2
P14576;E9PXC0	P14576;E9PXC0	3;3	3;3	3;3	Signal recognition particle 54 kDa protein	Srp54;Srp54c	sp|P14576|SRP54_MOUSE Signal recognition particle 54 kDa protein OS=Mus musculus OX=10090 GN=Srp54 PE=1 SV=2;tr|E9PXC0|E9PXC0_MOUSE Signal recognition particle 54 kDa protein OS=Mus musculus OX=10090 GN=Srp54c PE=1 SV=1	2	3	3	3	2	2	1	2	2	1	1	1	1	0	1	1	1	0	3	3	3	2	2	2	1	2	2	1	1	1	1	0	1	1	1	0	3	3	3	2	2	2
Q3TCH7;F6UV36;E9PXT5	Q3TCH7;F6UV36;E9PXT5	1;1;1	1;1;1	1;1;1	Cullin-4A	Cul4a	sp|Q3TCH7|CUL4A_MOUSE Cullin-4A OS=Mus musculus OX=10090 GN=Cul4a PE=1 SV=1;tr|F6UV36|F6UV36_MOUSE Cullin-4A (Fragment) OS=Mus musculus OX=10090 GN=Cul4a PE=1 SV=1;tr|E9PXT5|E9PXT5_MOUSE Cullin-4A OS=Mus musculus OX=10090 GN=Cul4a PE=1 SV=1	3	1	1	1	0	1	1	1	0	0	0	0	0	1	0	1	0	0	1	1	1	1	0	1	1	1	0	0	0	0	0	1	0	1	0	0	1	1	1	1	0	1
Q6A4J8;F8VPX1;E9PXY8;G3UWR8	Q6A4J8;F8VPX1;E9PXY8;G3UWR8	6;6;6;3	6;6;6;3	6;6;6;3	Ubiquitin carboxyl-terminal hydrolase 7;Ubiquitin carboxyl-terminal hydrolase	Usp7	sp|Q6A4J8|UBP7_MOUSE Ubiquitin carboxyl-terminal hydrolase 7 OS=Mus musculus OX=10090 GN=Usp7 PE=1 SV=1;tr|F8VPX1|F8VPX1_MOUSE Ubiquitin carboxyl-terminal hydrolase 7 OS=Mus musculus OX=10090 GN=Usp7 PE=1 SV=1;tr|E9PXY8|E9PXY8_MOUSE Ubiquitin carboxyl-term	4	6	6	6	2	1	1	2	0	0	1	0	2	2	0	2	1	3	6	5	4	4	2	1	1	2	0	0	1	0	2	2	0	2	1	3	6	5	4	4	2	1
E9PY16	E9PY16	1	1	1		Adap1	tr|E9PY16|E9PY16_MOUSE ArfGAP with dual PH domains 1 OS=Mus musculus OX=10090 GN=Adap1 PE=1 SV=1	1	1	1	1	0	1	0	1	0	0	0	0	1	1	0	0	0	1	1	1	1	1	0	1	0	1	0	0	0	0	1	1	0	0	0	1	1	1	1	1	0	1
Q8R016;E9PY26	Q8R016;E9PY26	1;1	1;1	1;1	Bleomycin hydrolase	Blmh	sp|Q8R016|BLMH_MOUSE Bleomycin hydrolase OS=Mus musculus OX=10090 GN=Blmh PE=1 SV=1;tr|E9PY26|E9PY26_MOUSE Bleomycin hydrolase (Fragment) OS=Mus musculus OX=10090 GN=Blmh PE=1 SV=1	2	1	1	1	1	1	1	1	1	1	1	1	1	1	1	1	1	1	1	1	1	1	1	1	1	1	1	1	1	1	1	1	1	1	1	1	1	1	1	1	1	1
E9PYB0	E9PYB0	20	5	3		Ahnak2	tr|E9PYB0|E9PYB0_MOUSE AHNAK nucleoprotein 2 (Fragment) OS=Mus musculus OX=10090 GN=Ahnak2 PE=1 SV=8	1	20	5	3	15	14	11	8	8	7	2	2	2	3	2	1	13	16	8	11	8	8	4	3	3	1	2	2	0	0	0	1	0	1	2	2	2	1	2	2	3	2
Q8VCT3;E9PYF1	Q8VCT3;E9PYF1	1;1	1;1	1;1	Aminopeptidase B	Rnpep	sp|Q8VCT3|AMPB_MOUSE Aminopeptidase B OS=Mus musculus OX=10090 GN=Rnpep PE=1 SV=2;tr|E9PYF1|E9PYF1_MOUSE Aminopeptidase B OS=Mus musculus OX=10090 GN=Rnpep PE=1 SV=1	2	1	1	1	1	1	0	0	1	1	1	1	0	0	1	1	1	1	0	1	1	1	1	1	0	0	1	1	1	1	0	0	1	1	1	1	0	1	1	1	1	1
Q91V12;E9PYH2	Q91V12;E9PYH2	10;10	10;10	10;10	Cytosolic acyl coenzyme A thioester hydrolase	Acot7	sp|Q91V12|BACH_MOUSE Cytosolic acyl coenzyme A thioester hydrolase OS=Mus musculus OX=10090 GN=Acot7 PE=1 SV=2;tr|E9PYH2|E9PYH2_MOUSE Cytosolic acyl coenzyme A thioester hydrolase OS=Mus musculus OX=10090 GN=Acot7 PE=1 SV=1	2	10	10	10	9	10	9	9	6	5	5	6	8	7	4	7	8	7	10	10	10	10	9	10	9	9	6	5	5	6	8	7	4	7	8	7	10	10	10	10	9	10
Q9JMA1;E9PYI8	Q9JMA1;E9PYI8	7;7	7;7	7;7	Ubiquitin carboxyl-terminal hydrolase 14;Ubiquitin carboxyl-terminal hydrolase	Usp14	sp|Q9JMA1|UBP14_MOUSE Ubiquitin carboxyl-terminal hydrolase 14 OS=Mus musculus OX=10090 GN=Usp14 PE=1 SV=3;tr|E9PYI8|E9PYI8_MOUSE Ubiquitin carboxyl-terminal hydrolase OS=Mus musculus OX=10090 GN=Usp14 PE=1 SV=1	2	7	7	7	6	7	3	3	4	5	1	0	1	1	1	2	1	3	3	3	6	5	6	7	3	3	4	5	1	0	1	1	1	2	1	3	3	3	6	5	6	7
Q91W89;E9PYM7;E9PZ88;F8WIE1;F6TFL1;F6U7S0	Q91W89;E9PYM7;E9PZ88;F8WIE1;F6TFL1	4;4;4;4;2;1	4;4;4;4;2;1	4;4;4;4;2;1	Alpha-mannosidase 2C1;Alpha-mannosidase	Man2c1	sp|Q91W89|MA2C1_MOUSE Alpha-mannosidase 2C1 OS=Mus musculus OX=10090 GN=Man2c1 PE=1 SV=1;tr|E9PYM7|E9PYM7_MOUSE Alpha-mannosidase 2C1 (Fragment) OS=Mus musculus OX=10090 GN=Man2c1 PE=1 SV=1;tr|E9PZ88|E9PZ88_MOUSE Alpha-mannosidase OS=Mus musculus OX=10090	6	4	4	4	0	0	2	4	0	0	0	0	2	2	1	1	0	0	2	3	2	1	0	0	2	4	0	0	0	0	2	2	1	1	0	0	2	3	2	1	0	0
E9PYP4	E9PYP4	1	1	1	Olfactory receptor	Olfr196	tr|E9PYP4|E9PYP4_MOUSE Olfactory receptor OS=Mus musculus OX=10090 GN=Olfr196 PE=3 SV=2	1	1	1	1	0	0	0	0	1	1	0	0	0	0	0	0	0	1	0	0	0	0	0	0	0	0	1	1	0	0	0	0	0	0	0	1	0	0	0	0	0	0
Q91YH5;E9PYT3;A0A494BAX8;A0A494BAU1	Q91YH5;E9PYT3	7;7;3;1	6;6;3;1	6;6;3;1	Atlastin-3	Atl3	sp|Q91YH5|ATLA3_MOUSE Atlastin-3 OS=Mus musculus OX=10090 GN=Atl3 PE=1 SV=1;tr|E9PYT3|E9PYT3_MOUSE Atlastin-3 OS=Mus musculus OX=10090 GN=Atl3 PE=1 SV=1	4	7	6	6	3	2	5	5	3	2	2	1	2	2	3	3	3	5	5	5	5	5	3	2	4	4	3	2	2	1	1	2	3	2	3	5	4	4	4	4	3	2
E9PZ00;Q8BFQ1;K3W4L3;J3QPG5;Q61207	E9PZ00;Q8BFQ1;K3W4L3;J3QPG5;Q61207	2;2;2;2;2	2;2;2;2;2	2;2;2;2;2	Prosaposin	Psap	tr|E9PZ00|E9PZ00_MOUSE Prosaposin OS=Mus musculus OX=10090 GN=Psap PE=1 SV=1;tr|Q8BFQ1|Q8BFQ1_MOUSE Prosaposin OS=Mus musculus OX=10090 GN=Psap PE=1 SV=1;tr|K3W4L3|K3W4L3_MOUSE Prosaposin OS=Mus musculus OX=10090 GN=Psap PE=1 SV=1;tr|J3QPG5|J3QPG5_MOUSE Pr	5	2	2	2	0	1	0	1	1	2	1	0	0	0	1	0	1	0	0	0	1	1	0	1	0	1	1	2	1	0	0	0	1	0	1	0	0	0	1	1	0	1
E9PZ16;B1B0C7;Q05793	E9PZ16;B1B0C7;Q05793	75;74;60	75;74;60	75;74;60	Basement membrane-specific heparan sulfate proteoglycan core protein;Endorepellin;LG3 peptide	Hspg2	tr|E9PZ16|E9PZ16_MOUSE Basement membrane-specific heparan sulfate proteoglycan core protein OS=Mus musculus OX=10090 GN=Hspg2 PE=1 SV=1;tr|B1B0C7|B1B0C7_MOUSE Basement membrane-specific heparan sulfate proteoglycan core protein OS=Mus musculus OX=10090 GN=	3	75	75	75	41	41	28	27	48	47	11	15	27	19	17	16	23	30	57	61	58	58	41	41	28	27	48	47	11	15	27	19	17	16	23	30	57	61	58	58	41	41
Q91W59;E9PZ21	Q91W59;E9PZ21	1;1	1;1	1;1	RNA-binding motif, single-stranded-interacting protein 1	Rbms1	sp|Q91W59|RBMS1_MOUSE RNA-binding motif, single-stranded-interacting protein 1 OS=Mus musculus OX=10090 GN=Rbms1 PE=1 SV=1;tr|E9PZ21|E9PZ21_MOUSE RNA-binding motif, single-stranded-interacting protein 1 OS=Mus musculus OX=10090 GN=Rbms1 PE=1 SV=1	2	1	1	1	1	1	1	1	0	0	0	0	1	1	0	0	0	0	1	1	1	1	1	1	1	1	0	0	0	0	1	1	0	0	0	0	1	1	1	1	1	1
P58021;E9PZ69	P58021;E9PZ69	1;1	1;1	1;1	Transmembrane 9 superfamily member 2	Tm9sf2	sp|P58021|TM9S2_MOUSE Transmembrane 9 superfamily member 2 OS=Mus musculus OX=10090 GN=Tm9sf2 PE=1 SV=1;tr|E9PZ69|E9PZ69_MOUSE Transmembrane 9 superfamily member OS=Mus musculus OX=10090 GN=Tm9sf2 PE=1 SV=1	2	1	1	1	0	0	1	1	0	1	0	0	1	1	0	0	0	0	1	1	1	1	0	0	1	1	0	1	0	0	1	1	0	0	0	0	1	1	1	1	0	0
Q923D2;E9PZC3;A0A0U1RPU7;E9PZC4	Q923D2;E9PZC3;A0A0U1RPU7	3;3;2;1	3;3;2;1	3;3;2;1	Flavin reductase (NADPH)	Blvrb	sp|Q923D2|BLVRB_MOUSE Flavin reductase (NADPH) OS=Mus musculus OX=10090 GN=Blvrb PE=1 SV=3;tr|E9PZC3|E9PZC3_MOUSE Flavin reductase (NADPH) OS=Mus musculus OX=10090 GN=Blvrb PE=1 SV=1;tr|A0A0U1RPU7|A0A0U1RPU7_MOUSE Flavin reductase (NADPH) OS=Mus musculus O	4	3	3	3	2	2	1	2	0	1	0	1	1	1	0	1	1	0	1	2	2	1	2	2	1	2	0	1	0	1	1	1	0	1	1	0	1	2	2	1	2	2
Q01768;E9PZF0;Q5NC79	Q01768;E9PZF0	6;6;2	6;6;2	1;1;0	Nucleoside diphosphate kinase B;Nucleoside diphosphate kinase	Nme2;Gm20390	sp|Q01768|NDKB_MOUSE Nucleoside diphosphate kinase B OS=Mus musculus OX=10090 GN=Nme2 PE=1 SV=1;tr|E9PZF0|E9PZF0_MOUSE Nucleoside diphosphate kinase OS=Mus musculus OX=10090 GN=Gm20390 PE=3 SV=1	3	6	6	1	5	5	5	5	5	5	3	3	4	5	5	5	5	6	5	6	6	6	5	5	5	5	5	5	3	3	4	5	5	5	5	6	5	6	6	6	1	1
P97822;E9Q5H2;E9PZF5	P97822;E9Q5H2;E9PZF5	1;1;1	1;1;1	1;1;1	Acidic leucine-rich nuclear phosphoprotein 32 family member E	Anp32e	sp|P97822|AN32E_MOUSE Acidic leucine-rich nuclear phosphoprotein 32 family member E OS=Mus musculus OX=10090 GN=Anp32e PE=1 SV=2;tr|E9Q5H2|E9Q5H2_MOUSE Acidic leucine-rich nuclear phosphoprotein 32 family member E (Fragment) OS=Mus musculus OX=10090 GN=Anp	3	1	1	1	1	1	1	1	0	1	0	0	1	1	1	1	1	1	1	1	1	1	1	1	1	1	0	1	0	0	1	1	1	1	1	1	1	1	1	1	1	1
Q61502;E9Q011	Q61502;E9Q011	1;1	1;1	1;1	Transcription factor E2F5	E2f5	sp|Q61502|E2F5_MOUSE Transcription factor E2F5 OS=Mus musculus OX=10090 GN=E2f5 PE=1 SV=2;tr|E9Q011|E9Q011_MOUSE Transcription factor E2F5 OS=Mus musculus OX=10090 GN=E2f5 PE=1 SV=2	2	1	1	1	1	1	1	1	1	1	1	1	1	1	1	1	1	1	1	1	1	0	1	1	1	1	1	1	1	1	1	1	1	1	1	1	1	1	1	0	1	1
E9Q0C1;Q8R550;B1AZ85;B0R0Y8	E9Q0C1;Q8R550;B1AZ85	3;2;2;1	3;2;2;1	3;2;2;1	SH3 domain-containing kinase-binding protein 1	Sh3kbp1	tr|E9Q0C1|E9Q0C1_MOUSE SH3 domain-containing kinase-binding protein 1 OS=Mus musculus OX=10090 GN=Sh3kbp1 PE=1 SV=1;sp|Q8R550|SH3K1_MOUSE SH3 domain-containing kinase-binding protein 1 OS=Mus musculus OX=10090 GN=Sh3kbp1 PE=1 SV=1;tr|B1AZ85|B1AZ85_MOUSE SH	4	3	3	3	1	1	1	1	1	1	0	0	1	0	0	0	0	0	2	2	2	2	1	1	1	1	1	1	0	0	1	0	0	0	0	0	2	2	2	2	1	1
Q9CQJ6;E9Q0G1	Q9CQJ6;E9Q0G1	1;1	1;1	1;1	Density-regulated protein	Denr	sp|Q9CQJ6|DENR_MOUSE Density-regulated protein OS=Mus musculus OX=10090 GN=Denr PE=1 SV=1;tr|E9Q0G1|E9Q0G1_MOUSE Density-regulated protein (Fragment) OS=Mus musculus OX=10090 GN=Denr PE=1 SV=8	2	1	1	1	1	0	0	0	1	1	0	0	0	0	0	0	0	0	1	1	0	0	1	0	0	0	1	1	0	0	0	0	0	0	0	0	1	1	0	0	1	0
P51880;E9Q0H6	P51880;E9Q0H6	7;7	7;7	7;7	Fatty acid-binding protein, brain	Fabp7	sp|P51880|FABP7_MOUSE Fatty acid-binding protein, brain OS=Mus musculus OX=10090 GN=Fabp7 PE=1 SV=2;tr|E9Q0H6|E9Q0H6_MOUSE Fatty acid-binding protein, brain OS=Mus musculus OX=10090 GN=Fabp7 PE=1 SV=1	2	7	7	7	4	6	5	6	6	5	4	5	4	6	7	7	5	5	7	6	7	7	4	6	5	6	6	5	4	5	4	6	7	7	5	5	7	6	7	7	4	6
Q9QXL2;F8WGN6;E9Q0J5;B7ZNG0;Q7M6Z4;A0A2R8VKM5;E9QMU1;J3QNW9	Q9QXL2;F8WGN6;E9Q0J5	19;19;19;1;1;1;1;1	19;19;19;1;1;1;1;1	17;17;17;0;0;1;0;0	Kinesin-like protein KIF21A;Kinesin-like protein	Kif21a	sp|Q9QXL2|KI21A_MOUSE Kinesin-like protein KIF21A OS=Mus musculus OX=10090 GN=Kif21a PE=1 SV=2;tr|F8WGN6|F8WGN6_MOUSE Kinesin-like protein KIF21A OS=Mus musculus OX=10090 GN=Kif21a PE=1 SV=1;tr|E9Q0J5|E9Q0J5_MOUSE Kinesin-like protein KIF21A OS=Mus musculu	8	19	19	17	15	12	7	10	11	9	2	3	5	8	8	5	8	8	16	17	17	16	15	12	7	10	11	9	2	3	5	8	8	5	8	8	16	17	17	16	13	10
Q61699;E9Q0U7;D3Z027;D3Z3I9;A0A0J9YTZ7	Q61699;E9Q0U7	13;13;3;2;1	11;11;3;2;1	11;11;3;2;1	Heat shock protein 105 kDa	Hsph1	sp|Q61699|HS105_MOUSE Heat shock protein 105 kDa OS=Mus musculus OX=10090 GN=Hsph1 PE=1 SV=2;tr|E9Q0U7|E9Q0U7_MOUSE Heat shock protein 105 kDa OS=Mus musculus OX=10090 GN=Hsph1 PE=1 SV=1	5	13	11	11	8	9	4	2	5	5	3	4	3	3	4	2	4	6	10	12	10	10	7	8	3	1	4	4	2	3	1	2	3	1	2	5	8	10	8	8	7	8
Q80TR4;E9Q117;E9QAW9;E9Q2P0	Q80TR4;E9Q117;E9QAW9;E9Q2P0	1;1;1;1	1;1;1;1	1;1;1;1	Slit homolog 1 protein	Slit1	sp|Q80TR4|SLIT1_MOUSE Slit homolog 1 protein OS=Mus musculus OX=10090 GN=Slit1 PE=1 SV=2;tr|E9Q117|E9Q117_MOUSE Slit homolog 1 protein (Fragment) OS=Mus musculus OX=10090 GN=Slit1 PE=1 SV=1;tr|E9QAW9|E9QAW9_MOUSE Slit homolog 1 protein OS=Mus musculus OX=1	4	1	1	1	0	0	0	0	0	0	1	0	0	0	0	0	0	0	1	1	0	0	0	0	0	0	0	0	1	0	0	0	0	0	0	0	1	1	0	0	0	0
E9Q137	E9Q137	1	1	1		Tex264	sp|E9Q137|TX264_MOUSE Testis-expressed protein 264 homolog OS=Mus musculus OX=10090 GN=Tex264 PE=2 SV=1	1	1	1	1	0	1	0	0	0	0	0	0	0	0	0	0	0	0	0	0	1	0	0	1	0	0	0	0	0	0	0	0	0	0	0	0	0	0	1	0	0	1
Q62219;E9Q1D5	Q62219;E9Q1D5	3;3	3;3	3;3	Transforming growth factor beta-1-induced transcript 1 protein	Tgfb1i1	sp|Q62219|TGFI1_MOUSE Transforming growth factor beta-1-induced transcript 1 protein OS=Mus musculus OX=10090 GN=Tgfb1i1 PE=1 SV=2;tr|E9Q1D5|E9Q1D5_MOUSE Transforming growth factor beta-1-induced transcript 1 protein OS=Mus musculus OX=10090 GN=Tgfb1i1 PE=	2	3	3	3	2	2	1	0	0	0	1	0	0	0	0	0	0	0	1	3	1	1	2	2	1	0	0	0	1	0	0	0	0	0	0	0	1	3	1	1	2	2
E9Q1G8;O55131;E9Q9F5	E9Q1G8;O55131;E9Q9F5	14;13;13	14;13;13	13;12;12	Septin-7	2021-09-07	tr|E9Q1G8|E9Q1G8_MOUSE Septin OS=Mus musculus OX=10090 GN=Septin7 PE=1 SV=2;sp|O55131|SEPT7_MOUSE Septin-7 OS=Mus musculus OX=10090 GN=Septin7 PE=1 SV=1;tr|E9Q9F5|E9Q9F5_MOUSE Septin OS=Mus musculus OX=10090 GN=Septin7 PE=1 SV=2	3	14	14	13	13	14	8	5	13	12	10	6	7	7	10	11	10	10	10	8	11	11	13	14	8	5	13	12	10	6	7	7	10	11	10	10	10	8	11	11	12	13
E9Q1K3;A0A0J9YVI4;F6V4G5;D3Z0T1	E9Q1K3	15;7;3;1	15;7;3;1	1;1;0;0		Add1	tr|E9Q1K3|E9Q1K3_MOUSE Alpha-adducin OS=Mus musculus OX=10090 GN=Add1 PE=1 SV=1	4	15	15	1	12	11	9	9	9	10	3	3	7	5	7	6	10	8	10	9	10	11	12	11	9	9	9	10	3	3	7	5	7	6	10	8	10	9	10	11	0	0
Q01405;E9Q1S3	Q01405;E9Q1S3	7;7	7;7	6;6	Protein transport protein Sec23A	Sec23a	sp|Q01405|SC23A_MOUSE Protein transport protein Sec23A OS=Mus musculus OX=10090 GN=Sec23a PE=1 SV=2;tr|E9Q1S3|E9Q1S3_MOUSE Protein transport protein SEC23 OS=Mus musculus OX=10090 GN=Sec23a PE=1 SV=1	2	7	7	6	5	7	3	2	2	3	2	2	2	1	3	2	3	3	2	3	6	4	5	7	3	2	2	3	2	2	2	1	3	2	3	3	2	3	6	4	5	6
O08532;E9Q1X8	O08532;E9Q1X8	7;7	7;7	7;7	Voltage-dependent calcium channel subunit alpha-2/delta-1;Voltage-dependent calcium channel subunit alpha-2-1;Voltage-dependent calcium channel subunit delta-1	Cacna2d1	sp|O08532|CA2D1_MOUSE Voltage-dependent calcium channel subunit alpha-2/delta-1 OS=Mus musculus OX=10090 GN=Cacna2d1 PE=1 SV=1;tr|E9Q1X8|E9Q1X8_MOUSE Voltage-dependent calcium channel subunit alpha-2/delta-1 OS=Mus musculus OX=10090 GN=Cacna2d1 PE=1 SV=2	2	7	7	7	4	6	6	4	2	1	2	4	1	2	5	4	5	3	4	5	3	4	4	6	6	4	2	1	2	4	1	2	5	4	5	3	4	5	3	4	4	6
E9Q414;E9Q1Y3	E9Q414;E9Q1Y3	5;5	3;3	3;3	Apolipoprotein B-100;Apolipoprotein B-48	Apob	sp|E9Q414|APOB_MOUSE Apolipoprotein B-100 OS=Mus musculus OX=10090 GN=Apob PE=1 SV=1;tr|E9Q1Y3|E9Q1Y3_MOUSE Apolipoprotein B-100 (Fragment) OS=Mus musculus OX=10090 GN=Apob PE=1 SV=1	2	5	3	3	3	2	1	2	2	2	3	2	3	3	1	1	2	2	2	2	2	1	1	1	1	2	2	1	1	1	1	1	1	1	1	1	1	1	1	1	1	1
E9Q1Z0	E9Q1Z0	14	1	0		4732456N10Rik	tr|E9Q1Z0|E9Q1Z0_MOUSE Keratin 90 OS=Mus musculus OX=10090 GN=Krt90 PE=1 SV=1	1	14	1	0	11	12	8	8	11	11	10	8	12	11	9	11	9	8	7	10	9	8	0	0	0	0	0	0	1	1	1	0	0	0	1	0	0	0	0	0	0	0
P15508;Q3UGX2;E9Q397	P15508;Q3UGX2;E9Q397	7;7;7	1;1;1	1;1;1	Spectrin beta chain, erythrocytic	Sptb	sp|P15508|SPTB1_MOUSE Spectrin beta chain, erythrocytic OS=Mus musculus OX=10090 GN=Sptb PE=1 SV=4;tr|Q3UGX2|Q3UGX2_MOUSE Spectrin beta chain OS=Mus musculus OX=10090 GN=Sptb PE=1 SV=1;tr|E9Q397|E9Q397_MOUSE Spectrin beta chain OS=Mus musculus OX=10090 GN=	3	7	1	1	5	5	5	3	4	2	2	2	5	5	6	5	4	4	5	5	6	6	1	1	1	0	1	0	0	0	1	1	1	1	1	1	1	1	1	1	1	1
Q80WG7;E9Q3A0;A0A494B9M7	Q80WG7;E9Q3A0	3;3;1	3;3;1	3;3;1	E3 ubiquitin-protein ligase Trim36	Trim36	sp|Q80WG7|TRI36_MOUSE E3 ubiquitin-protein ligase Trim36 OS=Mus musculus OX=10090 GN=Trim36 PE=1 SV=2;tr|E9Q3A0|E9Q3A0_MOUSE E3 ubiquitin-protein ligase Trim36 OS=Mus musculus OX=10090 GN=Trim36 PE=1 SV=1	3	3	3	3	1	1	3	2	0	0	0	0	1	1	2	1	0	1	3	3	2	2	1	1	3	2	0	0	0	0	1	1	2	1	0	1	3	3	2	2	1	1
E9Q3M3;O08788;E9Q586;D3YX34;D3Z2M9;D3YYG9	E9Q3M3;O08788;E9Q586;D3YX34	24;23;23;22;1;1	24;23;23;22;1;1	24;23;23;22;1;1	Dynactin subunit 1	Dctn1	tr|E9Q3M3|E9Q3M3_MOUSE Dynactin subunit 1 OS=Mus musculus OX=10090 GN=Dctn1 PE=1 SV=1;sp|O08788|DCTN1_MOUSE Dynactin subunit 1 OS=Mus musculus OX=10090 GN=Dctn1 PE=1 SV=3;tr|E9Q586|E9Q586_MOUSE Dynactin subunit 1 OS=Mus musculus OX=10090 GN=Dctn1 PE=1 SV=1	6	24	24	24	21	18	17	14	13	11	9	9	10	10	11	10	16	16	16	19	20	19	21	18	17	14	13	11	9	9	10	10	11	10	16	16	16	19	20	19	21	18
P62492;P46638;G3UY29;E9Q3P9;F8WGS1	P62492;P46638;G3UY29;E9Q3P9;F8WGS1	2;2;2;2;2	2;2;2;2;2	2;2;2;2;2	Ras-related protein Rab-11A;Ras-related protein Rab-11B	Rab11a;Rab11b	sp|P62492|RB11A_MOUSE Ras-related protein Rab-11A OS=Mus musculus OX=10090 GN=Rab11a PE=1 SV=3;sp|P46638|RB11B_MOUSE Ras-related protein Rab-11B OS=Mus musculus OX=10090 GN=Rab11b PE=1 SV=3;tr|G3UY29|G3UY29_MOUSE Ras-related protein Rab-11B OS=Mus musculus	5	2	2	2	2	2	1	2	1	0	0	0	2	2	1	1	1	1	2	2	1	1	2	2	1	2	1	0	0	0	2	2	1	1	1	1	2	2	1	1	2	2
P42208;E9Q3V6;F6WYM0;D3YYB1;D3Z3C0;F6UKN5;D3Z1S1;D3YZU7;D3YV76;G3UYQ0	P42208;E9Q3V6;F6WYM0;D3YYB1;D3Z3C0;F6UKN5;D3Z1S1	10;10;8;8;8;5;5;4;2;1	10;10;8;8;8;5;5;4;2;1	10;10;8;8;8;5;5;4;2;1	Septin-2	2021-09-02	sp|P42208|SEPT2_MOUSE Septin-2 OS=Mus musculus OX=10090 GN=Septin2 PE=1 SV=2;tr|E9Q3V6|E9Q3V6_MOUSE Septin-2 OS=Mus musculus OX=10090 GN=Septin2 PE=1 SV=1;tr|F6WYM0|F6WYM0_MOUSE Septin-2 (Fragment) OS=Mus musculus OX=10090 GN=Septin2 PE=1 SV=2;tr|D3YYB1|D3	10	10	10	10	8	8	7	9	6	7	3	3	8	9	8	6	7	6	9	7	8	8	8	8	7	9	6	7	3	3	8	9	8	6	7	6	9	7	8	8	8	8
E9Q411	E9Q411	1	1	1		Nbas	tr|E9Q411|E9Q411_MOUSE Neuroblastoma-amplified sequence OS=Mus musculus OX=10090 GN=Nbas PE=1 SV=1	1	1	1	1	0	1	0	0	0	0	0	0	0	0	0	0	0	0	0	1	1	1	0	1	0	0	0	0	0	0	0	0	0	0	0	0	0	1	1	1	0	1
E9Q450;Q8BP43;E9Q448;S4R2U0;A2AIM5	E9Q450;Q8BP43;E9Q448;S4R2U0	24;23;18;14;7	1;0;1;0;0	0;0;0;0;0		Tpm1	tr|E9Q450|E9Q450_MOUSE Tropomyosin alpha-1 chain OS=Mus musculus OX=10090 GN=Tpm1 PE=1 SV=1;tr|Q8BP43|Q8BP43_MOUSE Tropomyosin alpha-1 chain OS=Mus musculus OX=10090 GN=Tpm1 PE=1 SV=1;tr|E9Q448|E9Q448_MOUSE Tropomyosin alpha-1 chain OS=Mus musculus OX=1009	5	24	1	0	20	19	19	20	19	17	13	11	20	19	19	21	15	17	21	20	18	21	1	1	1	1	1	1	1	1	0	0	0	1	0	1	1	1	0	0	0	0
P58771;E9Q452;Q8BSH3;E9Q454	P58771;E9Q452;Q8BSH3;E9Q454	25;25;25;25	25;25;25;25	0;0;0;0	Tropomyosin alpha-1 chain	Tpm1	sp|P58771|TPM1_MOUSE Tropomyosin alpha-1 chain OS=Mus musculus OX=10090 GN=Tpm1 PE=1 SV=1;tr|E9Q452|E9Q452_MOUSE Tropomyosin alpha-1 chain OS=Mus musculus OX=10090 GN=Tpm1 PE=1 SV=1;tr|Q8BSH3|Q8BSH3_MOUSE Tropomyosin alpha-1 chain OS=Mus musculus OX=10090	4	25	25	0	20	19	19	20	19	16	12	10	22	20	20	22	15	16	21	20	19	23	20	19	19	20	19	16	12	10	22	20	20	22	15	16	21	20	19	23	0	0
Q71KT5;E9Q4M8;E0CYD6;E0CZB2;Q3V3I6;E0CZ93;E0CX74	Q71KT5;E9Q4M8;E0CYD6	3;3;2;1;1;1;1	3;3;2;1;1;1;1	3;3;2;1;1;1;1	Delta(14)-sterol reductase	Tm7sf2	sp|Q71KT5|ERG24_MOUSE Delta(14)-sterol reductase TM7SF2 OS=Mus musculus OX=10090 GN=Tm7sf2 PE=1 SV=2;tr|E9Q4M8|E9Q4M8_MOUSE Delta(14)-sterol reductase TM7SF2 OS=Mus musculus OX=10090 GN=Tm7sf2 PE=1 SV=1;tr|E0CYD6|E0CYD6_MOUSE Delta(14)-sterol reductase TM7	7	3	3	3	1	2	2	2	1	2	1	1	2	2	1	1	2	0	2	0	1	1	1	2	2	2	1	2	1	1	2	2	1	1	2	0	2	0	1	1	1	2
Q9JLV5;E9Q4T8	Q9JLV5;E9Q4T8	4;4	4;4	4;4	Cullin-3	Cul3	sp|Q9JLV5|CUL3_MOUSE Cullin-3 OS=Mus musculus OX=10090 GN=Cul3 PE=1 SV=1;tr|E9Q4T8|E9Q4T8_MOUSE Cullin-3 OS=Mus musculus OX=10090 GN=Cul3 PE=1 SV=1	2	4	4	4	2	2	2	1	3	2	0	0	2	1	2	2	2	2	1	2	2	3	2	2	2	1	3	2	0	0	2	1	2	2	2	2	1	2	2	3	2	2
E9Q512;H3BJG4;H3BJH8;Q8BVJ9	E9Q512;H3BJG4	4;3;1;1	4;3;1;1	4;3;1;1		Trip11	tr|E9Q512|E9Q512_MOUSE Thyroid hormone receptor interactor 11 OS=Mus musculus OX=10090 GN=Trip11 PE=1 SV=1;tr|H3BJG4|H3BJG4_MOUSE Thyroid hormone receptor interactor 11 (Fragment) OS=Mus musculus OX=10090 GN=Trip11 PE=1 SV=1	4	4	4	4	4	3	0	0	3	2	0	0	0	0	1	1	2	1	0	1	2	3	4	3	0	0	3	2	0	0	0	0	1	1	2	1	0	1	2	3	4	3
E9Q557;E9PZW0	E9Q557;E9PZW0	28;16	28;16	28;16	Desmoplakin	Dsp	sp|E9Q557|DESP_MOUSE Desmoplakin OS=Mus musculus OX=10090 GN=Dsp PE=1 SV=1;tr|E9PZW0|E9PZW0_MOUSE Desmoplakin OS=Mus musculus OX=10090 GN=Dsp PE=1 SV=1	2	28	28	28	17	19	11	7	16	17	21	20	15	13	23	24	13	16	9	7	16	16	17	19	11	7	16	17	21	20	15	13	23	24	13	16	9	7	16	16	17	19
P46735;E9QNH6;E9Q580;Q7TQD7	P46735;E9QNH6;E9Q580;Q7TQD7	1;1;1;1	1;1;1;1	1;1;1;1	Unconventional myosin-Ib	Myo1b	sp|P46735|MYO1B_MOUSE Unconventional myosin-Ib OS=Mus musculus OX=10090 GN=Myo1b PE=1 SV=3;tr|E9QNH6|E9QNH6_MOUSE Unconventional myosin-Ib OS=Mus musculus OX=10090 GN=Myo1b PE=1 SV=1;tr|E9Q580|E9Q580_MOUSE Unconventional myosin-Ib OS=Mus musculus OX=10090	4	1	1	1	0	0	0	1	0	0	0	0	0	0	0	0	0	0	0	1	1	1	0	0	0	1	0	0	0	0	0	0	0	0	0	0	0	1	1	1	0	0
O08528;E9Q5B5	O08528;E9Q5B5	3;3	1;1	1;1	Hexokinase-2;Hexokinase	Hk2	sp|O08528|HXK2_MOUSE Hexokinase-2 OS=Mus musculus OX=10090 GN=Hk2 PE=1 SV=1;tr|E9Q5B5|E9Q5B5_MOUSE Hexokinase OS=Mus musculus OX=10090 GN=Hk2 PE=1 SV=1	2	3	1	1	2	2	2	1	2	2	3	1	2	2	2	2	2	2	2	2	2	2	0	0	0	0	0	0	1	0	0	0	0	0	0	0	0	0	0	0	0	0
E9Q5J9	E9Q5J9	20	1	0		Tpm3	tr|E9Q5J9|E9Q5J9_MOUSE Tropomyosin alpha-3 chain OS=Mus musculus OX=10090 GN=Tpm3 PE=1 SV=1	1	20	1	0	12	14	14	15	15	13	10	9	13	14	16	14	12	11	14	14	16	16	0	0	0	0	0	0	0	0	0	0	0	0	1	0	0	0	0	0	0	0
E9Q616;A0A494BBD5	E9Q616	127;10	127;10	127;10		Ahnak	tr|E9Q616|E9Q616_MOUSE AHNAK nucleoprotein (desmoyokin) OS=Mus musculus OX=10090 GN=Ahnak PE=1 SV=1	2	127	127	127	84	82	92	81	83	88	53	52	98	99	76	67	76	77	99	98	106	108	84	82	92	81	83	88	53	52	98	99	76	67	76	77	99	98	106	108	84	82
E9Q634	E9Q634	2	2	2	Unconventional myosin-Ie	Myo1e	sp|E9Q634|MYO1E_MOUSE Unconventional myosin-Ie OS=Mus musculus OX=10090 GN=Myo1e PE=1 SV=1	1	2	2	2	1	1	1	1	0	0	0	0	1	1	1	0	1	0	1	1	1	2	1	1	1	1	0	0	0	0	1	1	1	0	1	0	1	1	1	2	1	1
Q9ESN9;E9Q6B6;E9Q6E0;J3QNR6;K3W4S4;D3YWH6	Q9ESN9;E9Q6B6;E9Q6E0;J3QNR6;K3W4S4	5;5;5;5;5;2	4;4;4;4;4;2	4;4;4;4;4;2	C-Jun-amino-terminal kinase-interacting protein 3	Mapk8ip3	sp|Q9ESN9|JIP3_MOUSE C-Jun-amino-terminal kinase-interacting protein 3 OS=Mus musculus OX=10090 GN=Mapk8ip3 PE=1 SV=1;tr|E9Q6B6|E9Q6B6_MOUSE C-Jun-amino-terminal kinase-interacting protein 3 OS=Mus musculus OX=10090 GN=Mapk8ip3 PE=1 SV=1;tr|E9Q6E0|E9Q6E0_M	6	5	4	4	3	3	1	0	0	1	0	1	1	0	1	1	1	1	5	4	2	3	2	2	0	0	0	0	0	0	1	0	1	0	0	0	4	4	1	2	2	2
E9Q8C5;E9Q6F0;G3X9I1;G5E911;Q91VU0	E9Q8C5;E9Q6F0;G3X9I1;G5E911;Q91VU0	1;1;1;1;1	1;1;1;1;1	1;1;1;1;1	Protein FAM3C	Fam3c	tr|E9Q8C5|E9Q8C5_MOUSE Protein FAM3C OS=Mus musculus OX=10090 GN=Fam3c PE=1 SV=1;tr|E9Q6F0|E9Q6F0_MOUSE Protein FAM3C (Fragment) OS=Mus musculus OX=10090 GN=Fam3c PE=1 SV=1;tr|G3X9I1|G3X9I1_MOUSE Protein FAM3C OS=Mus musculus OX=10090 GN=Fam3c PE=1 SV=1;tr	5	1	1	1	1	1	1	1	1	1	0	1	1	1	1	0	1	0	1	1	1	1	1	1	1	1	1	1	0	1	1	1	1	0	1	0	1	1	1	1	1	1
E9Q6R7;A0A1W2P7C0;Q61636;A0A1W2P8G5;A0A1W2P8A5;A0A1W2P6L4	E9Q6R7	27;8;8;5;5;2	27;8;8;5;5;2	26;8;8;4;4;1		Utrn	tr|E9Q6R7|E9Q6R7_MOUSE Utrophin OS=Mus musculus OX=10090 GN=Utrn PE=1 SV=1	6	27	27	26	15	17	11	15	12	10	2	3	15	14	6	6	7	5	15	20	13	17	15	17	11	15	12	10	2	3	15	14	6	6	7	5	15	20	13	17	15	17
P97467;E9Q704;F8VQA4;F6T0D3	P97467;E9Q704;F8VQA4	3;3;3;1	3;3;3;1	3;3;3;1	Peptidyl-glycine alpha-amidating monooxygenase;Peptidylglycine alpha-hydroxylating monooxygenase;Peptidyl-alpha-hydroxyglycine alpha-amidating lyase	Pam	sp|P97467|AMD_MOUSE Peptidyl-glycine alpha-amidating monooxygenase OS=Mus musculus OX=10090 GN=Pam PE=1 SV=2;tr|E9Q704|E9Q704_MOUSE Peptidyl-glycine alpha-amidating monooxygenase OS=Mus musculus OX=10090 GN=Pam PE=1 SV=1;tr|F8VQA4|F8VQA4_MOUSE Peptidyl-gly	4	3	3	3	0	0	3	2	1	1	0	0	1	1	1	2	0	1	1	2	3	3	0	0	3	2	1	1	0	0	1	1	1	2	0	1	1	2	3	3	0	0
Q9R0B9;E9Q718	Q9R0B9;E9Q718	1;1	1;1	1;1	Procollagen-lysine,2-oxoglutarate 5-dioxygenase 2	Plod2	sp|Q9R0B9|PLOD2_MOUSE Procollagen-lysine,2-oxoglutarate 5-dioxygenase 2 OS=Mus musculus OX=10090 GN=Plod2 PE=1 SV=2;tr|E9Q718|E9Q718_MOUSE Procollagen-lysine 5-dioxygenase OS=Mus musculus OX=10090 GN=Plod2 PE=1 SV=1	2	1	1	1	1	1	0	0	1	0	0	0	1	0	0	0	0	0	1	1	0	0	1	1	0	0	1	0	0	0	1	0	0	0	0	0	1	1	0	0	1	1
F8VQC1;E9Q740	F8VQC1;E9Q740	2;2	2;2	2;2	Signal recognition particle subunit SRP72	Srp72	tr|F8VQC1|F8VQC1_MOUSE Signal recognition particle subunit SRP72 OS=Mus musculus OX=10090 GN=Srp72 PE=1 SV=1;tr|E9Q740|E9Q740_MOUSE Signal recognition particle subunit SRP72 OS=Mus musculus OX=10090 GN=Srp72 PE=1 SV=1	2	2	2	2	2	0	1	1	1	0	1	1	2	1	0	0	1	1	2	2	1	1	2	0	1	1	1	0	1	1	2	1	0	0	1	1	2	2	1	1	2	0
E9Q7G0;A0A1B0GT61;A0A1B0GSW3	E9Q7G0	3;1;1	3;1;1	3;1;1		Numa1	sp|E9Q7G0|NUMA1_MOUSE Nuclear mitotic apparatus protein 1 OS=Mus musculus OX=10090 GN=Numa1 PE=1 SV=1	3	3	3	3	3	2	1	2	3	3	0	0	2	2	0	0	1	1	3	2	2	2	3	2	1	2	3	3	0	0	2	2	0	0	1	1	3	2	2	2	3	2
H3BLD7;E9Q7N9	H3BLD7;E9Q7N9	3;3	3;3	3;3		Dnah11	tr|H3BLD7|H3BLD7_MOUSE Dynein, axonemal, heavy chain 11 (Fragment) OS=Mus musculus OX=10090 GN=Dnah11 PE=1 SV=2;tr|E9Q7N9|E9Q7N9_MOUSE Dynein, axonemal, heavy chain 11 OS=Mus musculus OX=10090 GN=Dnah11 PE=1 SV=2	2	3	3	3	0	0	1	0	0	1	0	0	0	0	1	0	1	1	1	1	0	0	0	0	1	0	0	1	0	0	0	0	1	0	1	1	1	1	0	0	0	0
F7AAP4;E9Q828;Q6Q477	F7AAP4;E9Q828;Q6Q477	11;11;10	5;5;4	5;5;4	Calcium-transporting ATPase	Atp2b4	tr|F7AAP4|F7AAP4_MOUSE Calcium-transporting ATPase OS=Mus musculus OX=10090 GN=Atp2b4 PE=1 SV=1;tr|E9Q828|E9Q828_MOUSE Calcium-transporting ATPase OS=Mus musculus OX=10090 GN=Atp2b4 PE=1 SV=1;sp|Q6Q477|AT2B4_MOUSE Plasma membrane calcium-transporting ATPas	3	11	5	5	7	8	7	7	6	6	2	3	6	6	2	4	5	5	9	9	10	11	2	3	3	3	2	2	0	0	3	3	0	2	2	1	4	4	4	5	2	3
Q6P9P0;Q3UH46;E9Q839	Q6P9P0;Q3UH46;E9Q839	1;1;1	1;1;1	1;1;1	Protein FAM178A	Fam178a	sp|Q6P9P0|SLF2_MOUSE SMC5-SMC6 complex localization factor protein 2 OS=Mus musculus OX=10090 GN=Slf2 PE=2 SV=2;tr|Q3UH46|Q3UH46_MOUSE SMC5-SMC6 complex localization factor protein 2 OS=Mus musculus OX=10090 GN=Slf2 PE=1 SV=1;tr|E9Q839|E9Q839_MOUSE SMC5-SM	3	1	1	1	0	0	1	1	0	0	0	1	0	0	0	0	1	0	1	1	0	1	0	0	1	1	0	0	0	1	0	0	0	0	1	0	1	1	0	1	0	0
O35609;E9Q855;Q3UXS0	O35609;E9Q855;Q3UXS0	4;4;4	4;4;4	4;4;4	Secretory carrier-associated membrane protein 3	Scamp3	sp|O35609|SCAM3_MOUSE Secretory carrier-associated membrane protein 3 OS=Mus musculus OX=10090 GN=Scamp3 PE=1 SV=3;tr|E9Q855|E9Q855_MOUSE Secretory carrier-associated membrane protein OS=Mus musculus OX=10090 GN=Scamp3 PE=1 SV=1;tr|Q3UXS0|Q3UXS0_MOUSE Secr	3	4	4	4	3	3	3	3	3	3	1	2	3	3	3	3	2	3	3	3	2	4	3	3	3	3	3	3	1	2	3	3	3	3	2	3	3	3	2	4	3	3
Q5U458;E9Q8B3	Q5U458;E9Q8B3	1;1	1;1	1;1	DnaJ homolog subfamily C member 11	Dnajc11	sp|Q5U458|DJC11_MOUSE DnaJ homolog subfamily C member 11 OS=Mus musculus OX=10090 GN=Dnajc11 PE=1 SV=2;tr|E9Q8B3|E9Q8B3_MOUSE DnaJ homolog subfamily C member 11 OS=Mus musculus OX=10090 GN=Dnajc11 PE=1 SV=1	2	1	1	1	0	0	1	1	0	0	0	0	0	0	0	0	1	0	1	1	0	0	0	0	1	1	0	0	0	0	0	0	0	0	1	0	1	1	0	0	0	0
Q8VH51;F7AA45;E9Q8F0;B7ZD61;B7ZD63	Q8VH51;F7AA45;E9Q8F0;B7ZD61	4;4;4;2;1	4;4;4;2;1	4;4;4;2;1	RNA-binding protein 39	Rbm39	sp|Q8VH51|RBM39_MOUSE RNA-binding protein 39 OS=Mus musculus OX=10090 GN=Rbm39 PE=1 SV=2;tr|F7AA45|F7AA45_MOUSE RNA-binding protein 39 (Fragment) OS=Mus musculus OX=10090 GN=Rbm39 PE=1 SV=1;tr|E9Q8F0|E9Q8F0_MOUSE RNA-binding protein 39 OS=Mus musculus OX=1	5	4	4	4	2	2	3	2	2	3	0	0	1	2	1	0	0	0	3	4	2	2	2	2	3	2	2	3	0	0	1	2	1	0	0	0	3	4	2	2	2	2
E9Q8F8	E9Q8F8	1	1	1		Abca14	tr|E9Q8F8|E9Q8F8_MOUSE ATP-binding cassette, sub-family A (ABC1), member 14 OS=Mus musculus OX=10090 GN=Abca14 PE=4 SV=1	1	1	1	1	0	0	1	0	0	0	0	1	1	1	1	1	1	1	1	0	1	1	0	0	1	0	0	0	0	1	1	1	1	1	1	1	1	0	1	1	0	0
Q8BRT1;E9Q8N5;Q08EB6;Q08EB5;F7DCH5;A0A1L1ST22;A0A1L1SRY3;Q8BSE7	Q8BRT1;E9Q8N5;Q08EB6;Q08EB5;F7DCH5	7;7;7;7;7;3;1;1	6;6;6;6;6;3;1;1	6;6;6;6;6;3;1;1	CLIP-associating protein 2	Clasp2	sp|Q8BRT1|CLAP2_MOUSE CLIP-associating protein 2 OS=Mus musculus OX=10090 GN=Clasp2 PE=1 SV=1;tr|E9Q8N5|E9Q8N5_MOUSE CLIP-associating protein 2 OS=Mus musculus OX=10090 GN=Clasp2 PE=1 SV=1;tr|Q08EB6|Q08EB6_MOUSE CLIP-associating protein 2 OS=Mus musculus O	8	7	6	6	3	3	0	0	3	2	0	1	1	1	1	1	2	3	4	3	4	5	3	3	0	0	3	2	0	1	1	0	1	1	2	3	3	2	3	4	3	3
E9Q912;A0A0G2JGC8;A0A0G2JF70	E9Q912;A0A0G2JGC8	18;14;2	18;14;2	18;14;2		Rap1gds1	sp|E9Q912|GDS1_MOUSE Rap1 GTPase-GDP dissociation stimulator 1 OS=Mus musculus OX=10090 GN=Rap1gds1 PE=2 SV=1;tr|A0A0G2JGC8|A0A0G2JGC8_MOUSE RAP1, GTP-GDP dissociation stimulator 1 OS=Mus musculus OX=10090 GN=Rap1gds1 PE=1 SV=1	3	18	18	18	14	15	10	12	12	10	5	5	10	10	7	8	12	10	14	15	11	13	14	15	10	12	12	10	5	5	10	10	7	8	12	10	14	15	11	13	14	15
E9Q9C5;P63082	E9Q9C5;P63082	1;1	1;1	1;1	V-type proton ATPase 16 kDa proteolipid subunit	Atp6v0c	tr|E9Q9C5|E9Q9C5_MOUSE V-type proton ATPase proteolipid subunit (Fragment) OS=Mus musculus OX=10090 GN=Atp6v0c PE=1 SV=1;sp|P63082|VATL_MOUSE V-type proton ATPase 16 kDa proteolipid subunit OS=Mus musculus OX=10090 GN=Atp6v0c PE=1 SV=1	2	1	1	1	1	1	1	1	1	1	1	1	1	1	1	1	1	1	1	1	1	1	1	1	1	1	1	1	1	1	1	1	1	1	1	1	1	1	1	1	1	1
P54103;E9Q9H2;Q3TRX6;E9Q9H3	P54103;E9Q9H2;Q3TRX6;E9Q9H3	3;3;2;2	3;3;2;2	3;3;2;2	DnaJ homolog subfamily C member 2;DnaJ homolog subfamily C member 2, N-terminally processed	Dnajc2	sp|P54103|DNJC2_MOUSE DnaJ homolog subfamily C member 2 OS=Mus musculus OX=10090 GN=Dnajc2 PE=1 SV=2;tr|E9Q9H2|E9Q9H2_MOUSE DnaJ homolog subfamily C member 2 OS=Mus musculus OX=10090 GN=Dnajc2 PE=1 SV=1;tr|Q3TRX6|Q3TRX6_MOUSE DnaJ homolog subfamily C membe	4	3	3	3	0	0	0	0	0	0	0	0	1	2	1	0	1	1	2	2	1	0	0	0	0	0	0	0	0	0	1	2	1	0	1	1	2	2	1	0	0	0
F6YZU5;E9Q9I2;E9Q9R9;F6VMK9	F6YZU5;E9Q9I2;E9Q9R9;F6VMK9	2;2;2;1	2;2;2;1	2;2;2;1		Dlg5	tr|F6YZU5|F6YZU5_MOUSE Disks large homolog 5 (Fragment) OS=Mus musculus OX=10090 GN=Dlg5 PE=1 SV=1;tr|E9Q9I2|E9Q9I2_MOUSE Disks large homolog 5 OS=Mus musculus OX=10090 GN=Dlg5 PE=1 SV=1;sp|E9Q9R9|DLG5_MOUSE Disks large homolog 5 OS=Mus musculus OX=10090 G	4	2	2	2	1	0	1	1	1	0	0	1	1	1	0	0	0	0	1	1	2	1	1	0	1	1	1	0	0	1	1	1	0	0	0	0	1	1	2	1	1	0
E9QA16;E9Q0M9;E9QA15;F6ZAW1;E9Q9F3;F6QLP8;F6RGN9;F6T2Z7;REV__B2RXW8;REV__F7CYX4;REV__Q8BSS9;REV__B8QI34;REV__B2RXQ2	E9QA16;E9Q0M9;E9QA15	33;31;29;14;14;14;7;7;1;1;1;1;1	33;31;29;14;14;14;7;7;1;1;1;1;1	1;1;1;0;1;0;0;0;0;0;0;0;0		Cald1	tr|E9QA16|E9QA16_MOUSE Caldesmon 1 OS=Mus musculus OX=10090 GN=Cald1 PE=1 SV=1;tr|E9Q0M9|E9Q0M9_MOUSE Caldesmon 1 OS=Mus musculus OX=10090 GN=Cald1 PE=1 SV=1;tr|E9QA15|E9QA15_MOUSE Caldesmon 1 OS=Mus musculus OX=10090 GN=Cald1 PE=1 SV=1	13	33	33	1	29	29	23	21	30	31	19	20	24	22	29	27	24	25	24	24	27	27	29	29	23	21	30	31	19	20	24	22	29	27	24	25	24	24	27	27	1	1
E9QAQ5;Q9WV60	E9QAQ5;Q9WV60	7;6	7;6	5;4	Glycogen synthase kinase-3 beta	Gsk3b	tr|E9QAQ5|E9QAQ5_MOUSE Glycogen synthase kinase-3 beta OS=Mus musculus OX=10090 GN=Gsk3b PE=1 SV=1;sp|Q9WV60|GSK3B_MOUSE Glycogen synthase kinase-3 beta OS=Mus musculus OX=10090 GN=Gsk3b PE=1 SV=2	2	7	7	5	4	2	2	2	4	2	1	1	2	1	2	2	0	2	6	6	5	4	4	2	2	2	4	2	1	1	2	1	2	2	0	2	6	6	5	4	2	0
Q6PDQ2;E9QAS5;E9QAS4;A2A8L1;E9PYU4;E9PYL1;B1AR17;B0QZH8;B0QZH7;F6WR45;F7C528;E9Q614	Q6PDQ2;E9QAS5;E9QAS4	5;5;5;2;2;2;1;1;1;1;1;1	5;5;5;2;2;2;1;1;1;1;1;1	5;5;5;2;2;2;1;1;1;1;1;1	Chromodomain-helicase-DNA-binding protein 4	Chd4	sp|Q6PDQ2|CHD4_MOUSE Chromodomain-helicase-DNA-binding protein 4 OS=Mus musculus OX=10090 GN=Chd4 PE=1 SV=1;tr|E9QAS5|E9QAS5_MOUSE DNA helicase OS=Mus musculus OX=10090 GN=Chd4 PE=1 SV=1;tr|E9QAS4|E9QAS4_MOUSE DNA helicase OS=Mus musculus OX=10090 GN=Chd4	12	5	5	5	1	4	2	3	2	1	0	0	3	4	1	1	2	2	3	4	3	3	1	4	2	3	2	1	0	0	3	4	1	1	2	2	3	4	3	3	1	4
E9QB01	E9QB01	21	1	1		Ncam1	tr|E9QB01|E9QB01_MOUSE Neural cell adhesion molecule 1 OS=Mus musculus OX=10090 GN=Ncam1 PE=1 SV=2	1	21	1	1	20	18	19	18	18	16	10	10	17	16	17	17	16	14	19	19	16	12	1	1	1	1	1	1	0	0	1	1	1	0	1	1	1	1	1	1	1	1
Q68FL6;E9QB02;F6W0G8	Q68FL6;E9QB02	17;17;6	17;17;6	17;17;6	Methionine--tRNA ligase, cytoplasmic	Mars	sp|Q68FL6|SYMC_MOUSE Methionine--tRNA ligase, cytoplasmic OS=Mus musculus OX=10090 GN=Mars1 PE=1 SV=1;tr|E9QB02|E9QB02_MOUSE Methionine--tRNA ligase, cytoplasmic OS=Mus musculus OX=10090 GN=Mars1 PE=1 SV=1	3	17	17	17	10	8	8	7	9	10	3	3	9	9	6	4	4	5	12	11	11	13	10	8	8	7	9	10	3	3	9	9	6	4	4	5	12	11	11	13	10	8
E9QK48;Q7TNG5;D6RGM3	E9QK48;Q7TNG5	3;2;1	3;2;1	3;2;1	Echinoderm microtubule-associated protein-like 2	Eml2	tr|E9QK48|E9QK48_MOUSE Echinoderm microtubule-associated protein-like 2 OS=Mus musculus OX=10090 GN=Eml2 PE=1 SV=1;sp|Q7TNG5|EMAL2_MOUSE Echinoderm microtubule-associated protein-like 2 OS=Mus musculus OX=10090 GN=Eml2 PE=1 SV=1	3	3	3	3	3	3	2	1	2	2	0	0	3	2	0	0	2	1	2	2	2	2	3	3	2	1	2	2	0	0	3	2	0	0	2	1	2	2	2	2	3	3
Q9ESN6;E9QKC6;Q3UHH4	Q9ESN6;E9QKC6;Q3UHH4	3;3;3	3;3;3	3;3;3	Tripartite motif-containing protein 2	Trim2	sp|Q9ESN6|TRIM2_MOUSE Tripartite motif-containing protein 2 OS=Mus musculus OX=10090 GN=Trim2 PE=1 SV=1;tr|E9QKC6|E9QKC6_MOUSE Tripartite motif-containing protein 2 OS=Mus musculus OX=10090 GN=Trim2 PE=1 SV=1;tr|Q3UHH4|Q3UHH4_MOUSE Tripartite motif-contain	3	3	3	3	1	3	1	1	1	1	0	0	1	1	1	1	1	0	2	3	3	3	1	3	1	1	1	1	0	0	1	1	1	1	1	0	2	3	3	3	1	3
Q91YE6;E9QKZ2;F6TLX3;F6UT58;E0CY46;E0CXB2	Q91YE6;E9QKZ2;F6TLX3	3;3;2;1;1;1	3;3;2;1;1;1	3;3;2;1;1;1	Importin-9	Ipo9	sp|Q91YE6|IPO9_MOUSE Importin-9 OS=Mus musculus OX=10090 GN=Ipo9 PE=1 SV=3;tr|E9QKZ2|E9QKZ2_MOUSE Importin-9 OS=Mus musculus OX=10090 GN=Ipo9 PE=1 SV=1;tr|F6TLX3|F6TLX3_MOUSE Importin-9 (Fragment) OS=Mus musculus OX=10090 GN=Ipo9 PE=1 SV=1	6	3	3	3	1	1	0	0	0	0	0	0	0	0	0	0	1	1	2	2	2	2	1	1	0	0	0	0	0	0	0	0	0	0	1	1	2	2	2	2	1	1
E9QL65	E9QL65	1	1	1		Cog3	tr|E9QL65|E9QL65_MOUSE Component of oligomeric Golgi complex 3 OS=Mus musculus OX=10090 GN=Cog3 PE=1 SV=1	1	1	1	1	0	0	0	1	0	0	0	0	0	0	0	0	0	0	1	1	1	1	0	0	0	1	0	0	0	0	0	0	0	0	0	0	1	1	1	1	0	0
Q0GNC1;E9QLA5;A0A1Y7VM80	Q0GNC1;E9QLA5;A0A1Y7VM80	15;15;8	15;15;8	15;15;8	Inverted formin-2	Inf2	sp|Q0GNC1|INF2_MOUSE Inverted formin-2 OS=Mus musculus OX=10090 GN=Inf2 PE=1 SV=1;tr|E9QLA5|E9QLA5_MOUSE Inverted formin-2 OS=Mus musculus OX=10090 GN=Inf2 PE=1 SV=1;tr|A0A1Y7VM80|A0A1Y7VM80_MOUSE Inverted formin-2 (Fragment) OS=Mus musculus OX=10090 GN=In	3	15	15	15	6	9	9	7	7	5	3	2	5	5	6	5	4	5	11	10	13	12	6	9	9	7	7	5	3	2	5	5	6	5	4	5	11	10	13	12	6	9
Q8BZ98;E9QLL2;D6RH60;G3UY64;F2Z460;E0CXZ8	Q8BZ98;E9QLL2	13;13;1;1;1;1	8;8;0;0;1;1	7;7;0;0;1;1	Dynamin-3	Dnm3	sp|Q8BZ98|DYN3_MOUSE Dynamin-3 OS=Mus musculus OX=10090 GN=Dnm3 PE=1 SV=1;tr|E9QLL2|E9QLL2_MOUSE Dynamin GTPase OS=Mus musculus OX=10090 GN=Dnm3 PE=1 SV=1	6	13	8	7	7	8	9	7	5	5	3	2	7	6	5	3	4	4	10	10	12	10	4	4	5	3	2	2	1	1	3	3	3	1	1	1	6	7	8	6	4	4
O70305;F6U2C2;E9QM77;F7B6X4;A0A286YDU2;F6V8M6	O70305;F6U2C2;E9QM77;F7B6X4;A0A286YDU2;F6V8M6	4;4;4;3;2;2	4;4;4;3;2;2	4;4;4;3;2;2	Ataxin-2	Atxn2	sp|O70305|ATX2_MOUSE Ataxin-2 OS=Mus musculus OX=10090 GN=Atxn2 PE=1 SV=1;tr|F6U2C2|F6U2C2_MOUSE Ataxin-2 (Fragment) OS=Mus musculus OX=10090 GN=Atxn2 PE=1 SV=1;tr|E9QM77|E9QM77_MOUSE Ataxin-2 OS=Mus musculus OX=10090 GN=Atxn2 PE=1 SV=1;tr|F7B6X4|F7B6X4_MO	6	4	4	4	2	3	2	2	1	2	1	1	3	2	0	0	2	1	3	3	3	3	2	3	2	2	1	2	1	1	3	2	0	0	2	1	3	3	3	3	2	3
Q9QWY8;H3BKD4;H3BKE6;E9QMI7;E9QMJ1;H3BL41;H3BJY2;E9QN63;H3BJM7	Q9QWY8;H3BKD4;H3BKE6;E9QMI7;E9QMJ1;H3BL41;H3BJY2;E9QN63;H3BJM7	2;2;2;2;2;2;2;2;1	2;2;2;2;2;2;2;2;1	2;2;2;2;2;2;2;2;1	Arf-GAP with SH3 domain, ANK repeat and PH domain-containing protein 1	Asap1	sp|Q9QWY8|ASAP1_MOUSE Arf-GAP with SH3 domain, ANK repeat and PH domain-containing protein 1 OS=Mus musculus OX=10090 GN=Asap1 PE=1 SV=2;tr|H3BKD4|H3BKD4_MOUSE Arf-GAP with SH3 domain, ANK repeat and PH domain-containing protein 1 OS=Mus musculus OX=10090	9	2	2	2	0	0	0	0	0	0	0	0	0	0	0	0	0	0	1	2	1	1	0	0	0	0	0	0	0	0	0	0	0	0	0	0	1	2	1	1	0	0
Q8BH86;E9QMK9	Q8BH86;E9QMK9	2;2	2;2	2;2	UPF0317 protein C14orf159 homolog, mitochondrial	9030617O03Rik	sp|Q8BH86|GLUCM_MOUSE D-glutamate cyclase, mitochondrial OS=Mus musculus OX=10090 GN=Dglucy PE=1 SV=1;tr|E9QMK9|E9QMK9_MOUSE D-glutamate cyclase, mitochondrial OS=Mus musculus OX=10090 GN=Dglucy PE=1 SV=1	2	2	2	2	0	0	0	0	0	0	0	0	0	0	1	1	0	0	0	1	0	0	0	0	0	0	0	0	0	0	0	0	1	1	0	0	0	1	0	0	0	0
P02469;E9QN70	P02469;E9QN70	32;32	32;32	32;32	Laminin subunit beta-1	Lamb1	sp|P02469|LAMB1_MOUSE Laminin subunit beta-1 OS=Mus musculus OX=10090 GN=Lamb1 PE=1 SV=3;tr|E9QN70|E9QN70_MOUSE Laminin subunit beta-1 OS=Mus musculus OX=10090 GN=Lamb1 PE=1 SV=1	2	32	32	32	22	23	23	22	19	19	9	9	15	16	11	13	18	16	27	26	25	23	22	23	23	22	19	19	9	9	15	16	11	13	18	16	27	26	25	23	22	23
Q9CPW0;E9QNF7	Q9CPW0;E9QNF7	2;2	2;2	2;2	Contactin-associated protein-like 2	Cntnap2	sp|Q9CPW0|CNTP2_MOUSE Contactin-associated protein-like 2 OS=Mus musculus OX=10090 GN=Cntnap2 PE=1 SV=2;tr|E9QNF7|E9QNF7_MOUSE Contactin-associated protein-like 2 OS=Mus musculus OX=10090 GN=Cntnap2 PE=1 SV=1	2	2	2	2	0	0	2	1	2	1	1	1	1	0	1	1	0	0	1	1	1	1	0	0	2	1	2	1	1	1	1	0	1	1	0	0	1	1	1	1	0	0
Q9JLC8;E9QNY8	Q9JLC8;E9QNY8	1;1	1;1	1;1	Sacsin	Sacs	sp|Q9JLC8|SACS_MOUSE Sacsin OS=Mus musculus OX=10090 GN=Sacs PE=1 SV=2;tr|E9QNY8|E9QNY8_MOUSE Sacsin OS=Mus musculus OX=10090 GN=Sacs PE=1 SV=1	2	1	1	1	0	1	0	0	0	0	0	0	0	0	0	0	1	0	1	1	1	1	0	1	0	0	0	0	0	0	0	0	0	0	1	0	1	1	1	1	0	1
Q6ZWQ0;E9QP46;D3YVK9;F6W8R9;Q6DFZ2	Q6ZWQ0;E9QP46	3;3;1;1;1	3;3;1;1;1	3;3;1;1;1	Nesprin-2	Syne2	sp|Q6ZWQ0|SYNE2_MOUSE Nesprin-2 OS=Mus musculus OX=10090 GN=Syne2 PE=1 SV=2;tr|E9QP46|E9QP46_MOUSE Nesprin-2 OS=Mus musculus OX=10090 GN=Syne2 PE=1 SV=1	5	3	3	3	2	1	2	2	1	1	0	0	0	1	1	1	0	0	0	1	1	1	2	1	2	2	1	1	0	0	0	1	1	1	0	0	0	1	1	1	2	1
Q05920;G5E8R3;E9QPD7;A0A286YCC5;A0A494B912;A0A494B951	Q05920;G5E8R3;E9QPD7	18;18;18;2;2;1	18;18;18;2;2;1	18;18;18;2;2;1	Pyruvate carboxylase, mitochondrial;Pyruvate carboxylase	Pc;Pcx	sp|Q05920|PYC_MOUSE Pyruvate carboxylase, mitochondrial OS=Mus musculus OX=10090 GN=Pc PE=1 SV=1;tr|G5E8R3|G5E8R3_MOUSE Pyruvate carboxylase OS=Mus musculus OX=10090 GN=Pcx PE=1 SV=1;tr|E9QPD7|E9QPD7_MOUSE Pyruvate carboxylase OS=Mus musculus OX=10090 GN=P	6	18	18	18	14	16	14	13	10	8	10	8	9	10	12	12	14	13	15	15	13	10	14	16	14	13	10	8	10	8	9	10	12	12	14	13	15	15	13	10	14	16
E9QPX1;P39061;D3Z556;A0A1W2P6N8	E9QPX1;P39061	12;12;1;1	12;12;1;1	12;12;1;1	Collagen alpha-1(XVIII) chain;Endostatin	Col18a1	tr|E9QPX1|E9QPX1_MOUSE Collagen alpha-1(XVIII) chain OS=Mus musculus OX=10090 GN=Col18a1 PE=1 SV=1;sp|P39061|COIA1_MOUSE Collagen alpha-1(XVIII) chain OS=Mus musculus OX=10090 GN=Col18a1 PE=1 SV=4	4	12	12	12	6	5	11	11	5	6	3	3	6	5	8	5	5	4	8	8	9	7	6	5	11	11	5	6	3	3	6	5	8	5	5	4	8	8	9	7	6	5
G5E867;F2Z3U3;F2Z3X7;F2Z4B7	G5E867;F2Z3U3;F2Z3X7;F2Z4B7	1;1;1;1	1;1;1;1	1;1;1;1		Raph1	tr|G5E867|G5E867_MOUSE Ras association (RalGDS/AF-6) and pleckstrin homology domains 1 OS=Mus musculus OX=10090 GN=Raph1 PE=1 SV=1;tr|F2Z3U3|F2Z3U3_MOUSE Ras association (RalGDS/AF-6) and pleckstrin homology domains 1 OS=Mus musculus OX=10090 GN=Raph1 PE=1	4	1	1	1	1	1	0	0	1	1	0	0	0	0	0	0	1	1	0	1	1	1	1	1	0	0	1	1	0	0	0	0	0	0	1	1	0	1	1	1	1	1
Q9Z2A0;F2Z3X9;F2Z3V6;F2Z4A5;F2Z3Z9;F2Z400;Q3TRL2;F2Z3X6	Q9Z2A0;F2Z3X9;F2Z3V6;F2Z4A5;F2Z3Z9;F2Z400;Q3TRL2;F2Z3X6	1;1;1;1;1;1;1;1	1;1;1;1;1;1;1;1	1;1;1;1;1;1;1;1	3-phosphoinositide-dependent protein kinase 1	Pdpk1	sp|Q9Z2A0|PDPK1_MOUSE 3-phosphoinositide-dependent protein kinase 1 OS=Mus musculus OX=10090 GN=Pdpk1 PE=1 SV=2;tr|F2Z3X9|F2Z3X9_MOUSE 3-phosphoinositide-dependent protein kinase 1 (Fragment) OS=Mus musculus OX=10090 GN=Pdpk1 PE=1 SV=1;tr|F2Z3V6|F2Z3V6_MOU	8	1	1	1	0	0	0	0	0	0	0	0	0	0	0	0	0	0	0	1	0	0	0	0	0	0	0	0	0	0	0	0	0	0	0	0	0	1	0	0	0	0
Q91WC0;F2Z438;F2Z420;D6RCY6	Q91WC0;F2Z438;F2Z420;D6RCY6	2;2;2;1	2;2;2;1	2;2;2;1	Histone-lysine N-methyltransferase setd3	Setd3	sp|Q91WC0|SETD3_MOUSE Actin-histidine N-methyltransferase OS=Mus musculus OX=10090 GN=Setd3 PE=1 SV=1;tr|F2Z438|F2Z438_MOUSE Protein-histidine N-methyltransferase (Fragment) OS=Mus musculus OX=10090 GN=Setd3 PE=1 SV=1;tr|F2Z420|F2Z420_MOUSE Protein-histidi	4	2	2	2	1	0	0	0	0	0	0	0	0	0	0	0	0	0	2	2	1	2	1	0	0	0	0	0	0	0	0	0	0	0	0	0	2	2	1	2	1	0
Q3UDE2;F2Z423	Q3UDE2;F2Z423	1;1	1;1	1;1	Tubulin--tyrosine ligase-like protein 12	Ttll12	sp|Q3UDE2|TTL12_MOUSE Tubulin--tyrosine ligase-like protein 12 OS=Mus musculus OX=10090 GN=Ttll12 PE=1 SV=1;tr|F2Z423|F2Z423_MOUSE Tubulin--tyrosine ligase-like protein 12 OS=Mus musculus OX=10090 GN=Ttll12 PE=1 SV=1	2	1	1	1	1	1	0	0	0	0	0	0	0	0	0	0	0	0	1	1	1	1	1	1	0	0	0	0	0	0	0	0	0	0	0	0	1	1	1	1	1	1
Q9DCN2;F2Z456	Q9DCN2;F2Z456	11;11	11;11	11;11	NADH-cytochrome b5 reductase 3;NADH-cytochrome b5 reductase 3 membrane-bound form;NADH-cytochrome b5 reductase 3 soluble form;NADH-cytochrome b5 reductase	Cyb5r3	sp|Q9DCN2|NB5R3_MOUSE NADH-cytochrome b5 reductase 3 OS=Mus musculus OX=10090 GN=Cyb5r3 PE=1 SV=3;tr|F2Z456|F2Z456_MOUSE NADH-cytochrome b5 reductase OS=Mus musculus OX=10090 GN=Cyb5r3 PE=1 SV=1	2	11	11	11	7	7	10	10	9	9	5	5	7	7	11	9	6	7	9	9	9	10	7	7	10	10	9	9	5	5	7	7	11	9	6	7	9	9	9	10	7	7
F2Z471	F2Z471	12	1	1		Vdac1	tr|F2Z471|F2Z471_MOUSE Voltage-dependent anion-selective channel protein 1 OS=Mus musculus OX=10090 GN=Vdac1 PE=1 SV=1	1	12	1	1	5	6	9	9	5	6	7	5	8	9	9	9	7	6	10	11	10	11	0	0	0	0	0	0	0	0	0	0	0	0	0	0	0	0	1	1	0	0
P28352;F6QA74;D3Z124;D3Z6R9	P28352;F6QA74	3;3;1;1	3;3;1;1	3;3;1;1	DNA-(apurinic or apyrimidinic site) lyase;DNA-(apurinic or apyrimidinic site) lyase, mitochondrial	Apex1	sp|P28352|APEX1_MOUSE DNA-(apurinic or apyrimidinic site) endonuclease OS=Mus musculus OX=10090 GN=Apex1 PE=1 SV=2;tr|F6QA74|F6QA74_MOUSE DNA-(apurinic or apyrimidinic site) endonuclease (Fragment) OS=Mus musculus OX=10090 GN=Apex1 PE=1 SV=1	4	3	3	3	2	2	0	1	1	1	0	0	0	0	2	1	1	1	1	2	2	2	2	2	0	1	1	1	0	0	0	0	2	1	1	1	1	2	2	2	2	2
Q5U430;F6QC57	Q5U430;F6QC57	2;2	2;2	2;2	E3 ubiquitin-protein ligase UBR3	Ubr3	sp|Q5U430|UBR3_MOUSE E3 ubiquitin-protein ligase UBR3 OS=Mus musculus OX=10090 GN=Ubr3 PE=1 SV=3;tr|F6QC57|F6QC57_MOUSE E3 ubiquitin-protein ligase OS=Mus musculus OX=10090 GN=Ubr3 PE=1 SV=1	2	2	2	2	0	0	1	2	1	1	1	1	1	1	1	2	0	1	2	1	1	1	0	0	1	2	1	1	1	1	1	1	1	2	0	1	2	1	1	1	0	0
Q8BQ46;F6QCI0	Q8BQ46;F6QCI0	3;3	1;1	1;1		Taf15	tr|Q8BQ46|Q8BQ46_MOUSE TAF15 RNA polymerase II, TATA box binding protein (TBP)-associated factor OS=Mus musculus OX=10090 GN=Taf15 PE=1 SV=1;tr|F6QCI0|F6QCI0_MOUSE TATA-box-binding protein-associated factor 15 (Fragment) OS=Mus musculus OX=10090 GN=Taf15 P	2	3	1	1	2	1	3	3	2	2	1	1	3	3	3	2	2	2	3	3	3	3	0	0	1	1	0	0	0	0	1	1	1	1	0	0	1	1	1	1	0	0
Q9JJK2;F6RJV6	Q9JJK2;F6RJV6	1;1	1;1	1;1	LanC-like protein 2	Lancl2	sp|Q9JJK2|LANC2_MOUSE LanC-like protein 2 OS=Mus musculus OX=10090 GN=Lancl2 PE=1 SV=1;tr|F6RJV6|F6RJV6_MOUSE LanC-like protein 2 (Fragment) OS=Mus musculus OX=10090 GN=Lancl2 PE=1 SV=1	2	1	1	1	1	1	0	0	1	1	0	0	0	0	0	0	1	0	0	0	1	1	1	1	0	0	1	1	0	0	0	0	0	0	1	0	0	0	1	1	1	1
Q9JHR7;F6RPJ9	Q9JHR7;F6RPJ9	4;4	4;4	4;4	Insulin-degrading enzyme	Ide	sp|Q9JHR7|IDE_MOUSE Insulin-degrading enzyme OS=Mus musculus OX=10090 GN=Ide PE=1 SV=1;tr|F6RPJ9|F6RPJ9_MOUSE Insulin-degrading enzyme (Fragment) OS=Mus musculus OX=10090 GN=Ide PE=1 SV=1	2	4	4	4	2	3	3	1	2	3	0	1	0	0	3	1	2	1	3	3	2	3	2	3	3	1	2	3	0	1	0	0	3	1	2	1	3	3	2	3	2	3
F6SLR4;Q9ER58	F6SLR4;Q9ER58	4;4	4;4	4;4	Testican-2	Spock2	tr|F6SLR4|F6SLR4_MOUSE Testican-2 OS=Mus musculus OX=10090 GN=Spock2 PE=1 SV=1;sp|Q9ER58|TICN2_MOUSE Testican-2 OS=Mus musculus OX=10090 GN=Spock2 PE=1 SV=1	2	4	4	4	3	3	1	1	2	2	2	2	1	0	2	2	3	3	4	2	2	1	3	3	1	1	2	2	2	2	1	0	2	2	3	3	4	2	2	1	3	3
Q91VA6;F6SQH7	Q91VA6;F6SQH7	2;2	2;2	2;2	Polymerase delta-interacting protein 2	Poldip2	sp|Q91VA6|PDIP2_MOUSE Polymerase delta-interacting protein 2 OS=Mus musculus OX=10090 GN=Poldip2 PE=1 SV=1;tr|F6SQH7|F6SQH7_MOUSE Polymerase delta-interacting protein 2 (Fragment) OS=Mus musculus OX=10090 GN=Poldip2 PE=1 SV=1	2	2	2	2	0	0	2	1	0	0	0	0	0	1	0	1	0	0	1	1	1	1	0	0	2	1	0	0	0	0	0	1	0	1	0	0	1	1	1	1	0	0
P70122;F6TN03	P70122;F6TN03	4;4	4;4	4;4	Ribosome maturation protein SBDS	Sbds	sp|P70122|SBDS_MOUSE Ribosome maturation protein SBDS OS=Mus musculus OX=10090 GN=Sbds PE=1 SV=4;tr|F6TN03|F6TN03_MOUSE Ribosome maturation protein SBDS (Fragment) OS=Mus musculus OX=10090 GN=Sbds PE=1 SV=1	2	4	4	4	2	2	2	3	2	4	1	1	1	1	1	1	1	1	4	4	2	2	2	2	2	3	2	4	1	1	1	1	1	1	1	1	4	4	2	2	2	2
F6UHS3;O88384;Q91XH6	F6UHS3;O88384;Q91XH6	3;2;2	3;2;2	3;2;2	Vesicle transport through interaction with t-SNAREs homolog 1B	Vti1b	tr|F6UHS3|F6UHS3_MOUSE Vesicle transport through interaction with t-SNAREs homolog 1B (Fragment) OS=Mus musculus OX=10090 GN=Vti1b PE=1 SV=1;sp|O88384|VTI1B_MOUSE Vesicle transport through interaction with t-SNAREs homolog 1B OS=Mus musculus OX=10090 GN=Vt	3	3	3	3	2	2	1	1	0	0	0	0	1	0	0	1	2	1	1	1	1	1	2	2	1	1	0	0	0	0	1	0	0	1	2	1	1	1	1	1	2	2
Q8VBT0;F6V084	Q8VBT0;F6V084	1;1	1;1	1;1	Thioredoxin-related transmembrane protein 1	Tmx1	sp|Q8VBT0|TMX1_MOUSE Thioredoxin-related transmembrane protein 1 OS=Mus musculus OX=10090 GN=Tmx1 PE=1 SV=1;tr|F6V084|F6V084_MOUSE Thioredoxin-related transmembrane protein 1 (Fragment) OS=Mus musculus OX=10090 GN=Tmx1 PE=1 SV=1	2	1	1	1	1	1	1	1	1	1	1	1	1	1	1	1	1	1	1	1	1	1	1	1	1	1	1	1	1	1	1	1	1	1	1	1	1	1	1	1	1	1
F6V664	F6V664	1	1	1		Fggy	tr|F6V664|F6V664_MOUSE FGGY carbohydrate kinase domain-containing protein (Fragment) OS=Mus musculus OX=10090 GN=Fggy PE=1 SV=1	1	1	1	1	0	0	0	0	0	0	1	1	0	0	0	0	0	1	0	0	0	1	0	0	0	0	0	0	1	1	0	0	0	0	0	1	0	0	0	1	0	0
Q9R0Q3;Q8BPI2;F6V6T4	Q9R0Q3;Q8BPI2;F6V6T4	3;3;3	3;3;3	3;3;3	Transmembrane emp24 domain-containing protein 2	Tmed2	sp|Q9R0Q3|TMED2_MOUSE Transmembrane emp24 domain-containing protein 2 OS=Mus musculus OX=10090 GN=Tmed2 PE=1 SV=1;tr|Q8BPI2|Q8BPI2_MOUSE Transmembrane emp24 domain-containing protein 2 (Fragment) OS=Mus musculus OX=10090 GN=Tmed2 PE=1 SV=1;tr|F6V6T4|F6V6T4	3	3	3	3	0	0	2	2	0	0	0	0	2	2	2	1	2	1	2	2	1	2	0	0	2	2	0	0	0	0	2	2	2	1	2	1	2	2	1	2	0	0
Q62193;F6V8R7;Q3TE40	Q62193;F6V8R7;Q3TE40	1;1;1	1;1;1	1;1;1	Replication protein A 32 kDa subunit	Rpa2	sp|Q62193|RFA2_MOUSE Replication protein A 32 kDa subunit OS=Mus musculus OX=10090 GN=Rpa2 PE=1 SV=1;tr|F6V8R7|F6V8R7_MOUSE Replication protein A 32 kDa subunit (Fragment) OS=Mus musculus OX=10090 GN=Rpa2 PE=1 SV=1;tr|Q3TE40|Q3TE40_MOUSE Replication protei	3	1	1	1	1	1	1	1	1	1	1	0	1	1	1	1	1	1	1	1	0	1	1	1	1	1	1	1	1	0	1	1	1	1	1	1	1	1	0	1	1	1
P42567;F6W2Q5;Q5JC28;H3BK65;A0A0R4J0A0;H3BJB8;H3BLE4	P42567;F6W2Q5;Q5JC28;H3BK65;A0A0R4J0A0	7;7;7;7;4;1;1	7;7;7;7;4;1;1	7;7;7;7;4;1;1	Epidermal growth factor receptor substrate 15	Eps15	sp|P42567|EPS15_MOUSE Epidermal growth factor receptor substrate 15 OS=Mus musculus OX=10090 GN=Eps15 PE=1 SV=1;tr|F6W2Q5|F6W2Q5_MOUSE Epidermal growth factor receptor substrate 15 OS=Mus musculus OX=10090 GN=Eps15 PE=1 SV=1;tr|Q5JC28|Q5JC28_MOUSE Epiderma	7	7	7	7	4	2	2	2	1	1	0	0	2	3	2	0	1	2	7	6	3	3	4	2	2	2	1	1	0	0	2	3	2	0	1	2	7	6	3	3	4	2
P61082;F7CDT0;F6WMC0;G5E919	P61082;F7CDT0;F6WMC0;G5E919	4;4;4;3	4;4;4;3	4;4;4;3	NEDD8-conjugating enzyme Ubc12	Ube2m	sp|P61082|UBC12_MOUSE NEDD8-conjugating enzyme Ubc12 OS=Mus musculus OX=10090 GN=Ube2m PE=1 SV=1;tr|F7CDT0|F7CDT0_MOUSE NEDD8-conjugating enzyme Ubc12 (Fragment) OS=Mus musculus OX=10090 GN=Ube2m PE=1 SV=1;tr|F6WMC0|F6WMC0_MOUSE NEDD8-conjugating enzyme Ub	4	4	4	4	4	3	1	0	2	2	1	1	1	1	2	2	4	2	4	4	4	4	4	3	1	0	2	2	1	1	1	1	2	2	4	2	4	4	4	4	4	3
Q9CTY5;F6WMX7	Q9CTY5;F6WMX7	1;1	1;1	1;1	Calcium uptake protein 3, mitochondrial	Micu3	sp|Q9CTY5|MICU3_MOUSE Calcium uptake protein 3, mitochondrial OS=Mus musculus OX=10090 GN=Micu3 PE=2 SV=2;tr|F6WMX7|F6WMX7_MOUSE Calcium uptake protein 3, mitochondrial (Fragment) OS=Mus musculus OX=10090 GN=Micu3 PE=1 SV=1	2	1	1	1	0	0	0	0	1	1	0	0	0	0	0	0	0	0	1	1	0	0	0	0	0	0	1	1	0	0	0	0	0	0	0	0	1	1	0	0	0	0
Q9CQ20;F6XIS3;F7D5Q6	Q9CQ20;F6XIS3;F7D5Q6	1;1;1	1;1;1	1;1;1	Mid1-interacting protein 1	Mid1ip1	sp|Q9CQ20|M1IP1_MOUSE Mid1-interacting protein 1 OS=Mus musculus OX=10090 GN=Mid1ip1 PE=1 SV=1;tr|F6XIS3|F6XIS3_MOUSE Mid1-interacting protein 1 (Fragment) OS=Mus musculus OX=10090 GN=Mid1ip1 PE=1 SV=1;tr|F7D5Q6|F7D5Q6_MOUSE Mid1-interacting protein 1 (Fra	3	1	1	1	1	1	0	0	0	1	0	0	0	0	0	0	0	0	1	1	1	1	1	1	0	0	0	1	0	0	0	0	0	0	0	0	1	1	1	1	1	1
G3UZS6;F6Y616	G3UZS6;F6Y616	1;1	1;1	1;1		Paip1	tr|G3UZS6|G3UZS6_MOUSE Polyadenylate-binding protein-interacting protein 1 (Fragment) OS=Mus musculus OX=10090 GN=Paip1 PE=1 SV=2;tr|F6Y616|F6Y616_MOUSE Polyadenylate-binding protein-interacting protein 1 OS=Mus musculus OX=10090 GN=Paip1 PE=1 SV=2	2	1	1	1	1	0	0	0	0	0	0	0	0	0	0	0	0	0	0	1	0	0	1	0	0	0	0	0	0	0	0	0	0	0	0	0	0	1	0	0	1	0
P62270;F6YVP7;S4R1N6;A0A1Y7VKY1;A0A3Q4EGP3	P62270;F6YVP7;S4R1N6;A0A1Y7VKY1;A0A3Q4EGP3	10;10;9;8;5	10;10;9;8;5	10;10;9;8;5	40S ribosomal protein S18	Rps18;Gm10260	sp|P62270|RS18_MOUSE 40S ribosomal protein S18 OS=Mus musculus OX=10090 GN=Rps18 PE=1 SV=3;tr|F6YVP7|F6YVP7_MOUSE 40S ribosomal protein S18 OS=Mus musculus OX=10090 GN=Rps18-ps6 PE=3 SV=2;tr|S4R1N6|S4R1N6_MOUSE 40S ribosomal protein S18 OS=Mus musculus OX=	5	10	10	10	5	5	8	9	4	3	1	2	5	6	5	5	3	4	10	8	9	8	5	5	8	9	4	3	1	2	5	6	5	5	3	4	10	8	9	8	5	5
F6ZDS4;Q7M739;F6RX08	F6ZDS4;Q7M739	17;17;1	17;17;1	17;17;1	Nucleoprotein TPR	Tpr	sp|F6ZDS4|TPR_MOUSE Nucleoprotein TPR OS=Mus musculus OX=10090 GN=Tpr PE=1 SV=1;tr|Q7M739|Q7M739_MOUSE Nucleoprotein TPR OS=Mus musculus OX=10090 GN=Tpr PE=1 SV=1	3	17	17	17	10	10	10	9	12	12	2	0	6	7	10	6	5	4	8	8	8	8	10	10	10	9	12	12	2	0	6	7	10	6	5	4	8	8	8	8	10	10
Q9R112;F6ZKZ3;H3BLH2	Q9R112;F6ZKZ3;H3BLH2	2;2;1	2;2;1	2;2;1	Sulfide:quinone oxidoreductase, mitochondrial	Sqrdl	sp|Q9R112|SQOR_MOUSE Sulfide:quinone oxidoreductase, mitochondrial OS=Mus musculus OX=10090 GN=Sqor PE=1 SV=3;tr|F6ZKZ3|F6ZKZ3_MOUSE Sulfide:quinone oxidoreductase, mitochondrial OS=Mus musculus OX=10090 GN=Sqor PE=1 SV=1;tr|H3BLH2|H3BLH2_MOUSE Sulfide:qui	3	2	2	2	0	1	1	2	1	0	0	0	2	2	1	1	0	0	1	1	1	1	0	1	1	2	1	0	0	0	2	2	1	1	0	0	1	1	1	1	0	1
Q6ZWZ6;F7AEH4;P63323;A0A1W2P7A1	Q6ZWZ6;F7AEH4;P63323;A0A1W2P7A1	6;6;5;5	6;6;5;5	6;6;5;5	40S ribosomal protein S12	Rps12	tr|Q6ZWZ6|Q6ZWZ6_MOUSE 40S ribosomal protein S12 OS=Mus musculus OX=10090 GN=Rps12 PE=1 SV=1;tr|F7AEH4|F7AEH4_MOUSE 40S ribosomal protein S12 OS=Mus musculus OX=10090 GN=Rps12 PE=1 SV=1;sp|P63323|RS12_MOUSE 40S ribosomal protein S12 OS=Mus musculus OX=1009	4	6	6	6	4	4	4	5	5	3	2	3	5	3	2	3	3	4	5	5	4	6	4	4	4	5	5	3	2	3	5	3	2	3	3	4	5	5	4	6	4	4
F7AI87	F7AI87	2	1	1		Psmd4	tr|F7AI87|F7AI87_MOUSE 26S proteasome non-ATPase regulatory subunit 4 (Fragment) OS=Mus musculus OX=10090 GN=Psmd4 PE=1 SV=1	1	2	1	1	1	1	0	0	0	1	0	0	0	0	0	0	0	0	2	2	2	2	0	0	0	0	0	1	0	0	0	0	0	0	0	0	1	1	1	1	0	0
Q8CFX3;F7BJK1;E0CXD4	Q8CFX3;F7BJK1;E0CXD4	2;2;1	2;2;1	2;2;1		Pcdh1	tr|Q8CFX3|Q8CFX3_MOUSE Protocadherin 1 OS=Mus musculus OX=10090 GN=Pcdh1 PE=1 SV=1;tr|F7BJK1|F7BJK1_MOUSE Protocadherin 1 (Fragment) OS=Mus musculus OX=10090 GN=Pcdh1 PE=1 SV=1;tr|E0CXD4|E0CXD4_MOUSE Protocadherin 1 OS=Mus musculus OX=10090 GN=Pcdh1 PE=1 S	3	2	2	2	2	1	0	0	1	0	0	0	0	0	0	0	1	1	1	1	2	2	2	1	0	0	1	0	0	0	0	0	0	0	1	1	1	1	2	2	2	1
Q62448;F7CBP1;G3XA17	Q62448;F7CBP1;G3XA17	5;5;5	5;5;5	5;5;5	Eukaryotic translation initiation factor 4 gamma 2	Eif4g2	sp|Q62448|IF4G2_MOUSE Eukaryotic translation initiation factor 4 gamma 2 OS=Mus musculus OX=10090 GN=Eif4g2 PE=1 SV=2;tr|F7CBP1|F7CBP1_MOUSE Eukaryotic translation initiation factor 4 gamma 2 OS=Mus musculus OX=10090 GN=Eif4g2 PE=1 SV=1;tr|G3XA17|G3XA17_MO	3	5	5	5	1	2	3	4	0	2	0	0	1	2	2	1	0	0	3	3	2	3	1	2	3	4	0	2	0	0	1	2	2	1	0	0	3	3	2	3	1	2
F7DBB3;Q3URZ6	F7DBB3	24;8	24;8	8;8		Ahnak2	tr|F7DBB3|F7DBB3_MOUSE AHNAK nucleoprotein 2 (Fragment) OS=Mus musculus OX=10090 GN=Ahnak2 PE=1 SV=1	2	24	24	8	18	19	12	10	9	8	3	2	4	4	5	3	18	20	10	14	12	12	18	19	12	10	9	8	3	2	4	4	5	3	18	20	10	14	12	12	6	7
F8VPU2;E9Q805	F8VPU2;E9Q805	3;2	3;2	3;2	FERM, RhoGEF and pleckstrin domain-containing protein 1	Farp1	sp|F8VPU2|FARP1_MOUSE FERM, ARHGEF and pleckstrin domain-containing protein 1 OS=Mus musculus OX=10090 GN=Farp1 PE=1 SV=1;tr|E9Q805|E9Q805_MOUSE FERM, ARHGEF and pleckstrin domain-containing protein 1 (Fragment) OS=Mus musculus OX=10090 GN=Farp1 PE=1 SV=1	2	3	3	3	2	1	0	0	1	1	0	0	0	1	0	0	0	0	2	2	1	2	2	1	0	0	1	1	0	0	0	1	0	0	0	0	2	2	1	2	2	1
F8VQJ3;P02468;F6TLW1;F6SFQ3	F8VQJ3;P02468	32;29;2;1	32;29;2;1	32;29;2;1	Laminin subunit gamma-1	Lamc1	tr|F8VQJ3|F8VQJ3_MOUSE Laminin subunit gamma-1 OS=Mus musculus OX=10090 GN=Lamc1 PE=1 SV=1;sp|P02468|LAMC1_MOUSE Laminin subunit gamma-1 OS=Mus musculus OX=10090 GN=Lamc1 PE=1 SV=2	4	32	32	32	21	23	22	22	18	14	9	7	21	19	12	9	15	15	26	28	24	25	21	23	22	22	18	14	9	7	21	19	12	9	15	15	26	28	24	25	21	23
Q8R4H2;F8VQN6	Q8R4H2;F8VQN6	2;2	2;2	2;2	Rho guanine nucleotide exchange factor 12	Arhgef12	sp|Q8R4H2|ARHGC_MOUSE Rho guanine nucleotide exchange factor 12 OS=Mus musculus OX=10090 GN=Arhgef12 PE=1 SV=2;tr|F8VQN6|F8VQN6_MOUSE Rho guanine nucleotide exchange factor 12 OS=Mus musculus OX=10090 GN=Arhgef12 PE=1 SV=1	2	2	2	2	0	0	0	0	1	0	0	0	2	0	0	0	1	1	1	2	1	1	0	0	0	0	1	0	0	0	2	0	0	0	1	1	1	2	1	1	0	0
Q9JK81;F8WGG3;F7A3N3	Q9JK81;F8WGG3	3;3;1	3;3;1	3;3;1	UPF0160 protein MYG1, mitochondrial	Myg1	sp|Q9JK81|MYG1_MOUSE MYG1 exonuclease OS=Mus musculus OX=10090 GN=Myg1 PE=1 SV=1;tr|F8WGG3|F8WGG3_MOUSE MYG1 exonuclease (Fragment) OS=Mus musculus OX=10090 GN=Myg1 PE=1 SV=1	3	3	3	3	1	0	0	1	2	1	0	0	2	1	1	0	1	1	3	2	2	2	1	0	0	1	2	1	0	0	2	1	1	0	1	1	3	2	2	2	1	0
Q9QYC0;F8WHZ9;F8WGR0;F6RDR0	Q9QYC0;F8WHZ9;F8WGR0	15;15;15;7	1;1;1;1	1;1;1;1	Alpha-adducin	Add1	sp|Q9QYC0|ADDA_MOUSE Alpha-adducin OS=Mus musculus OX=10090 GN=Add1 PE=1 SV=2;tr|F8WHZ9|F8WHZ9_MOUSE Alpha-adducin OS=Mus musculus OX=10090 GN=Add1 PE=1 SV=1;tr|F8WGR0|F8WGR0_MOUSE Alpha-adducin OS=Mus musculus OX=10090 GN=Add1 PE=1 SV=1	4	15	1	1	13	12	9	9	10	10	3	3	8	6	6	6	9	7	10	9	10	10	1	1	1	1	1	1	0	0	1	1	0	1	0	0	1	1	1	0	1	1
Q80SW1;Q68FL4;H3BKT5;F8WI65;F8WGT1	Q80SW1;Q68FL4;H3BKT5;F8WI65;F8WGT1	3;3;3;3;3	3;3;3;3;3	3;3;3;3;3	Putative adenosylhomocysteinase 2;Putative adenosylhomocysteinase 3;Adenosylhomocysteinase	Ahcyl1;Ahcyl2	sp|Q80SW1|SAHH2_MOUSE S-adenosylhomocysteine hydrolase-like protein 1 OS=Mus musculus OX=10090 GN=Ahcyl1 PE=1 SV=1;sp|Q68FL4|SAHH3_MOUSE Putative adenosylhomocysteinase 3 OS=Mus musculus OX=10090 GN=Ahcyl2 PE=1 SV=1;tr|H3BKT5|H3BKT5_MOUSE Putative adenosyl	5	3	3	3	2	2	2	1	2	3	1	1	2	2	1	1	2	2	3	3	3	3	2	2	2	1	2	3	1	1	2	2	1	1	2	2	3	3	3	3	2	2
Q9R0K7;S4R1C4;Q3UHH0;F8WHB1	Q9R0K7;S4R1C4;Q3UHH0;F8WHB1	6;6;6;6	1;1;1;1	1;1;1;1	Plasma membrane calcium-transporting ATPase 2;Calcium-transporting ATPase	Atp2b2	sp|Q9R0K7|AT2B2_MOUSE Plasma membrane calcium-transporting ATPase 2 OS=Mus musculus OX=10090 GN=Atp2b2 PE=1 SV=2;tr|S4R1C4|S4R1C4_MOUSE Calcium-transporting ATPase OS=Mus musculus OX=10090 GN=Atp2b2 PE=1 SV=1;tr|Q3UHH0|Q3UHH0_MOUSE Calcium-transporting ATP	4	6	1	1	4	4	4	4	4	4	1	2	3	4	2	3	3	3	6	6	4	5	0	0	0	0	0	0	0	0	0	0	0	0	0	0	1	1	0	1	0	0
Q8CIE6;F8WHL2;F6XJN3	Q8CIE6;F8WHL2	16;16;1	16;16;1	16;16;1	Coatomer subunit alpha;Xenin;Proxenin;Coatomer subunit alpha	Copa	sp|Q8CIE6|COPA_MOUSE Coatomer subunit alpha OS=Mus musculus OX=10090 GN=Copa PE=1 SV=2;tr|F8WHL2|F8WHL2_MOUSE Coatomer subunit alpha OS=Mus musculus OX=10090 GN=Copa PE=1 SV=1	3	16	16	16	11	10	7	5	8	8	2	3	5	3	1	0	4	6	8	11	13	13	11	10	7	5	8	8	2	3	5	3	1	0	4	6	8	11	13	13	11	10
Q61543;F8WHM5;F6RSH1;E9PWD8	Q61543;F8WHM5	7;7;2;1	7;7;2;1	7;7;2;1	Golgi apparatus protein 1	Glg1	sp|Q61543|GSLG1_MOUSE Golgi apparatus protein 1 OS=Mus musculus OX=10090 GN=Glg1 PE=1 SV=1;tr|F8WHM5|F8WHM5_MOUSE Golgi apparatus protein 1 (Fragment) OS=Mus musculus OX=10090 GN=Glg1 PE=1 SV=1	4	7	7	7	5	6	2	5	4	4	1	1	3	3	4	4	4	2	6	4	4	4	5	6	2	5	4	4	1	1	3	3	4	4	4	2	6	4	4	4	5	6
Q569Z5;F8WHR6	Q569Z5;F8WHR6	1;1	1;1	1;1	Probable ATP-dependent RNA helicase DDX46	Ddx46	sp|Q569Z5|DDX46_MOUSE Probable ATP-dependent RNA helicase DDX46 OS=Mus musculus OX=10090 GN=Ddx46 PE=1 SV=2;tr|F8WHR6|F8WHR6_MOUSE RNA helicase OS=Mus musculus OX=10090 GN=Ddx46 PE=1 SV=1	2	1	1	1	0	0	0	1	0	0	0	0	0	0	0	0	0	0	1	1	1	1	0	0	0	1	0	0	0	0	0	0	0	0	0	0	1	1	1	1	0	0
F8WHT3	F8WHT3	2	2	2		Prrc2b	tr|F8WHT3|F8WHT3_MOUSE Protein PRRC2B OS=Mus musculus OX=10090 GN=Prrc2b PE=1 SV=1	1	2	2	2	1	2	0	0	1	0	0	1	0	0	1	1	1	1	0	0	0	0	1	2	0	0	1	0	0	1	0	0	1	1	1	1	0	0	0	0	1	2
F8WI30;Q9CY18;F7D3B8;F6RSR4	F8WI30;Q9CY18;F7D3B8;F6RSR4	2;2;1;1	2;2;1;1	2;2;1;1	Sorting nexin-7	Snx7	tr|F8WI30|F8WI30_MOUSE Sorting nexin-7 OS=Mus musculus OX=10090 GN=Snx7 PE=1 SV=1;sp|Q9CY18|SNX7_MOUSE Sorting nexin-7 OS=Mus musculus OX=10090 GN=Snx7 PE=1 SV=1;tr|F7D3B8|F7D3B8_MOUSE Sorting nexin-7 (Fragment) OS=Mus musculus OX=10090 GN=Snx7 PE=1 SV=1;t	4	2	2	2	1	1	1	1	0	1	0	0	0	2	0	0	1	1	1	2	2	2	1	1	1	1	0	1	0	0	0	2	0	0	1	1	1	2	2	2	1	1
Q8BRH4;F8WI37;G3UZC8	Q8BRH4;F8WI37;G3UZC8	2;2;1	2;2;1	2;2;1	Histone-lysine N-methyltransferase 2C;Histone-lysine N-methyltransferase	Kmt2c	sp|Q8BRH4|KMT2C_MOUSE Histone-lysine N-methyltransferase 2C OS=Mus musculus OX=10090 GN=Kmt2c PE=1 SV=2;tr|F8WI37|F8WI37_MOUSE [Histone H3]-lysine(4) N-trimethyltransferase OS=Mus musculus OX=10090 GN=Kmt2c PE=1 SV=1;tr|G3UZC8|G3UZC8_MOUSE Histone-lysine N	3	2	2	2	0	0	0	0	0	1	0	0	1	0	0	0	0	0	2	2	0	0	0	0	0	0	0	1	0	0	1	0	0	0	0	0	2	2	0	0	0	0
P61211;F8WIB1;E9Q006	P61211;F8WIB1	3;3;1	3;3;1	3;3;1	ADP-ribosylation factor-like protein 1	Arl1	sp|P61211|ARL1_MOUSE ADP-ribosylation factor-like protein 1 OS=Mus musculus OX=10090 GN=Arl1 PE=1 SV=1;tr|F8WIB1|F8WIB1_MOUSE ADP-ribosylation factor-like protein 1 (Fragment) OS=Mus musculus OX=10090 GN=Arl1 PE=1 SV=1	3	3	3	3	2	2	3	3	3	1	2	2	3	3	3	3	2	2	3	3	3	3	2	2	3	3	3	1	2	2	3	3	3	3	2	2	3	3	3	3	2	2
Q9Z207;F8WIG5;Q3UVP0	Q9Z207;F8WIG5;Q3UVP0	2;2;1	2;2;1	2;2;1	Protein diaphanous homolog 3	Diaph3;Diap3	sp|Q9Z207|DIAP3_MOUSE Protein diaphanous homolog 3 OS=Mus musculus OX=10090 GN=Diaph3 PE=1 SV=1;tr|F8WIG5|F8WIG5_MOUSE Protein diaphanous homolog 3 OS=Mus musculus OX=10090 GN=Diaph3 PE=1 SV=2;tr|Q3UVP0|Q3UVP0_MOUSE Protein diaphanous homolog 3 (Fragment)	3	2	2	2	2	1	2	2	1	2	1	2	2	1	2	2	1	2	0	2	1	2	2	1	2	2	1	2	1	2	2	1	2	2	1	2	0	2	1	2	2	1
P18242;F8WIR1;F6Y6L6;A0A1B0GT66	P18242;F8WIR1;F6Y6L6;A0A1B0GT66	10;10;8;5	10;10;8;5	10;10;8;5	Cathepsin D	Ctsd	sp|P18242|CATD_MOUSE Cathepsin D OS=Mus musculus OX=10090 GN=Ctsd PE=1 SV=1;tr|F8WIR1|F8WIR1_MOUSE Cathepsin D OS=Mus musculus OX=10090 GN=Ctsd PE=1 SV=2;tr|F6Y6L6|F6Y6L6_MOUSE Predicted gene, 49369 (Fragment) OS=Mus musculus OX=10090 GN=Gm49369 PE=1 SV=1;	4	10	10	10	5	3	9	9	4	4	3	7	7	8	7	7	5	5	8	8	7	8	5	3	9	9	4	4	3	7	7	8	7	7	5	5	8	8	7	8	5	3
F8WIT2	F8WIT2	39	1	1	Annexin	Anxa6	tr|F8WIT2|F8WIT2_MOUSE Annexin OS=Mus musculus OX=10090 GN=Anxa6 PE=1 SV=1	1	39	1	1	30	30	25	27	23	19	19	19	21	26	24	25	27	27	36	37	34	35	1	1	1	1	1	0	0	0	0	1	1	1	1	1	1	1	1	1	1	1
P39054;Q3T9X3;F8WIV5;Q3TCR7;G3X9G4;G3UZZ3;G3UXX2	P39054;Q3T9X3;F8WIV5;Q3TCR7;G3X9G4;G3UZZ3	14;14;14;13;13;12;3	14;14;14;13;13;12;3	6;6;6;5;5;6;1	Dynamin-2	Dnm2	sp|P39054|DYN2_MOUSE Dynamin-2 OS=Mus musculus OX=10090 GN=Dnm2 PE=1 SV=2;tr|Q3T9X3|Q3T9X3_MOUSE Dynamin GTPase OS=Mus musculus OX=10090 GN=Dnm2 PE=1 SV=1;tr|F8WIV5|F8WIV5_MOUSE Dynamin GTPase OS=Mus musculus OX=10090 GN=Dnm2 PE=1 SV=2;tr|Q3TCR7|Q3TCR7_MOU	7	14	14	6	7	9	9	8	7	6	2	2	6	6	3	4	7	7	10	9	9	9	7	9	9	8	7	6	2	2	6	6	3	4	7	7	10	9	9	9	1	2
P62996;F8WJG3;Q6PFR5;A0A0N4SVC2;E9QP00	P62996;F8WJG3	3;3;1;1;1	3;3;1;1;1	3;3;1;1;1	Transformer-2 protein homolog beta	Tra2b	sp|P62996|TRA2B_MOUSE Transformer-2 protein homolog beta OS=Mus musculus OX=10090 GN=Tra2b PE=1 SV=1;tr|F8WJG3|F8WJG3_MOUSE Transformer-2 protein homolog beta OS=Mus musculus OX=10090 GN=Tra2b PE=1 SV=1	5	3	3	3	2	2	1	1	3	3	0	0	2	2	3	3	2	1	1	1	3	3	2	2	1	1	3	3	0	0	2	2	3	3	2	1	1	1	3	3	2	2
Q99L47;F8WJK8;E9Q1V0;E9Q1X9	Q99L47;F8WJK8	11;11;5;1	11;11;5;1	11;11;5;1	Hsc70-interacting protein	St13	sp|Q99L47|F10A1_MOUSE Hsc70-interacting protein OS=Mus musculus OX=10090 GN=St13 PE=1 SV=1;tr|F8WJK8|F8WJK8_MOUSE Hsc70-interacting protein OS=Mus musculus OX=10090 GN=St13 PE=1 SV=1	4	11	11	11	7	6	7	7	7	4	4	6	6	7	7	7	6	5	10	10	10	11	7	6	7	7	7	4	4	6	6	7	7	7	6	5	10	10	10	11	7	6
G3UVU2;D3YW09;Q62203;D3Z5A6	G3UVU2;D3YW09	6;3;2;1	6;3;2;1	6;3;2;1		Sf3a2	tr|G3UVU2|G3UVU2_MOUSE Splicing factor 3A subunit 2 OS=Mus musculus OX=10090 GN=Sf3a2 PE=1 SV=1;tr|D3YW09|D3YW09_MOUSE Splicing factor 3A subunit 2 OS=Mus musculus OX=10090 GN=Sf3a2 PE=1 SV=1	4	6	6	6	5	5	4	4	4	4	4	4	4	4	4	4	4	4	6	4	4	4	5	5	4	4	4	4	4	4	4	4	4	4	4	4	6	4	4	4	5	5
P17710;G3UVV4;D3YYR4;D3Z365;Q91W97;D3Z105;E9Q9M6;B4YB29	P17710;G3UVV4	35;35;7;7;2;2;1;1	35;35;7;7;2;2;1;1	33;33;6;6;1;2;0;1	Hexokinase-1;Hexokinase	Hk1	sp|P17710|HXK1_MOUSE Hexokinase-1 OS=Mus musculus OX=10090 GN=Hk1 PE=1 SV=3;tr|G3UVV4|G3UVV4_MOUSE Hexokinase OS=Mus musculus OX=10090 GN=Hk1 PE=1 SV=1	8	35	35	33	29	29	30	27	24	22	15	13	26	26	24	23	21	20	33	32	31	32	29	29	30	27	24	22	15	13	26	26	24	23	21	20	33	32	31	32	27	27
Q8BH44;G3V005;G3UW48	Q8BH44;G3V005;G3UW48	1;1;1	1;1;1	1;1;1	Coronin-2B;Coronin	Coro2b	sp|Q8BH44|COR2B_MOUSE Coronin-2B OS=Mus musculus OX=10090 GN=Coro2b PE=1 SV=2;tr|G3V005|G3V005_MOUSE Coronin-2B (Fragment) OS=Mus musculus OX=10090 GN=Coro2b PE=1 SV=1;tr|G3UW48|G3UW48_MOUSE Coronin (Fragment) OS=Mus musculus OX=10090 GN=Coro2b PE=1 SV=1	3	1	1	1	1	0	0	1	1	0	0	0	1	1	1	1	1	1	1	1	1	1	1	0	0	1	1	0	0	0	1	1	1	1	1	1	1	1	1	1	1	0
G3UW70;Q9D1L9	G3UW70;Q9D1L9	1;1	1;1	1;1	Ragulator complex protein LAMTOR5	Lamtor5	tr|G3UW70|G3UW70_MOUSE Late endosomal/lysosomal adaptor and MAPK and MTOR activator 5 OS=Mus musculus OX=10090 GN=Lamtor5 PE=1 SV=1;sp|Q9D1L9|LTOR5_MOUSE Ragulator complex protein LAMTOR5 OS=Mus musculus OX=10090 GN=Lamtor5 PE=1 SV=1	2	1	1	1	0	0	1	0	0	0	0	0	1	1	0	0	0	0	1	0	0	0	0	0	1	0	0	0	0	0	1	1	0	0	0	0	1	0	0	0	0	0
Q99K43;G3XA79;G3UY19;G3UW86;G3UWQ7;G3UXT4	Q99K43;G3XA79;G3UY19;G3UW86;G3UWQ7;G3UXT4	2;2;2;2;2;1	2;2;2;2;2;1	2;2;2;2;2;1	Protein regulator of cytokinesis 1	Prc1	sp|Q99K43|PRC1_MOUSE Protein regulator of cytokinesis 1 OS=Mus musculus OX=10090 GN=Prc1 PE=1 SV=2;tr|G3XA79|G3XA79_MOUSE Protein regulator of cytokinesis 1 OS=Mus musculus OX=10090 GN=Prc1 PE=1 SV=1;tr|G3UY19|G3UY19_MOUSE Protein regulator of cytokinesis	6	2	2	2	1	0	1	1	1	1	0	0	0	1	0	0	1	1	0	1	1	1	1	0	1	1	1	1	0	0	0	1	0	0	1	1	0	1	1	1	1	0
Q8R1U1;Q7TSQ9;G3UWH9	Q8R1U1;Q7TSQ9;G3UWH9	1;1;1	1;1;1	1;1;1	Conserved oligomeric Golgi complex subunit 4	Cog4	sp|Q8R1U1|COG4_MOUSE Conserved oligomeric Golgi complex subunit 4 OS=Mus musculus OX=10090 GN=Cog4 PE=1 SV=1;tr|Q7TSQ9|Q7TSQ9_MOUSE Component of oligomeric Golgi complex 4 OS=Mus musculus OX=10090 GN=Cog4 PE=1 SV=1;tr|G3UWH9|G3UWH9_MOUSE Component of oligo	3	1	1	1	1	1	0	1	1	0	1	1	1	1	1	0	0	0	1	1	0	0	1	1	0	1	1	0	1	1	1	1	1	0	0	0	1	1	0	0	1	1
P97371;G3UWN9;G3UXZ5;G3UXY0;G3X9K9	P97371;G3UWN9;G3UXZ5;G3UXY0;G3X9K9	3;3;3;2;2	3;3;3;2;2	3;3;3;2;2	Proteasome activator complex subunit 1	Psme1	sp|P97371|PSME1_MOUSE Proteasome activator complex subunit 1 OS=Mus musculus OX=10090 GN=Psme1 PE=1 SV=2;tr|G3UWN9|G3UWN9_MOUSE Proteasome activator complex subunit 1 (Fragment) OS=Mus musculus OX=10090 GN=Psme1 PE=1 SV=1;tr|G3UXZ5|G3UXZ5_MOUSE Proteasome	5	3	3	3	2	1	2	2	2	2	0	0	2	2	0	1	2	1	2	2	3	2	2	1	2	2	2	2	0	0	2	2	0	1	2	1	2	2	3	2	2	1
Q6Y7W8;G3UZX7;G3UYR9;G3UWR2;G3UYG6;G3UZW5;E9Q2M5	Q6Y7W8;G3UZX7;G3UYR9;G3UWR2;G3UYG6;G3UZW5;E9Q2M5	2;2;2;2;2;1;1	2;2;2;2;2;1;1	2;2;2;2;2;1;1	PERQ amino acid-rich with GYF domain-containing protein 2	Gigyf2	sp|Q6Y7W8|GGYF2_MOUSE GRB10-interacting GYF protein 2 OS=Mus musculus OX=10090 GN=Gigyf2 PE=1 SV=2;tr|G3UZX7|G3UZX7_MOUSE GRB10-interacting GYF protein 2 (Fragment) OS=Mus musculus OX=10090 GN=Gigyf2 PE=1 SV=1;tr|G3UYR9|G3UYR9_MOUSE GRB10-interacting GYF p	7	2	2	2	1	0	0	0	1	1	0	0	1	1	2	1	1	1	0	2	1	1	1	0	0	0	1	1	0	0	1	1	2	1	1	1	0	2	1	1	1	0
Q60930;G3UX26;A0A286YCR8;D3YZT5;D3YUN8	Q60930;G3UX26;A0A286YCR8;D3YZT5	11;11;7;6;3	11;11;7;6;3	11;11;7;6;3	Voltage-dependent anion-selective channel protein 2	Vdac2	sp|Q60930|VDAC2_MOUSE Voltage-dependent anion-selective channel protein 2 OS=Mus musculus OX=10090 GN=Vdac2 PE=1 SV=2;tr|G3UX26|G3UX26_MOUSE Outer mitochondrial membrane protein porin 2 OS=Mus musculus OX=10090 GN=Vdac2 PE=1 SV=1;tr|A0A286YCR8|A0A286YCR8_M	5	11	11	11	7	8	8	9	9	8	5	6	9	8	7	6	7	8	11	11	9	8	7	8	8	9	9	8	5	6	9	8	7	6	7	8	11	11	9	8	7	8
Q8BHD7;G8JL74;G3UXA6;F7C521;G3UZ01	Q8BHD7;G8JL74;G3UXA6;F7C521;G3UZ01	4;4;4;2;2	2;2;2;1;1	2;2;2;1;1	Polypyrimidine tract-binding protein 3	Ptbp3	sp|Q8BHD7|PTBP3_MOUSE Polypyrimidine tract-binding protein 3 OS=Mus musculus OX=10090 GN=Ptbp3 PE=1 SV=1;tr|G8JL74|G8JL74_MOUSE Polypyrimidine tract-binding protein 3 OS=Mus musculus OX=10090 GN=Ptbp3 PE=1 SV=1;tr|G3UXA6|G3UXA6_MOUSE Polypyrimidine tract-b	5	4	2	2	1	2	2	2	2	1	0	0	0	0	3	3	3	2	2	2	2	3	0	1	1	1	1	0	0	0	0	0	1	1	2	1	1	1	1	2	0	1
P67871;G3UXG7;G3UZA4;G3UXU2;G3UZJ5;G3UZX4	P67871;G3UXG7;G3UZA4;G3UXU2;G3UZJ5;G3UZX4	2;2;1;1;1;1	2;2;1;1;1;1	2;2;1;1;1;1	Casein kinase II subunit beta	Csnk2b	sp|P67871|CSK2B_MOUSE Casein kinase II subunit beta OS=Mus musculus OX=10090 GN=Csnk2b PE=1 SV=1;tr|G3UXG7|G3UXG7_MOUSE Casein kinase II subunit beta OS=Mus musculus OX=10090 GN=Csnk2b PE=1 SV=1;tr|G3UZA4|G3UZA4_MOUSE Casein kinase II subunit beta (Fragmen	6	2	2	2	1	2	0	0	1	1	0	0	0	0	1	1	1	1	2	2	2	2	1	2	0	0	1	1	0	0	0	0	1	1	1	1	2	2	2	2	1	2
Q9D7G0;G3UXL2	Q9D7G0;G3UXL2	4;4	4;4	1;1	Ribose-phosphate pyrophosphokinase 1	Prps1;Prps1l3	sp|Q9D7G0|PRPS1_MOUSE Ribose-phosphate pyrophosphokinase 1 OS=Mus musculus OX=10090 GN=Prps1 PE=1 SV=4;tr|G3UXL2|G3UXL2_MOUSE Ribose-phosphate diphosphokinase OS=Mus musculus OX=10090 GN=Prps1l3 PE=3 SV=1	2	4	4	1	2	1	1	0	0	0	1	1	0	0	1	0	0	1	3	4	3	3	2	1	1	0	0	0	1	1	0	0	1	0	0	1	3	4	3	3	1	1
Q99LD4;G3UXW9;Q3MIA8;A0A140LJB7;B1ATU4	Q99LD4;G3UXW9;Q3MIA8;A0A140LJB7;B1ATU4	4;4;4;3;3	4;4;4;3;3	4;4;4;3;3	COP9 signalosome complex subunit 1	Gps1	sp|Q99LD4|CSN1_MOUSE COP9 signalosome complex subunit 1 OS=Mus musculus OX=10090 GN=Gps1 PE=1 SV=1;tr|G3UXW9|G3UXW9_MOUSE COP9 signalosome complex subunit 1 OS=Mus musculus OX=10090 GN=Gps1 PE=1 SV=1;tr|Q3MIA8|Q3MIA8_MOUSE COP9 signalosome complex subunit	5	4	4	4	2	3	1	1	2	2	0	0	3	1	1	0	2	2	3	3	1	2	2	3	1	1	2	2	0	0	3	1	1	0	2	2	3	3	1	2	2	3
Q64105;G3UXX3;Q91XH5;G3UZ79	Q64105;G3UXX3;Q91XH5;G3UZ79	6;6;6;4	6;6;6;4	6;6;6;4	Sepiapterin reductase	Spr	sp|Q64105|SPRE_MOUSE Sepiapterin reductase OS=Mus musculus OX=10090 GN=Spr PE=1 SV=1;tr|G3UXX3|G3UXX3_MOUSE Sepiapterin reductase OS=Mus musculus OX=10090 GN=Spr PE=1 SV=1;tr|Q91XH5|Q91XH5_MOUSE Sepiapterin reductase OS=Mus musculus OX=10090 GN=Spr PE=1 SV	4	6	6	6	4	4	2	2	4	3	2	1	1	1	0	1	3	4	6	5	6	4	4	4	2	2	4	3	2	1	1	1	0	1	3	4	6	5	6	4	4	4
Q9DBF1;G3UY72;G3UYR8;E9Q1G1;E9Q1H3	Q9DBF1;G3UY72;G3UYR8;E9Q1G1;E9Q1H3	2;2;2;1;1	2;2;2;1;1	2;2;2;1;1	Alpha-aminoadipic semialdehyde dehydrogenase	Aldh7a1	sp|Q9DBF1|AL7A1_MOUSE Alpha-aminoadipic semialdehyde dehydrogenase OS=Mus musculus OX=10090 GN=Aldh7a1 PE=1 SV=4;tr|G3UY72|G3UY72_MOUSE Alpha-aminoadipic semialdehyde dehydrogenase (Fragment) OS=Mus musculus OX=10090 GN=Aldh7a1 PE=1 SV=1;tr|G3UYR8|G3UYR8_M	5	2	2	2	0	0	1	1	1	1	0	0	2	1	1	1	0	0	1	1	1	1	0	0	1	1	1	1	0	0	2	1	1	1	0	0	1	1	1	1	0	0
P62858;G3UYV7	P62858;G3UYV7	4;4	4;4	4;4	40S ribosomal protein S28	Rps28	sp|P62858|RS28_MOUSE 40S ribosomal protein S28 OS=Mus musculus OX=10090 GN=Rps28 PE=1 SV=1;tr|G3UYV7|G3UYV7_MOUSE 40S ribosomal protein S28 (Fragment) OS=Mus musculus OX=10090 GN=Rps28 PE=1 SV=1	2	4	4	4	2	2	2	3	0	0	0	0	2	3	2	3	1	0	4	4	4	3	2	2	2	3	0	0	0	0	2	3	2	3	1	0	4	4	4	3	2	2
Q9WV18;G3UZ52	Q9WV18;G3UZ52	1;1	1;1	1;1	Gamma-aminobutyric acid type B receptor subunit 1	Gabbr1	sp|Q9WV18|GABR1_MOUSE Gamma-aminobutyric acid type B receptor subunit 1 OS=Mus musculus OX=10090 GN=Gabbr1 PE=1 SV=1;tr|G3UZ52|G3UZ52_MOUSE Gamma-aminobutyric acid type B receptor subunit 1 (Fragment) OS=Mus musculus OX=10090 GN=Gabbr1 PE=1 SV=1	2	1	1	1	1	1	0	0	1	1	1	0	0	0	1	1	1	1	0	0	1	1	1	1	0	0	1	1	1	0	0	0	1	1	1	1	0	0	1	1	1	1
G3X8R0;A0A494BBE3;Q60870	G3X8R0;A0A494BBE3	11;10;5	11;10;5	11;10;5	Receptor expression-enhancing protein	Reep5	tr|G3X8R0|G3X8R0_MOUSE Receptor expression-enhancing protein OS=Mus musculus OX=10090 GN=Reep5 PE=1 SV=1;tr|A0A494BBE3|A0A494BBE3_MOUSE Receptor expression-enhancing protein 5 (Fragment) OS=Mus musculus OX=10090 GN=Reep5 PE=1 SV=1	3	11	11	11	7	8	9	8	6	9	4	6	8	9	8	7	6	7	10	8	10	9	7	8	9	8	6	9	4	6	8	9	8	7	6	7	10	8	10	9	7	8
G3X8T3;P16675	G3X8T3;P16675	3;3	3;3	3;3	Carboxypeptidase;Lysosomal protective protein;Lysosomal protective protein 32 kDa chain;Lysosomal protective protein 20 kDa chain	Ctsa	tr|G3X8T3|G3X8T3_MOUSE Carboxypeptidase OS=Mus musculus OX=10090 GN=Ctsa PE=1 SV=1;sp|P16675|PPGB_MOUSE Lysosomal protective protein OS=Mus musculus OX=10090 GN=Ctsa PE=1 SV=1	2	3	3	3	2	1	2	0	2	1	1	0	1	2	3	3	1	2	1	1	3	2	2	1	2	0	2	1	1	0	1	2	3	3	1	2	1	1	3	2	2	1
Q91WP6;G3X8T9	Q91WP6;G3X8T9	2;2	2;2	1;1	Serine protease inhibitor A3N	Serpina3n	sp|Q91WP6|SPA3N_MOUSE Serine protease inhibitor A3N OS=Mus musculus OX=10090 GN=Serpina3n PE=1 SV=1;tr|G3X8T9|G3X8T9_MOUSE Serine protease inhibitor A3N OS=Mus musculus OX=10090 GN=Serpina3n PE=1 SV=1	2	2	2	1	1	2	2	2	1	0	0	0	1	0	0	0	0	0	2	2	0	0	1	2	2	2	1	0	0	0	1	0	0	0	0	0	2	2	0	0	0	1
Q80UM3;G3X8Y3;A0A0A6YW80;Q9DBB4;E9PZ53;A0A0A6YXF4;A0A0A6YX86	Q80UM3;G3X8Y3;A0A0A6YW80	11;11;10;3;2;1;1	11;11;10;3;2;1;1	11;11;10;3;2;1;1	N-alpha-acetyltransferase 15, NatA auxiliary subunit	Naa15	sp|Q80UM3|NAA15_MOUSE N-alpha-acetyltransferase 15, NatA auxiliary subunit OS=Mus musculus OX=10090 GN=Naa15 PE=1 SV=1;tr|G3X8Y3|G3X8Y3_MOUSE N-alpha-acetyltransferase 15, NatA auxiliary subunit OS=Mus musculus OX=10090 GN=Naa15 PE=1 SV=1;tr|A0A0A6YW80|A0A	7	11	11	11	6	7	5	4	3	3	1	1	3	3	0	0	4	4	9	9	8	8	6	7	5	4	3	3	1	1	3	3	0	0	4	4	9	9	8	8	6	7
Q6NZC7;G3X928	Q6NZC7;G3X928	6;6	6;6	6;6	SEC23-interacting protein	Sec23ip	sp|Q6NZC7|S23IP_MOUSE SEC23-interacting protein OS=Mus musculus OX=10090 GN=Sec23ip PE=1 SV=2;tr|G3X928|G3X928_MOUSE SEC23-interacting protein OS=Mus musculus OX=10090 GN=Sec23ip PE=1 SV=1	2	6	6	6	1	1	2	2	0	0	1	1	1	0	0	0	0	0	5	5	3	2	1	1	2	2	0	0	1	1	1	0	0	0	0	0	5	5	3	2	1	1
Q9JM52;Q5SXG1;Q5SXG3;G3X9G2;F7AMS7	Q9JM52;Q5SXG1;Q5SXG3;G3X9G2;F7AMS7	5;5;5;5;4	5;5;5;5;4	2;2;2;2;1	Misshapen-like kinase 1	Mink1	sp|Q9JM52|MINK1_MOUSE Misshapen-like kinase 1 OS=Mus musculus OX=10090 GN=Mink1 PE=1 SV=3;tr|Q5SXG1|Q5SXG1_MOUSE Misshapen-like kinase 1 OS=Mus musculus OX=10090 GN=Mink1 PE=1 SV=1;tr|Q5SXG3|Q5SXG3_MOUSE Misshapen-like kinase 1 OS=Mus musculus OX=10090 GN=	5	5	5	2	4	3	2	2	2	3	1	2	3	2	0	2	3	4	3	1	3	3	4	3	2	2	2	3	1	2	3	2	0	2	3	4	3	1	3	3	1	1
P42859;G3X9H5	P42859;G3X9H5	1;1	1;1	1;1	Huntingtin	Htt	sp|P42859|HD_MOUSE Huntingtin OS=Mus musculus OX=10090 GN=Htt PE=1 SV=2;tr|G3X9H5|G3X9H5_MOUSE Huntingtin OS=Mus musculus OX=10090 GN=Htt PE=1 SV=1	2	1	1	1	1	1	1	1	1	0	1	1	0	1	1	1	1	1	1	1	1	1	1	1	1	1	1	0	1	1	0	1	1	1	1	1	1	1	1	1	1	1
Q61738;G3X9Q1;Q3TZS3	Q61738;G3X9Q1;Q3TZS3	17;17;17	17;17;17	17;17;17	Integrin alpha-7;Integrin alpha-7 heavy chain;Integrin alpha-7 light chain	Itga7	sp|Q61738|ITA7_MOUSE Integrin alpha-7 OS=Mus musculus OX=10090 GN=Itga7 PE=1 SV=3;tr|G3X9Q1|G3X9Q1_MOUSE Integrin alpha-7 OS=Mus musculus OX=10090 GN=Itga7 PE=1 SV=1;tr|Q3TZS3|Q3TZS3_MOUSE Integrin alpha-7 OS=Mus musculus OX=10090 GN=Itga7 PE=1 SV=1	3	17	17	17	9	6	11	15	7	8	5	5	8	9	12	11	10	8	11	12	11	10	9	6	11	15	7	8	5	5	8	9	12	11	10	8	11	12	11	10	9	6
G3X9Z5;Q9DCQ7	G3X9Z5;Q9DCQ7	1;1	1;1	1;1	Alpha-1-antitrypsin 1-6	Serpina1f	tr|G3X9Z5|G3X9Z5_MOUSE Alpha-1-antitrypsin 1-6 OS=Mus musculus OX=10090 GN=Serpina1f PE=3 SV=1;sp|Q9DCQ7|A1AT6_MOUSE Alpha-1-antitrypsin 1-6 OS=Mus musculus OX=10090 GN=Serpina1f PE=2 SV=1	2	1	1	1	0	1	0	1	0	0	1	0	1	1	1	1	0	0	0	1	0	0	0	1	0	1	0	0	1	0	1	1	1	1	0	0	0	1	0	0	0	1
Q8CAY6;G3XA25;Q80X81;A0A3B2WAL8	Q8CAY6;G3XA25;Q80X81;A0A3B2WAL8	8;8;7;4	8;8;7;4	8;8;7;4	Acetyl-CoA acetyltransferase, cytosolic	Acat2;Acat3	sp|Q8CAY6|THIC_MOUSE Acetyl-CoA acetyltransferase, cytosolic OS=Mus musculus OX=10090 GN=Acat2 PE=1 SV=2;tr|G3XA25|G3XA25_MOUSE Acetyl-CoA acetyltransferase, cytosolic OS=Mus musculus OX=10090 GN=Acat2 PE=1 SV=1;tr|Q80X81|Q80X81_MOUSE Acetyl-Coenzyme A ace	4	8	8	8	4	6	6	5	2	4	2	1	5	5	5	5	3	5	7	7	6	6	4	6	6	5	2	4	2	1	5	5	5	5	3	5	7	7	6	6	4	6
Q8R3B1;G5DDB7	Q8R3B1;G5DDB7	2;2	2;2	2;2	1-phosphatidylinositol 4,5-bisphosphate phosphodiesterase delta-1;Phosphoinositide phospholipase C	Plcd1	sp|Q8R3B1|PLCD1_MOUSE 1-phosphatidylinositol 4,5-bisphosphate phosphodiesterase delta-1 OS=Mus musculus OX=10090 GN=Plcd1 PE=1 SV=2;tr|G5DDB7|G5DDB7_MOUSE Phosphoinositide phospholipase C OS=Mus musculus OX=10090 GN=Plcd1 PE=1 SV=1	2	2	2	2	1	0	0	0	0	0	0	0	0	0	0	0	0	0	1	1	0	2	1	0	0	0	0	0	0	0	0	0	0	0	0	0	1	1	0	2	1	0
G5E829;A0A1W2P7C7;A0A1W2P867;A0A1W2P7R3;A0A1W2P6X7;A0A1W2P882;A0A1W2P772	G5E829	16;6;2;2;2;2;2	16;6;2;2;2;2;2	8;4;1;2;1;1;1	Plasma membrane calcium-transporting ATPase 1	Atp2b1	sp|G5E829|AT2B1_MOUSE Plasma membrane calcium-transporting ATPase 1 OS=Mus musculus OX=10090 GN=Atp2b1 PE=1 SV=1	7	16	16	8	10	10	5	6	6	6	3	4	5	5	4	5	6	6	12	12	12	12	10	10	5	6	6	6	3	4	5	5	4	5	6	6	12	12	12	12	4	4
G5E846;G3X981;A0A2R8VKR9	G5E846;G3X981	68;66;1	62;60;1	0;0;0		Prph	tr|G5E846|G5E846_MOUSE Peripherin OS=Mus musculus OX=10090 GN=Prph PE=1 SV=1;tr|G3X981|G3X981_MOUSE Peripherin OS=Mus musculus OX=10090 GN=Prph PE=1 SV=1	3	68	62	0	53	53	62	61	51	51	42	43	59	54	58	58	53	52	66	65	61	60	48	49	56	55	47	47	38	40	54	49	53	52	48	47	60	60	55	55	0	0
Q99NB9;G5E866	Q99NB9;G5E866	5;5	5;5	5;5	Splicing factor 3B subunit 1	Sf3b1	sp|Q99NB9|SF3B1_MOUSE Splicing factor 3B subunit 1 OS=Mus musculus OX=10090 GN=Sf3b1 PE=1 SV=1;tr|G5E866|G5E866_MOUSE Splicing factor 3B subunit 1 OS=Mus musculus OX=10090 GN=Sf3b1 PE=1 SV=1	2	5	5	5	2	3	3	4	2	3	0	1	3	4	4	3	2	2	4	4	5	5	2	3	3	4	2	3	0	1	3	4	4	3	2	2	4	4	5	5	2	3
G5E884;O88643	G5E884;O88643	4;3	2;1	2;1	Non-specific serine/threonine protein kinase;Serine/threonine-protein kinase PAK 1	Pak1	tr|G5E884|G5E884_MOUSE Non-specific serine/threonine protein kinase OS=Mus musculus OX=10090 GN=Pak1 PE=1 SV=1;sp|O88643|PAK1_MOUSE Serine/threonine-protein kinase PAK 1 OS=Mus musculus OX=10090 GN=Pak1 PE=1 SV=1	2	4	2	2	0	0	1	0	0	0	1	1	0	0	0	0	1	0	2	3	2	1	0	0	1	0	0	0	0	0	0	0	0	0	0	0	1	2	2	1	0	0
G5E896;Q3UJB9;D6RE33;A0A0R4J1Q0;F6V5I7;F6ZJ27	G5E896;Q3UJB9;D6RE33;A0A0R4J1Q0	6;5;5;5;2;2	6;5;5;5;2;2	6;5;5;5;2;2	Enhancer of mRNA-decapping protein 4	Edc4	tr|G5E896|G5E896_MOUSE Enhancer of mRNA-decapping protein 4 OS=Mus musculus OX=10090 GN=Edc4 PE=1 SV=1;sp|Q3UJB9|EDC4_MOUSE Enhancer of mRNA-decapping protein 4 OS=Mus musculus OX=10090 GN=Edc4 PE=1 SV=2;tr|D6RE33|D6RE33_MOUSE Enhancer of mRNA-decapping pr	6	6	6	6	3	3	2	2	2	1	1	0	3	1	1	1	2	2	4	2	4	3	3	3	2	2	2	1	1	0	3	1	1	1	2	2	4	2	4	3	3	3
Q9R269;G5E898	Q9R269;G5E898	1;1	1;1	1;1	Periplakin	Ppl	sp|Q9R269|PEPL_MOUSE Periplakin OS=Mus musculus OX=10090 GN=Ppl PE=1 SV=1;tr|G5E898|G5E898_MOUSE Periplakin OS=Mus musculus OX=10090 GN=Ppl PE=1 SV=1	2	1	1	1	0	0	0	0	0	1	0	0	0	0	0	0	0	0	0	0	0	0	0	0	0	0	0	1	0	0	0	0	0	0	0	0	0	0	0	0	0	0
G5E899;P22777	G5E899;P22777	1;1	1;1	1;1	Plasminogen activator inhibitor 1	Serpine1	tr|G5E899|G5E899_MOUSE Plasminogen activator inhibitor 1 OS=Mus musculus OX=10090 GN=Serpine1 PE=1 SV=1;sp|P22777|PAI1_MOUSE Plasminogen activator inhibitor 1 OS=Mus musculus OX=10090 GN=Serpine1 PE=1 SV=1	2	1	1	1	0	0	1	0	0	0	0	0	1	1	1	0	0	0	1	1	1	1	0	0	1	0	0	0	0	0	1	1	1	0	0	0	1	1	1	1	0	0
Q8K1X1;G5E8J3	Q8K1X1;G5E8J3	2;2	2;2	2;2	WD repeat-containing protein 11	Wdr11	sp|Q8K1X1|WDR11_MOUSE WD repeat-containing protein 11 OS=Mus musculus OX=10090 GN=Wdr11 PE=1 SV=1;tr|G5E8J3|G5E8J3_MOUSE WD repeat-containing protein 11 OS=Mus musculus OX=10090 GN=Wdr11 PE=1 SV=1	2	2	2	2	1	1	0	1	1	0	0	0	0	0	0	0	1	1	1	1	0	1	1	1	0	1	1	0	0	0	0	0	0	0	1	1	1	1	0	1	1	1
G5E8R1;G5E8R0;E9Q455;G5E8R2;E9Q453;E9Q456;S4R261	G5E8R1;G5E8R0;E9Q455;G5E8R2;E9Q453;E9Q456	23;22;22;21;20;20;3	5;5;5;5;5;5;3	5;5;5;5;5;5;3		Tpm1	tr|G5E8R1|G5E8R1_MOUSE Tropomyosin alpha-1 chain OS=Mus musculus OX=10090 GN=Tpm1 PE=1 SV=1;tr|G5E8R0|G5E8R0_MOUSE Tropomyosin alpha-1 chain OS=Mus musculus OX=10090 GN=Tpm1 PE=1 SV=1;tr|E9Q455|E9Q455_MOUSE Tropomyosin alpha-1 chain OS=Mus musculus OX=1009	7	23	5	5	16	15	18	18	15	12	11	10	19	17	15	17	10	14	20	20	15	18	2	2	4	3	2	1	1	1	4	3	2	1	0	2	4	5	2	2	2	2
Q922D4;G5E8R4;A0A286YCG3;A0A286YE88	Q922D4;G5E8R4;A0A286YCG3;A0A286YE88	2;2;1;1	2;2;1;1	2;2;1;1	Serine/threonine-protein phosphatase 6 regulatory subunit 3	Ppp6r3	sp|Q922D4|PP6R3_MOUSE Serine/threonine-protein phosphatase 6 regulatory subunit 3 OS=Mus musculus OX=10090 GN=Ppp6r3 PE=1 SV=1;tr|G5E8R4|G5E8R4_MOUSE Serine/threonine-protein phosphatase 6 regulatory subunit 3 OS=Mus musculus OX=10090 GN=Ppp6r3 PE=1 SV=1;t	4	2	2	2	2	1	0	1	2	1	0	0	0	0	0	0	1	0	1	1	1	1	2	1	0	1	2	1	0	0	0	0	0	0	1	0	1	1	1	1	2	1
G5E8T3;Q9D104	G5E8T3;Q9D104	1;1	1;1	1;1		Srp19	tr|G5E8T3|G5E8T3_MOUSE Signal recognition particle 19 kDa protein OS=Mus musculus OX=10090 GN=Srp19 PE=1 SV=1;tr|Q9D104|Q9D104_MOUSE Signal recognition particle 19 kDa protein OS=Mus musculus OX=10090 GN=Srp19 PE=1 SV=1	2	1	1	1	0	0	0	0	1	1	0	0	0	0	1	1	0	0	0	0	1	1	0	0	0	0	1	1	0	0	0	0	1	1	0	0	0	0	1	1	0	0
G5E924;Q8R081;G3UY38;G3UY56;G3UYY3	G5E924;Q8R081;G3UY38	10;9;9;3;1	10;9;9;3;1	10;9;9;3;1	Heterogeneous nuclear ribonucleoprotein L	Hnrnpl	tr|G5E924|G5E924_MOUSE Heterogeneous nuclear ribonucleoprotein L (Fragment) OS=Mus musculus OX=10090 GN=Hnrnpl PE=1 SV=1;sp|Q8R081|HNRPL_MOUSE Heterogeneous nuclear ribonucleoprotein L OS=Mus musculus OX=10090 GN=Hnrnpl PE=1 SV=2;tr|G3UY38|G3UY38_MOUSE Het	5	10	10	10	7	7	4	4	7	9	1	4	3	5	4	5	3	3	6	6	7	8	7	7	4	4	7	9	1	4	3	5	4	5	3	3	6	6	7	8	7	7
Q80XR2;Q8BMS7;H3BLI6;H3BL44;H3BIX7;Q3UZR5	Q80XR2;Q8BMS7;H3BLI6;H3BL44;H3BIX7;Q3UZR5	1;1;1;1;1;1	1;1;1;1;1;1	1;1;1;1;1;1	Calcium-transporting ATPase type 2C member 1;Calcium-transporting ATPase	Atp2c1	sp|Q80XR2|AT2C1_MOUSE Calcium-transporting ATPase type 2C member 1 OS=Mus musculus OX=10090 GN=Atp2c1 PE=1 SV=2;tr|Q8BMS7|Q8BMS7_MOUSE Calcium-transporting ATPase OS=Mus musculus OX=10090 GN=Atp2c1 PE=1 SV=1;tr|H3BLI6|H3BLI6_MOUSE P-type Ca(2+) transporter	6	1	1	1	0	0	0	1	0	0	0	0	0	0	1	0	0	0	1	1	0	0	0	0	0	1	0	0	0	0	0	0	1	0	0	0	1	1	0	0	0	0
Q6NVF9;H3BJ30;H3BJW3;H3BKW0	Q6NVF9;H3BJ30;H3BJW3;H3BKW0	4;4;4;3	4;4;4;3	4;4;4;3	Cleavage and polyadenylation specificity factor subunit 6	Cpsf6	sp|Q6NVF9|CPSF6_MOUSE Cleavage and polyadenylation specificity factor subunit 6 OS=Mus musculus OX=10090 GN=Cpsf6 PE=1 SV=1;tr|H3BJ30|H3BJ30_MOUSE Cleavage and polyadenylation specificity factor subunit 6 OS=Mus musculus OX=10090 GN=Cpsf6 PE=1 SV=1;tr|H3BJ	4	4	4	4	3	3	3	2	4	3	0	0	3	2	2	2	1	2	2	2	4	3	3	3	3	2	4	3	0	0	3	2	2	2	1	2	2	2	4	3	3	3
Q9R0P3;H3BJP2;H3BLJ9;H3BJL6;H3BKH6;H3BK43;H3BJC6;H3BL99	Q9R0P3;H3BJP2;H3BLJ9;H3BJL6;H3BKH6;H3BK43	12;12;12;12;12;10;4;1	12;12;12;12;12;10;4;1	12;12;12;12;12;10;4;1	S-formylglutathione hydrolase	Esd	sp|Q9R0P3|ESTD_MOUSE S-formylglutathione hydrolase OS=Mus musculus OX=10090 GN=Esd PE=1 SV=1;tr|H3BJP2|H3BJP2_MOUSE S-formylglutathione hydrolase (Fragment) OS=Mus musculus OX=10090 GN=Esd PE=1 SV=1;tr|H3BLJ9|H3BLJ9_MOUSE S-formylglutathione hydrolase OS=M	8	12	12	12	7	6	7	5	6	6	3	5	7	4	5	7	6	7	12	12	9	8	7	6	7	5	6	6	3	5	7	4	5	7	6	7	12	12	9	8	7	6
Q8VCH0;Q921H8;H3BKL5	Q8VCH0;Q921H8;H3BKL5	1;1;1	1;1;1	1;1;1	3-ketoacyl-CoA thiolase B, peroxisomal;3-ketoacyl-CoA thiolase A, peroxisomal	Acaa1b;Acaa1a	sp|Q8VCH0|THIKB_MOUSE 3-ketoacyl-CoA thiolase B, peroxisomal OS=Mus musculus OX=10090 GN=Acaa1b PE=1 SV=1;sp|Q921H8|THIKA_MOUSE 3-ketoacyl-CoA thiolase A, peroxisomal OS=Mus musculus OX=10090 GN=Acaa1a PE=1 SV=1;tr|H3BKL5|H3BKL5_MOUSE 3-ketoacyl-CoA thiola	3	1	1	1	0	1	0	0	0	0	1	1	0	1	0	0	0	1	1	1	1	1	0	1	0	0	0	0	1	1	0	1	0	0	0	1	1	1	1	1	0	1
Q1HFZ0;H3BKN0	Q1HFZ0;H3BKN0	4;4	4;4	4;4	tRNA (cytosine(34)-C(5))-methyltransferase	Nsun2	sp|Q1HFZ0|NSUN2_MOUSE RNA cytosine C(5)-methyltransferase NSUN2 OS=Mus musculus OX=10090 GN=Nsun2 PE=1 SV=2;tr|H3BKN0|H3BKN0_MOUSE NOL1/NOP2/Sun domain family member 2 OS=Mus musculus OX=10090 GN=Nsun2 PE=1 SV=1	2	4	4	4	1	3	2	1	2	3	3	2	2	1	0	2	2	1	3	2	2	3	1	3	2	1	2	3	3	2	2	1	0	2	2	1	3	2	2	3	1	3
O08784;H3BL37;H3BIX0;F6R3V4	O08784;H3BL37;H3BIX0	10;10;5;4	10;10;5;4	10;10;5;4	Treacle protein	Tcof1	sp|O08784|TCOF_MOUSE Treacle protein OS=Mus musculus OX=10090 GN=Tcof1 PE=1 SV=1;tr|H3BL37|H3BL37_MOUSE Treacle protein OS=Mus musculus OX=10090 GN=Tcof1 PE=1 SV=1;tr|H3BIX0|H3BIX0_MOUSE Treacle protein (Fragment) OS=Mus musculus OX=10090 GN=Tcof1 PE=1 SV=	4	10	10	10	2	4	6	8	8	5	1	0	6	6	2	3	2	3	4	4	6	5	2	4	6	8	8	5	1	0	6	6	2	3	2	3	4	4	6	5	2	4
Q91VN0;H3BL52;H3BJH0	Q91VN0;H3BL52	3;3;1	3;3;1	3;3;1	Low-density lipoprotein receptor-related protein 5	Lrp5	sp|Q91VN0|LRP5_MOUSE Low-density lipoprotein receptor-related protein 5 OS=Mus musculus OX=10090 GN=Lrp5 PE=1 SV=3;tr|H3BL52|H3BL52_MOUSE Low-density lipoprotein receptor-related protein 5 OS=Mus musculus OX=10090 GN=Lrp5 PE=1 SV=1	3	3	3	3	1	1	1	1	1	1	1	1	2	1	1	1	1	2	2	1	2	2	1	1	1	1	1	1	1	1	2	1	1	1	1	2	2	1	2	2	1	1
Q9JM76;H7BWZ3;D3Z2F7;D3Z2F8;A0A0G2JFK7	Q9JM76;H7BWZ3;D3Z2F7;D3Z2F8	3;3;2;2;1	3;3;2;2;1	3;3;2;2;1	Actin-related protein 2/3 complex subunit 3	Arpc3	sp|Q9JM76|ARPC3_MOUSE Actin-related protein 2/3 complex subunit 3 OS=Mus musculus OX=10090 GN=Arpc3 PE=1 SV=3;tr|H7BWZ3|H7BWZ3_MOUSE Actin-related protein 2/3 complex subunit 3 OS=Mus musculus OX=10090 GN=Arpc3 PE=1 SV=1;tr|D3Z2F7|D3Z2F7_MOUSE Actin-relate	5	3	3	3	3	3	3	3	2	3	2	2	3	3	3	3	3	3	3	3	3	3	3	3	3	3	2	3	2	2	3	3	3	3	3	3	3	3	3	3	3	3
P58281;H7BX01;E0CXD1;F6U775	P58281;H7BX01;E0CXD1	18;18;12;4	18;18;12;4	17;17;11;4	Dynamin-like 120 kDa protein, mitochondrial;Dynamin-like 120 kDa protein, form S1	Opa1	sp|P58281|OPA1_MOUSE Dynamin-like 120 kDa protein, mitochondrial OS=Mus musculus OX=10090 GN=Opa1 PE=1 SV=1;tr|H7BX01|H7BX01_MOUSE Dynamin-like 120 kDa protein, form S1 OS=Mus musculus OX=10090 GN=Opa1 PE=1 SV=1;tr|E0CXD1|E0CXD1_MOUSE Dynamin-like 120 kDa	4	18	18	17	13	13	11	11	12	9	6	4	13	11	11	11	12	8	15	13	12	14	13	13	11	11	12	9	6	4	13	11	11	11	12	8	15	13	12	14	12	12
Q6A065;H7BX26;A0A0A6YXK7;A0A0A6YWV9;A0A0A6YXR9;A0A0A6YVZ3;A0A0A6YX99	Q6A065;H7BX26	6;6;2;1;1;1;1	6;6;2;1;1;1;1	6;6;2;1;1;1;1	Centrosomal protein of 170 kDa	Cep170	sp|Q6A065|CE170_MOUSE Centrosomal protein of 170 kDa OS=Mus musculus OX=10090 GN=Cep170 PE=1 SV=2;tr|H7BX26|H7BX26_MOUSE Centrosomal protein of 170 kDa OS=Mus musculus OX=10090 GN=Cep170 PE=1 SV=1	7	6	6	6	4	3	0	0	4	3	0	0	0	0	0	0	0	1	4	3	4	5	4	3	0	0	4	3	0	0	0	0	0	0	0	1	4	3	4	5	4	3
P47934;H7BX88;B7ZDD7;F7BF80;A2AWJ5	P47934;H7BX88	9;9;4;3;1	9;9;4;3;1	9;9;4;3;1	Carnitine O-acetyltransferase	Crat	sp|P47934|CACP_MOUSE Carnitine O-acetyltransferase OS=Mus musculus OX=10090 GN=Crat PE=1 SV=3;tr|H7BX88|H7BX88_MOUSE Carnitine O-acetyltransferase OS=Mus musculus OX=10090 GN=Crat PE=1 SV=1	5	9	9	9	7	6	8	7	7	7	3	1	5	6	5	5	3	5	7	7	5	6	7	6	8	7	7	7	3	1	5	6	5	5	3	5	7	7	5	6	7	6
Q6PDM2;H7BX95;F7AI47	Q6PDM2;H7BX95;F7AI47	2;2;1	2;2;1	2;2;1	Serine/arginine-rich splicing factor 1	Srsf1	sp|Q6PDM2|SRSF1_MOUSE Serine/arginine-rich splicing factor 1 OS=Mus musculus OX=10090 GN=Srsf1 PE=1 SV=3;tr|H7BX95|H7BX95_MOUSE Serine/arginine-rich splicing factor 1 OS=Mus musculus OX=10090 GN=Srsf1 PE=1 SV=1;tr|F7AI47|F7AI47_MOUSE Serine/arginine-rich-s	3	2	2	2	1	0	1	1	1	2	0	0	1	1	1	1	1	0	1	1	1	1	1	0	1	1	1	2	0	0	1	1	1	1	1	0	1	1	1	1	1	0
Q9QX47;H9KV02;H9KV01;H9KV15;H9KV00	Q9QX47;H9KV02;H9KV01;H9KV15;H9KV00	2;2;2;2;2	2;2;2;2;2	2;2;2;2;2	Protein SON	Son	sp|Q9QX47|SON_MOUSE Protein SON OS=Mus musculus OX=10090 GN=Son PE=1 SV=2;tr|H9KV02|H9KV02_MOUSE Protein SON OS=Mus musculus OX=10090 GN=Son PE=1 SV=1;tr|H9KV01|H9KV01_MOUSE Protein SON OS=Mus musculus OX=10090 GN=Son PE=1 SV=1;tr|H9KV15|H9KV15_MOUSE Prote	5	2	2	2	1	1	0	0	0	0	1	1	0	0	0	0	1	1	1	2	1	0	1	1	0	0	0	0	1	1	0	0	0	0	1	1	1	2	1	0	1	1
P83093;I1E4X8	P83093;I1E4X8	1;1	1;1	1;1	Stromal interaction molecule 2	Stim2	sp|P83093|STIM2_MOUSE Stromal interaction molecule 2 OS=Mus musculus OX=10090 GN=Stim2 PE=1 SV=2;tr|I1E4X8|I1E4X8_MOUSE Stromal interaction molecule 2 OS=Mus musculus OX=10090 GN=Stim2 PE=1 SV=1	2	1	1	1	0	0	0	0	0	1	0	0	0	0	0	0	0	0	0	0	1	0	0	0	0	0	0	1	0	0	0	0	0	0	0	0	0	0	1	0	0	0
Q9D6A7;Q9DAV6;I7HJI5	Q9D6A7;Q9DAV6;I7HJI5	1;1;1	1;1;1	1;1;1		Serpinb9c;Serpinb9b	tr|Q9D6A7|Q9D6A7_MOUSE Serine (or cysteine) peptidase inhibitor, clade B, member 9c OS=Mus musculus OX=10090 GN=Serpinb9c PE=2 SV=1;tr|Q9DAV6|Q9DAV6_MOUSE R86 OS=Mus musculus OX=10090 GN=Serpinb9b PE=1 SV=1;tr|I7HJI5|I7HJI5_MOUSE Serine (or cysteine) pepti	3	1	1	1	1	1	1	1	1	1	0	1	1	1	1	1	0	1	1	1	1	1	1	1	1	1	1	1	0	1	1	1	1	1	0	1	1	1	1	1	1	1
Q6ZWV3;I7HLV2;P86048;A0A1B0GXC3	Q6ZWV3;I7HLV2;P86048	9;9;7;2	9;9;7;2	9;9;7;2	60S ribosomal protein L10;60S ribosomal protein L10-like	Rpl10;Rpl10l	sp|Q6ZWV3|RL10_MOUSE 60S ribosomal protein L10 OS=Mus musculus OX=10090 GN=Rpl10 PE=1 SV=3;tr|I7HLV2|I7HLV2_MOUSE 60S ribosomal protein L10 (Fragment) OS=Mus musculus OX=10090 GN=Rpl10 PE=1 SV=1;sp|P86048|RL10L_MOUSE 60S ribosomal protein L10-like OS=Mus m	4	9	9	9	4	6	6	5	4	3	2	2	4	5	5	3	1	2	8	8	7	7	4	6	6	5	4	3	2	2	4	5	5	3	1	2	8	8	7	7	4	6
Q7JJ13;I7HPW1	Q7JJ13;I7HPW1	1;1	1;1	1;1	Bromodomain-containing protein 2	Brd2	sp|Q7JJ13|BRD2_MOUSE Bromodomain-containing protein 2 OS=Mus musculus OX=10090 GN=Brd2 PE=1 SV=1;tr|I7HPW1|I7HPW1_MOUSE Bromodomain containing 2 (Fragment) OS=Mus musculus OX=10090 GN=Brd2 PE=1 SV=1	2	1	1	1	0	1	0	0	0	0	0	0	0	0	0	0	0	0	0	0	0	0	0	1	0	0	0	0	0	0	0	0	0	0	0	0	0	0	0	0	0	1
Q91VW3;I7HPY0	Q91VW3;I7HPY0	1;1	1;1	1;1	SH3 domain-binding glutamic acid-rich-like protein 3	Sh3bgrl3	sp|Q91VW3|SH3L3_MOUSE SH3 domain-binding glutamic acid-rich-like protein 3 OS=Mus musculus OX=10090 GN=Sh3bgrl3 PE=1 SV=1;tr|I7HPY0|I7HPY0_MOUSE SH3 domain-binding glutamic acid-rich-like protein 3 OS=Mus musculus OX=10090 GN=Sh3bgrl3 PE=1 SV=1	2	1	1	1	0	0	0	0	0	0	0	0	0	0	0	0	0	0	0	0	0	1	0	0	0	0	0	0	0	0	0	0	0	0	0	0	0	0	0	1	0	0
Q80TJ1;K4DI76;J3QJW3;A0A286YDH6;Q8BYR5;A0A286YE00;S4R1C6;E9Q5C0;A0A0M3HEP6;E9Q835;F6SH36	Q80TJ1;K4DI76;J3QJW3;A0A286YDH6	10;10;10;9;3;3;3;3;3;3;2	10;10;10;9;3;3;3;3;3;3;2	10;10;10;9;3;3;3;3;3;3;2	Calcium-dependent secretion activator 1	Cadps	sp|Q80TJ1|CAPS1_MOUSE Calcium-dependent secretion activator 1 OS=Mus musculus OX=10090 GN=Cadps PE=1 SV=3;tr|K4DI76|K4DI76_MOUSE Calcium-dependent secretion activator 1 OS=Mus musculus OX=10090 GN=Cadps PE=1 SV=1;tr|J3QJW3|J3QJW3_MOUSE Calcium-dependent se	11	10	10	10	6	5	5	3	4	4	1	1	2	2	3	2	5	6	8	7	7	7	6	5	5	3	4	4	1	1	2	2	3	2	5	6	8	7	7	7	6	5
Q60931;J3QMG3	Q60931;J3QMG3	8;8	8;8	8;8	Voltage-dependent anion-selective channel protein 3	Vdac3	sp|Q60931|VDAC3_MOUSE Voltage-dependent anion-selective channel protein 3 OS=Mus musculus OX=10090 GN=Vdac3 PE=1 SV=1;tr|J3QMG3|J3QMG3_MOUSE Voltage-dependent anion-selective channel protein 3 OS=Mus musculus OX=10090 GN=Vdac3 PE=1 SV=1	2	8	8	8	4	4	7	7	6	6	1	1	6	5	3	3	3	2	7	8	8	8	4	4	7	7	6	6	1	1	6	5	3	3	3	2	7	8	8	8	4	4
Q9CZ42;J3QN06;J3QMM7;K3W4M4	Q9CZ42;J3QN06;J3QMM7;K3W4M4	2;2;2;2	2;2;2;2	2;2;2;2	ATP-dependent (S)-NAD(P)H-hydrate dehydratase	Carkd	sp|Q9CZ42|NNRD_MOUSE ATP-dependent (S)-NAD(P)H-hydrate dehydratase OS=Mus musculus OX=10090 GN=Naxd PE=1 SV=1;tr|J3QN06|J3QN06_MOUSE ATP-dependent (S)-NAD(P)H-hydrate dehydratase OS=Mus musculus OX=10090 GN=Naxd PE=1 SV=1;tr|J3QMM7|J3QMM7_MOUSE ATP-depende	4	2	2	2	1	1	1	1	1	1	0	0	2	1	1	1	0	0	2	1	2	2	1	1	1	1	1	1	0	0	2	1	1	1	0	0	2	1	2	2	1	1
P28650;J3QN31	P28650;J3QN31	2;2	2;2	2;2	Adenylosuccinate synthetase isozyme 1	Adssl1	sp|P28650|PURA1_MOUSE Adenylosuccinate synthetase isozyme 1 OS=Mus musculus OX=10090 GN=Adss1 PE=1 SV=2;tr|J3QN31|J3QN31_MOUSE Adenylosuccinate synthetase isozyme 1 OS=Mus musculus OX=10090 GN=Adssl1 PE=1 SV=1	2	2	2	2	1	1	1	0	1	1	0	0	0	0	0	0	0	0	1	0	0	0	1	1	1	0	1	1	0	0	0	0	0	0	0	0	1	0	0	0	1	1
Q5I012;J3QNE8	Q5I012;J3QNE8	1;1	1;1	1;1	Putative sodium-coupled neutral amino acid transporter 10	Slc38a10	sp|Q5I012|S38AA_MOUSE Putative sodium-coupled neutral amino acid transporter 10 OS=Mus musculus OX=10090 GN=Slc38a10 PE=1 SV=2;tr|J3QNE8|J3QNE8_MOUSE Putative sodium-coupled neutral amino acid transporter 10 OS=Mus musculus OX=10090 GN=Slc38a10 PE=1 SV=1	2	1	1	1	0	0	0	0	1	1	0	0	0	0	0	0	0	0	0	0	1	1	0	0	0	0	1	1	0	0	0	0	0	0	0	0	0	0	1	1	0	0
Q8BWG8;J3QNU6	Q8BWG8;J3QNU6	2;2	2;2	2;2	Beta-arrestin-1	Arrb1	sp|Q8BWG8|ARRB1_MOUSE Beta-arrestin-1 OS=Mus musculus OX=10090 GN=Arrb1 PE=1 SV=1;tr|J3QNU6|J3QNU6_MOUSE Beta-arrestin-1 OS=Mus musculus OX=10090 GN=Arrb1 PE=1 SV=1	2	2	2	2	0	1	0	0	1	1	0	0	0	0	0	0	0	0	1	2	1	1	0	1	0	0	1	1	0	0	0	0	0	0	0	0	1	2	1	1	0	1
Q8VCB1;J3QPB5;J3QMD9	Q8VCB1;J3QPB5;J3QMD9	2;2;1	2;2;1	2;2;1	Nucleoporin NDC1	Ndc1	sp|Q8VCB1|NDC1_MOUSE Nucleoporin NDC1 OS=Mus musculus OX=10090 GN=Ndc1 PE=1 SV=1;tr|J3QPB5|J3QPB5_MOUSE Nucleoporin NDC1 OS=Mus musculus OX=10090 GN=Ndc1 PE=1 SV=1;tr|J3QMD9|J3QMD9_MOUSE Nucleoporin NDC1 OS=Mus musculus OX=10090 GN=Ndc1 PE=1 SV=1	3	2	2	2	1	0	0	0	2	2	0	0	0	0	0	0	0	1	0	1	1	2	1	0	0	0	2	2	0	0	0	0	0	0	0	1	0	1	1	2	1	0
P53810;J3QQ30;J3QPW1;F8WGG5	P53810;J3QQ30;J3QPW1	4;4;4;1	4;4;4;1	3;3;3;1	Phosphatidylinositol transfer protein alpha isoform	Pitpna	sp|P53810|PIPNA_MOUSE Phosphatidylinositol transfer protein alpha isoform OS=Mus musculus OX=10090 GN=Pitpna PE=1 SV=2;tr|J3QQ30|J3QQ30_MOUSE Phosphatidylinositol transfer protein alpha isoform OS=Mus musculus OX=10090 GN=Pitpna PE=1 SV=1;tr|J3QPW1|J3QPW1_	4	4	4	3	1	2	0	1	3	4	3	3	1	1	1	0	2	2	3	3	4	4	1	2	0	1	3	4	3	3	1	1	1	0	2	2	3	3	4	4	1	1
J9JI90	J9JI90	1	1	1		Triobp	tr|J9JI90|J9JI90_MOUSE TRIO and F-actin-binding protein (Fragment) OS=Mus musculus OX=10090 GN=Triobp PE=1 SV=1	1	1	1	1	0	0	0	0	0	0	0	0	0	0	0	0	0	0	0	1	0	0	0	0	0	0	0	0	0	0	0	0	0	0	0	0	0	1	0	0	0	0
Q6URW6;K3W4R2;A0A140LI60	Q6URW6;K3W4R2;A0A140LI60	17;17;11	10;10;8	10;10;8	Myosin-14	Myh14	sp|Q6URW6|MYH14_MOUSE Myosin-14 OS=Mus musculus OX=10090 GN=Myh14 PE=1 SV=1;tr|K3W4R2|K3W4R2_MOUSE Myosin-14 OS=Mus musculus OX=10090 GN=Myh14 PE=1 SV=1;tr|A0A140LI60|A0A140LI60_MOUSE Myosin-14 (Fragment) OS=Mus musculus OX=10090 GN=Myh14 PE=1 SV=1	3	17	10	10	16	16	9	10	13	11	7	8	10	10	9	6	9	10	11	11	16	13	9	9	3	3	7	5	2	3	4	3	3	1	3	4	4	4	9	7	9	9
Q9Z1G4;K3W4T3;A2A599	Q9Z1G4;K3W4T3	10;10;1	10;10;1	10;10;1	V-type proton ATPase 116 kDa subunit a isoform 1;V-type proton ATPase subunit a	Atp6v0a1	sp|Q9Z1G4|VPP1_MOUSE V-type proton ATPase 116 kDa subunit a1 OS=Mus musculus OX=10090 GN=Atp6v0a1 PE=1 SV=3;tr|K3W4T3|K3W4T3_MOUSE V-type proton ATPase subunit a OS=Mus musculus OX=10090 GN=Atp6v0a1 PE=1 SV=1	3	10	10	10	9	8	4	7	7	6	1	1	5	8	6	5	2	3	9	8	10	9	9	8	4	7	7	6	1	1	5	8	6	5	2	3	9	8	10	9	9	8
O70378;M0QWY0;M0QWP2	O70378;M0QWY0;M0QWP2	2;2;2	2;2;2	2;2;2	ER membrane protein complex subunit 8	Emc8	sp|O70378|EMC8_MOUSE ER membrane protein complex subunit 8 OS=Mus musculus OX=10090 GN=Emc8 PE=1 SV=1;tr|M0QWY0|M0QWY0_MOUSE ER membrane protein complex subunit 8 (Fragment) OS=Mus musculus OX=10090 GN=Emc8 PE=1 SV=1;tr|M0QWP2|M0QWP2_MOUSE ER membrane prot	3	2	2	2	2	2	2	2	1	1	1	1	2	2	2	1	2	1	1	2	1	1	2	2	2	2	1	1	1	1	2	2	2	1	2	1	1	2	1	1	2	2
P19783;M0QWX7	P19783;M0QWX7	2;2	2;2	2;2	Cytochrome c oxidase subunit 4 isoform 1, mitochondrial	Cox4i1	sp|P19783|COX41_MOUSE Cytochrome c oxidase subunit 4 isoform 1, mitochondrial OS=Mus musculus OX=10090 GN=Cox4i1 PE=1 SV=2;tr|M0QWX7|M0QWX7_MOUSE Cytochrome c oxidase subunit 4 (Fragment) OS=Mus musculus OX=10090 GN=Cox4i1 PE=1 SV=1	2	2	2	2	1	2	1	2	0	0	2	1	2	1	0	0	1	1	2	2	1	0	1	2	1	2	0	0	2	1	2	1	0	0	1	1	2	2	1	0	1	2
M0QWZ1;Q8CGI1	M0QWZ1	3;1	3;1	3;1		Fam193a	tr|M0QWZ1|M0QWZ1_MOUSE Protein FAM193A OS=Mus musculus OX=10090 GN=Fam193a PE=1 SV=1	2	3	3	3	1	1	3	1	2	0	0	0	0	1	1	1	1	1	2	2	2	2	1	1	3	1	2	0	0	0	0	1	1	1	1	1	2	2	2	2	1	1
O08529	O08529	20	20	20	Calpain-2 catalytic subunit	Capn2	sp|O08529|CAN2_MOUSE Calpain-2 catalytic subunit OS=Mus musculus OX=10090 GN=Capn2 PE=1 SV=4	1	20	20	20	16	16	9	8	9	11	6	5	8	9	7	5	7	11	16	16	17	16	16	16	9	8	9	11	6	5	8	9	7	5	7	11	16	16	17	16	16	16
O08547;E9Q6R3;D6RES2;A0A0G2JF08	O08547;E9Q6R3	5;3;1;1	5;3;1;1	5;3;1;1	Vesicle-trafficking protein SEC22b	Sec22b	sp|O08547|SC22B_MOUSE Vesicle-trafficking protein SEC22b OS=Mus musculus OX=10090 GN=Sec22b PE=1 SV=3;tr|E9Q6R3|E9Q6R3_MOUSE Vesicle-trafficking protein SEC22b OS=Mus musculus OX=10090 GN=Sec22b PE=1 SV=1	4	5	5	5	3	4	3	3	2	3	2	2	3	3	4	4	3	4	3	3	3	4	3	4	3	3	2	3	2	2	3	3	4	4	3	4	3	3	3	4	3	4
O08553;Q71H75	O08553	25;1	22;1	20;0	Dihydropyrimidinase-related protein 2	Dpysl2	sp|O08553|DPYL2_MOUSE Dihydropyrimidinase-related protein 2 OS=Mus musculus OX=10090 GN=Dpysl2 PE=1 SV=2	2	25	22	20	22	23	21	21	21	20	17	17	22	21	20	19	20	21	25	24	25	25	20	20	19	19	18	17	14	14	19	18	17	16	17	18	22	21	22	22	19	18
O08599;A0A140LHJ4	O08599	16;3	16;3	16;3	Syntaxin-binding protein 1	Stxbp1	sp|O08599|STXB1_MOUSE Syntaxin-binding protein 1 OS=Mus musculus OX=10090 GN=Stxbp1 PE=1 SV=2	2	16	16	16	9	8	11	10	9	9	6	7	10	10	11	11	8	7	13	13	14	15	9	8	11	10	9	9	6	7	10	10	11	11	8	7	13	13	14	15	9	8
O08663;Q3UI33;Q3TMN1;M0QW69	O08663;Q3UI33;Q3TMN1;M0QW69	2;2;2;1	2;2;2;1	2;2;2;1	Methionine aminopeptidase 2;Methionine aminopeptidase	Metap2	sp|O08663|MAP2_MOUSE Methionine aminopeptidase 2 OS=Mus musculus OX=10090 GN=Metap2 PE=1 SV=1;tr|Q3UI33|Q3UI33_MOUSE Methionine aminopeptidase 2 OS=Mus musculus OX=10090 GN=Metap2 PE=1 SV=1;tr|Q3TMN1|Q3TMN1_MOUSE Methionine aminopeptidase 2 OS=Mus musculus	4	2	2	2	1	1	1	1	1	1	0	2	1	1	1	2	0	0	1	2	1	1	1	1	1	1	1	1	0	2	1	1	1	2	0	0	1	2	1	1	1	1
O08688	O08688	6	6	6	Calpain-5	Capn5	sp|O08688|CAN5_MOUSE Calpain-5 OS=Mus musculus OX=10090 GN=Capn5 PE=1 SV=1	1	6	6	6	3	4	5	4	3	3	2	1	4	3	4	3	2	3	5	6	6	6	3	4	5	4	3	3	2	1	4	3	4	3	2	3	5	6	6	6	3	4
O08709;Q6GT24;D3Z0Y2;Q8BG37;A0A0A6YXQ7	O08709;Q6GT24;D3Z0Y2	11;10;9;2;1	11;10;9;2;1	11;10;9;2;1	Peroxiredoxin-6	Prdx6	sp|O08709|PRDX6_MOUSE Peroxiredoxin-6 OS=Mus musculus OX=10090 GN=Prdx6 PE=1 SV=3;tr|Q6GT24|Q6GT24_MOUSE Peroxiredoxin-6 OS=Mus musculus OX=10090 GN=Prdx6 PE=1 SV=1;tr|D3Z0Y2|D3Z0Y2_MOUSE Peroxiredoxin-6 OS=Mus musculus OX=10090 GN=Prdx6 PE=1 SV=1	5	11	11	11	7	8	7	7	8	7	4	4	6	4	5	6	5	6	8	8	11	8	7	8	7	7	8	7	4	4	6	4	5	6	5	6	8	8	11	8	7	8
O08749	O08749	13	13	13	Dihydrolipoyl dehydrogenase, mitochondrial	Dld	sp|O08749|DLDH_MOUSE Dihydrolipoyl dehydrogenase, mitochondrial OS=Mus musculus OX=10090 GN=Dld PE=1 SV=2	1	13	13	13	6	6	6	7	7	8	5	4	7	9	7	9	6	7	7	7	10	10	6	6	6	7	7	8	5	4	7	9	7	9	6	7	7	7	10	10	6	6
O08759;A0A0J9YUK0	O08759	3;1	3;1	3;1	Ubiquitin-protein ligase E3A	Ube3a	sp|O08759|UBE3A_MOUSE Ubiquitin-protein ligase E3A OS=Mus musculus OX=10090 GN=Ube3a PE=1 SV=2	2	3	3	3	3	1	1	1	0	2	1	0	1	1	0	0	1	2	3	3	3	3	3	1	1	1	0	2	1	0	1	1	0	0	1	2	3	3	3	3	3	1
O08795	O08795	4	4	4	Glucosidase 2 subunit beta	Prkcsh	sp|O08795|GLU2B_MOUSE Glucosidase 2 subunit beta OS=Mus musculus OX=10090 GN=Prkcsh PE=1 SV=1	1	4	4	4	2	0	3	1	0	1	0	0	3	4	1	2	1	2	3	2	3	3	2	0	3	1	0	1	0	0	3	4	1	2	1	2	3	2	3	3	2	0
O08800	O08800	1	1	1	Serpin B8	Serpinb8	sp|O08800|SPB8_MOUSE Serpin B8 OS=Mus musculus OX=10090 GN=Serpinb8 PE=1 SV=2	1	1	1	1	1	1	0	0	0	0	0	0	0	0	0	0	1	0	1	1	1	1	1	1	0	0	0	0	0	0	0	0	0	0	1	0	1	1	1	1	1	1
O08807;B1AZS9	O08807;B1AZS9	8;6	7;5	7;5	Peroxiredoxin-4	Prdx4	sp|O08807|PRDX4_MOUSE Peroxiredoxin-4 OS=Mus musculus OX=10090 GN=Prdx4 PE=1 SV=1;tr|B1AZS9|B1AZS9_MOUSE Peroxiredoxin-4 (Fragment) OS=Mus musculus OX=10090 GN=Prdx4 PE=1 SV=1	2	8	7	7	4	3	5	6	3	4	3	3	5	5	5	4	6	5	6	7	5	5	4	3	5	6	3	4	3	3	5	5	5	4	6	5	6	6	5	5	4	3
O08848	O08848	2	2	2	60 kDa SS-A/Ro ribonucleoprotein	Trove2	sp|O08848|RO60_MOUSE 60 kDa SS-A/Ro ribonucleoprotein OS=Mus musculus OX=10090 GN=RO60 PE=1 SV=1	1	2	2	2	1	0	1	0	0	0	0	0	0	0	0	0	0	0	1	1	2	2	1	0	1	0	0	0	0	0	0	0	0	0	0	0	1	1	2	2	1	0
O08915;D3YW40	O08915;D3YW40	2;1	2;1	2;1	AH receptor-interacting protein	Aip	sp|O08915|AIP_MOUSE AH receptor-interacting protein OS=Mus musculus OX=10090 GN=Aip PE=1 SV=1;tr|D3YW40|D3YW40_MOUSE AH receptor-interacting protein (Fragment) OS=Mus musculus OX=10090 GN=Aip PE=1 SV=1	2	2	2	2	1	1	1	1	0	0	0	0	0	0	0	0	1	1	2	2	1	1	1	1	1	1	0	0	0	0	0	0	0	0	1	1	2	2	1	1	1	1
O08917;G3UYU4;G3UZZ5;G3UWW8;G3XA73	O08917;G3UYU4	18;16;6;6;2	18;16;6;6;2	18;16;6;6;2	Flotillin-1	Flot1	sp|O08917|FLOT1_MOUSE Flotillin-1 OS=Mus musculus OX=10090 GN=Flot1 PE=1 SV=1;tr|G3UYU4|G3UYU4_MOUSE Flotillin OS=Mus musculus OX=10090 GN=Flot1 PE=1 SV=1	5	18	18	18	16	15	16	17	12	16	8	6	15	13	13	13	9	11	17	16	15	14	16	15	16	17	12	16	8	6	15	13	13	13	9	11	17	16	15	14	16	15
O08992;Q3TMX0;H3BLG5;A2AKJ9;A2AKJ6	O08992;Q3TMX0;H3BLG5	3;3;2;1;1	3;3;2;1;1	3;3;2;1;1	Syntenin-1	Sdcbp	sp|O08992|SDCB1_MOUSE Syntenin-1 OS=Mus musculus OX=10090 GN=Sdcbp PE=1 SV=1;tr|Q3TMX0|Q3TMX0_MOUSE Syntenin-1 OS=Mus musculus OX=10090 GN=Sdcbp PE=1 SV=1;tr|H3BLG5|H3BLG5_MOUSE Syntenin-1 (Fragment) OS=Mus musculus OX=10090 GN=Sdcbp PE=1 SV=1	5	3	3	3	1	2	2	2	2	2	1	1	2	2	2	1	1	2	3	3	3	3	1	2	2	2	2	2	1	1	2	2	2	1	1	2	3	3	3	3	1	2
O08997	O08997	2	2	2	Copper transport protein ATOX1	Atox1	sp|O08997|ATOX1_MOUSE Copper transport protein ATOX1 OS=Mus musculus OX=10090 GN=Atox1 PE=1 SV=1	1	2	2	2	1	1	1	0	0	0	0	0	0	0	1	1	0	0	0	1	0	1	1	1	1	0	0	0	0	0	0	0	1	1	0	0	0	1	0	1	1	1
O09047	O09047	2	2	2	C3a anaphylatoxin chemotactic receptor	C3ar1	sp|O09047|C3AR_MOUSE C3a anaphylatoxin chemotactic receptor OS=Mus musculus OX=10090 GN=C3ar1 PE=1 SV=1	1	2	2	2	0	1	0	0	0	0	1	1	0	0	1	1	1	1	0	0	1	1	0	1	0	0	0	0	1	1	0	0	1	1	1	1	0	0	1	1	0	1
O09061;A0A338P7C0;A0A338P7F1	O09061;A0A338P7C0;A0A338P7F1	6;4;3	6;4;3	6;4;3	Proteasome subunit beta type-1	Psmb1	sp|O09061|PSB1_MOUSE Proteasome subunit beta type-1 OS=Mus musculus OX=10090 GN=Psmb1 PE=1 SV=1;tr|A0A338P7C0|A0A338P7C0_MOUSE Proteasome subunit beta type-1 OS=Mus musculus OX=10090 GN=Psmb1 PE=1 SV=1;tr|A0A338P7F1|A0A338P7F1_MOUSE Proteasome subunit beta	3	6	6	6	5	5	6	6	5	6	2	4	5	6	5	6	5	5	6	6	6	6	5	5	6	6	5	6	2	4	5	6	5	6	5	5	6	6	6	6	5	5
O09131;A0A494BAB1;A0A494B9X6	O09131;A0A494BAB1	3;2;1	3;2;1	3;2;1	Glutathione S-transferase omega-1	Gsto1	sp|O09131|GSTO1_MOUSE Glutathione S-transferase omega-1 OS=Mus musculus OX=10090 GN=Gsto1 PE=1 SV=2;tr|A0A494BAB1|A0A494BAB1_MOUSE Glutathione-dependent dehydroascorbate reductase OS=Mus musculus OX=10090 GN=Gsto1 PE=1 SV=1	3	3	3	3	3	3	1	1	1	2	1	1	1	1	1	1	1	2	2	3	2	2	3	3	1	1	1	2	1	1	1	1	1	1	1	2	2	3	2	2	3	3
O09167;Q9CQM8	O09167;Q9CQM8	4;4	4;4	4;4	60S ribosomal protein L21	Rpl21	sp|O09167|RL21_MOUSE 60S ribosomal protein L21 OS=Mus musculus OX=10090 GN=Rpl21 PE=1 SV=3;tr|Q9CQM8|Q9CQM8_MOUSE 60S ribosomal protein L21 OS=Mus musculus OX=10090 GN=Rpl21 PE=1 SV=1	2	4	4	4	2	3	4	3	2	2	1	0	3	3	3	3	2	1	4	3	4	4	2	3	4	3	2	2	1	0	3	3	3	3	2	1	4	3	4	4	2	3
O09172;H3BJA3;A0A0G2JDI4;F6VNW5	O09172;H3BJA3;A0A0G2JDI4	7;6;4;3	7;6;4;3	7;6;4;3	Glutamate--cysteine ligase regulatory subunit	Gclm	sp|O09172|GSH0_MOUSE Glutamate--cysteine ligase regulatory subunit OS=Mus musculus OX=10090 GN=Gclm PE=1 SV=1;tr|H3BJA3|H3BJA3_MOUSE GCS light chain (Fragment) OS=Mus musculus OX=10090 GN=Gclm PE=1 SV=1;tr|A0A0G2JDI4|A0A0G2JDI4_MOUSE Glutamate--cysteine li	4	7	7	7	3	3	3	2	3	2	0	1	3	1	3	0	3	1	5	5	5	5	3	3	3	2	3	2	0	1	3	1	3	0	3	1	5	5	5	5	3	3
O35066;Q3UT07	O35066	3;1	3;1	2;1	Kinesin-like protein KIF3C	Kif3c	sp|O35066|KIF3C_MOUSE Kinesin-like protein KIF3C OS=Mus musculus OX=10090 GN=Kif3c PE=1 SV=3	2	3	3	2	1	1	2	2	1	0	0	0	0	1	1	0	0	0	3	2	1	1	1	1	2	2	1	0	0	0	0	1	1	0	0	0	3	2	1	1	1	1
O35098;Q3TMU8;A0A0R4J1N0	O35098;Q3TMU8;A0A0R4J1N0	5;5;4	1;1;1	1;1;1	Dihydropyrimidinase-related protein 4	Dpysl4	sp|O35098|DPYL4_MOUSE Dihydropyrimidinase-related protein 4 OS=Mus musculus OX=10090 GN=Dpysl4 PE=1 SV=1;tr|Q3TMU8|Q3TMU8_MOUSE Dihydropyrimidinase-like 4 OS=Mus musculus OX=10090 GN=Dpysl4 PE=1 SV=1;tr|A0A0R4J1N0|A0A0R4J1N0_MOUSE Dihydropyrimidinase-relat	3	5	1	1	2	3	3	2	1	0	1	1	3	1	1	0	2	2	3	3	3	4	0	0	0	0	0	0	0	0	0	0	0	0	0	0	0	0	1	1	0	0
O35127	O35127	1	1	1	Protein C10	Grcc10	sp|O35127|C10_MOUSE Protein C10 OS=Mus musculus OX=10090 GN=Grcc10 PE=1 SV=1	1	1	1	1	0	1	1	1	0	0	0	0	1	1	1	1	0	1	1	1	1	1	0	1	1	1	0	0	0	0	1	1	1	1	0	1	1	1	1	1	0	1
O35129;F6QPR1;F6Q8V7	O35129;F6QPR1	10;5;4	10;5;4	10;5;4	Prohibitin-2	Phb2	sp|O35129|PHB2_MOUSE Prohibitin-2 OS=Mus musculus OX=10090 GN=Phb2 PE=1 SV=1;tr|F6QPR1|F6QPR1_MOUSE Prohibitin (Fragment) OS=Mus musculus OX=10090 GN=Phb2 PE=1 SV=1	3	10	10	10	4	4	10	10	7	9	2	3	8	8	9	8	4	4	9	8	8	7	4	4	10	10	7	9	2	3	8	8	9	8	4	4	9	8	8	7	4	4
O35226	O35226	8	8	7	26S proteasome non-ATPase regulatory subunit 4	Psmd4	sp|O35226|PSMD4_MOUSE 26S proteasome non-ATPase regulatory subunit 4 OS=Mus musculus OX=10090 GN=Psmd4 PE=1 SV=1	1	8	8	7	6	5	4	5	3	4	1	2	2	3	3	1	3	2	7	6	8	8	6	5	4	5	3	4	1	2	2	3	3	1	3	2	7	6	8	8	5	4
O35239	O35239	1	1	1	Tyrosine-protein phosphatase non-receptor type 9	Ptpn9	sp|O35239|PTN9_MOUSE Tyrosine-protein phosphatase non-receptor type 9 OS=Mus musculus OX=10090 GN=Ptpn9 PE=1 SV=2	1	1	1	1	0	0	1	0	0	0	0	0	0	0	0	0	0	0	0	1	1	0	0	0	1	0	0	0	0	0	0	0	0	0	0	0	0	1	1	0	0	0
O35286;Q497W9;A0A0G2JG10;A0A0G2JGQ5	O35286;Q497W9;A0A0G2JG10	6;6;4;2	6;6;4;2	6;6;4;2	Pre-mRNA-splicing factor ATP-dependent RNA helicase DHX15	Dhx15	sp|O35286|DHX15_MOUSE Pre-mRNA-splicing factor ATP-dependent RNA helicase DHX15 OS=Mus musculus OX=10090 GN=Dhx15 PE=1 SV=2;tr|Q497W9|Q497W9_MOUSE DEAH (Asp-Glu-Ala-His) box polypeptide 15 OS=Mus musculus OX=10090 GN=Dhx15 PE=1 SV=1;tr|A0A0G2JG10|A0A0G2JG1	4	6	6	6	1	2	3	3	1	2	0	0	4	2	0	0	1	1	4	5	3	3	1	2	3	3	1	2	0	0	4	2	0	0	1	1	4	5	3	3	1	2
O35295	O35295	6	6	6	Transcriptional activator protein Pur-beta	Purb	sp|O35295|PURB_MOUSE Transcriptional activator protein Pur-beta OS=Mus musculus OX=10090 GN=Purb PE=1 SV=3	1	6	6	6	2	2	2	2	4	2	0	2	2	2	1	2	1	1	2	2	5	4	2	2	2	2	4	2	0	2	2	2	1	2	1	1	2	2	5	4	2	2
O35326;Q9D8S5	O35326;Q9D8S5	4;4	3;3	3;3	Serine/arginine-rich splicing factor 5	Srsf5	sp|O35326|SRSF5_MOUSE Serine/arginine-rich splicing factor 5 OS=Mus musculus OX=10090 GN=Srsf5 PE=1 SV=2;tr|Q9D8S5|Q9D8S5_MOUSE Serine/arginine-rich-splicing factor 5 OS=Mus musculus OX=10090 GN=Srsf5 PE=1 SV=1	2	4	3	3	1	1	4	4	2	2	1	2	4	3	1	2	1	1	4	3	1	2	0	0	3	3	1	1	0	1	3	2	0	1	0	0	3	2	0	1	0	0
O35344;D3YTN1	O35344	3;1	3;1	2;0	Importin subunit alpha-4	Kpna3	sp|O35344|IMA4_MOUSE Importin subunit alpha-4 OS=Mus musculus OX=10090 GN=Kpna3 PE=1 SV=1	2	3	3	2	2	3	1	1	0	1	0	0	2	2	0	0	2	1	3	2	1	1	2	3	1	1	0	1	0	0	2	2	0	0	2	1	3	2	1	1	2	2
Q60960;O35345;Q4FJZ2	Q60960;O35345;Q4FJZ2	2;2;2	2;2;2	2;2;2	Importin subunit alpha-5;Importin subunit alpha-5, N-terminally processed;Importin subunit alpha-7;Importin subunit alpha	Kpna1;Kpna6	sp|Q60960|IMA5_MOUSE Importin subunit alpha-5 OS=Mus musculus OX=10090 GN=Kpna1 PE=1 SV=2;sp|O35345|IMA7_MOUSE Importin subunit alpha-7 OS=Mus musculus OX=10090 GN=Kpna6 PE=1 SV=2;tr|Q4FJZ2|Q4FJZ2_MOUSE Importin subunit alpha OS=Mus musculus OX=10090 GN=Kp	3	2	2	2	1	2	1	1	1	1	0	0	0	0	0	0	2	0	2	2	2	2	1	2	1	1	1	1	0	0	0	0	0	0	2	0	2	2	2	2	1	2
O35382;Q8C391;Q9CXE1	O35382;Q8C391;Q9CXE1	2;1;1	2;1;1	2;1;1	Exocyst complex component 4	Exoc4	sp|O35382|EXOC4_MOUSE Exocyst complex component 4 OS=Mus musculus OX=10090 GN=Exoc4 PE=1 SV=2;tr|Q8C391|Q8C391_MOUSE Exocyst complex component Sec8 OS=Mus musculus OX=10090 GN=Exoc4 PE=1 SV=1;tr|Q9CXE1|Q9CXE1_MOUSE Exocyst complex component Sec8 OS=Mus mus	3	2	2	2	2	2	0	1	2	1	0	1	0	0	2	0	1	2	1	1	1	1	2	2	0	1	2	1	0	1	0	0	2	0	1	2	1	1	1	1	2	2
O35465	O35465	3	3	3	Peptidyl-prolyl cis-trans isomerase FKBP8	Fkbp8	sp|O35465|FKBP8_MOUSE Peptidyl-prolyl cis-trans isomerase FKBP8 OS=Mus musculus OX=10090 GN=Fkbp8 PE=1 SV=2	1	3	3	3	2	0	1	2	3	3	0	0	1	1	1	0	1	1	3	3	2	3	2	0	1	2	3	3	0	0	1	1	1	0	1	1	3	3	2	3	2	0
O35474;Q8C4U8;Q8C8K0	O35474;Q8C4U8	4;4;1	4;4;1	4;4;1	EGF-like repeat and discoidin I-like domain-containing protein 3	Edil3	sp|O35474|EDIL3_MOUSE EGF-like repeat and discoidin I-like domain-containing protein 3 OS=Mus musculus OX=10090 GN=Edil3 PE=1 SV=2;tr|Q8C4U8|Q8C4U8_MOUSE EGF-like repeat and discoidin I-like domain-containing protein 3 OS=Mus musculus OX=10090 GN=Edil3 PE=	3	4	4	4	1	2	1	2	3	2	0	0	0	2	2	2	1	1	1	2	3	2	1	2	1	2	3	2	0	0	0	2	2	2	1	1	1	2	3	2	1	2
O35566;A0A1B0GRG3;A0A1B0GSK8	O35566;A0A1B0GRG3;A0A1B0GSK8	3;2;2	3;2;2	3;2;2	CD151 antigen	Cd151	sp|O35566|CD151_MOUSE CD151 antigen OS=Mus musculus OX=10090 GN=Cd151 PE=1 SV=2;tr|A0A1B0GRG3|A0A1B0GRG3_MOUSE CD151 antigen (Fragment) OS=Mus musculus OX=10090 GN=Cd151 PE=1 SV=1;tr|A0A1B0GSK8|A0A1B0GSK8_MOUSE Tetraspanin (Fragment) OS=Mus musculus OX=100	3	3	3	3	2	3	2	2	2	2	2	1	3	1	3	2	2	2	3	3	2	2	2	3	2	2	2	2	2	1	3	1	3	2	2	2	3	3	2	2	2	3
O35593	O35593	3	3	3	26S proteasome non-ATPase regulatory subunit 14	Psmd14	sp|O35593|PSDE_MOUSE 26S proteasome non-ATPase regulatory subunit 14 OS=Mus musculus OX=10090 GN=Psmd14 PE=1 SV=2	1	3	3	3	2	2	2	2	2	2	1	0	1	2	2	1	2	2	2	3	3	3	2	2	2	2	2	2	1	0	1	2	2	1	2	2	2	3	3	3	2	2
O35594	O35594	1	1	1	Intraflagellar transport protein 81 homolog	Ift81	sp|O35594|IFT81_MOUSE Intraflagellar transport protein 81 homolog OS=Mus musculus OX=10090 GN=Ift81 PE=1 SV=4	1	1	1	1	0	0	0	0	0	0	1	0	0	0	0	0	1	1	0	0	1	0	0	0	0	0	0	0	1	0	0	0	0	0	1	1	0	0	1	0	0	0
O35621;Q91W01;Q9D6D9;D6RG76;A0A2R8W6J8;Q9Z2M7	O35621;Q91W01;Q9D6D9	5;4;3;2;2;1	5;4;3;2;2;1	5;4;3;2;2;1	Phosphomannomutase 1;Phosphomannomutase	Pmm1	sp|O35621|PMM1_MOUSE Phosphomannomutase 1 OS=Mus musculus OX=10090 GN=Pmm1 PE=1 SV=1;tr|Q91W01|Q91W01_MOUSE Phosphomannomutase OS=Mus musculus OX=10090 GN=Pmm1 PE=1 SV=1;tr|Q9D6D9|Q9D6D9_MOUSE Phosphomannomutase OS=Mus musculus OX=10090 GN=Pmm1 PE=1 SV=1	6	5	5	5	3	4	0	1	2	1	2	3	1	1	1	0	3	3	4	4	2	2	3	4	0	1	2	1	2	3	1	1	1	0	3	3	4	4	2	2	3	4
O35639;Q3TET3;A0A0G2JDV9;A0A0G2JGL7	O35639	12;4;2;2	12;4;2;2	12;4;2;2	Annexin A3	Anxa3	sp|O35639|ANXA3_MOUSE Annexin A3 OS=Mus musculus OX=10090 GN=Anxa3 PE=1 SV=4	4	12	12	12	8	10	8	7	5	5	7	7	6	8	6	6	8	8	9	10	10	10	8	10	8	7	5	5	7	7	6	8	6	6	8	8	9	10	10	10	8	10
O35643;Q5SVG5;Q5SVG4	O35643;Q5SVG5;Q5SVG4	12;12;12	3;3;3	3;3;3	AP-1 complex subunit beta-1	Ap1b1	sp|O35643|AP1B1_MOUSE AP-1 complex subunit beta-1 OS=Mus musculus OX=10090 GN=Ap1b1 PE=1 SV=2;tr|Q5SVG5|Q5SVG5_MOUSE AP complex subunit beta OS=Mus musculus OX=10090 GN=Ap1b1 PE=1 SV=1;tr|Q5SVG4|Q5SVG4_MOUSE AP complex subunit beta OS=Mus musculus OX=10090	3	12	3	3	10	10	8	7	8	8	2	4	9	8	7	6	6	6	10	9	10	11	3	2	2	2	2	2	0	1	3	3	1	1	3	2	3	3	2	3	3	2
O35655;Q3UQZ5	O35655	5;1	5;1	5;1	Serine/threonine-protein phosphatase with EF-hands 1	Ppef1	sp|O35655|PPE1_MOUSE Serine/threonine-protein phosphatase with EF-hands 1 OS=Mus musculus OX=10090 GN=Ppef1 PE=2 SV=2	2	5	5	5	4	3	4	4	2	3	1	0	2	3	1	1	2	1	2	4	3	5	4	3	4	4	2	3	1	0	2	3	1	1	2	1	2	4	3	5	4	3
O35682;A0A0N4SW94	O35682;A0A0N4SW94	3;2	3;2	3;2	Myeloid-associated differentiation marker	Myadm	sp|O35682|MYADM_MOUSE Myeloid-associated differentiation marker OS=Mus musculus OX=10090 GN=Myadm PE=1 SV=2;tr|A0A0N4SW94|A0A0N4SW94_MOUSE Myeloid-associated differentiation marker (Fragment) OS=Mus musculus OX=10090 GN=Myadm PE=1 SV=1	2	3	3	3	1	1	2	1	3	2	0	0	0	0	0	0	0	0	2	2	2	3	1	1	2	1	3	2	0	0	0	0	0	0	0	0	2	2	2	3	1	1
O35691;Q3TUQ5	O35691;Q3TUQ5	2;2	2;2	2;2	Pinin	Pnn	sp|O35691|PININ_MOUSE Pinin OS=Mus musculus OX=10090 GN=Pnn PE=1 SV=4;tr|Q3TUQ5|Q3TUQ5_MOUSE Pinin OS=Mus musculus OX=10090 GN=Pnn PE=1 SV=1	2	2	2	2	0	0	1	1	0	0	1	0	1	1	0	0	0	0	1	2	1	1	0	0	1	1	0	0	1	0	1	1	0	0	0	0	1	2	1	1	0	0
O35737;Q8C2Q7;D3Z6Y3	O35737;Q8C2Q7	10;10;1	10;10;1	4;4;0	Heterogeneous nuclear ribonucleoprotein H;Heterogeneous nuclear ribonucleoprotein H, N-terminally processed	Hnrnph1	sp|O35737|HNRH1_MOUSE Heterogeneous nuclear ribonucleoprotein H OS=Mus musculus OX=10090 GN=Hnrnph1 PE=1 SV=3;tr|Q8C2Q7|Q8C2Q7_MOUSE Heterogeneous nuclear ribonucleoprotein H OS=Mus musculus OX=10090 GN=Hnrnph1 PE=1 SV=1	3	10	10	4	7	9	7	7	6	8	4	8	7	6	6	6	7	9	8	9	10	9	7	9	7	7	6	8	4	8	7	6	6	6	7	9	8	9	10	9	3	3
O35857	O35857	9	9	9	Mitochondrial import inner membrane translocase subunit TIM44	Timm44	sp|O35857|TIM44_MOUSE Mitochondrial import inner membrane translocase subunit TIM44 OS=Mus musculus OX=10090 GN=Timm44 PE=1 SV=2	1	9	9	9	5	3	7	5	2	3	0	0	5	4	0	0	2	4	5	4	4	4	5	3	7	5	2	3	0	0	5	4	0	0	2	4	5	4	4	4	5	3
[truncated: 1,675 more rows]
[truncated: 149 more columns]

## Sheet: ID_Intensity_Normalized int.
Protein names	Gene names	Intensity MnT-control_1_tech_1	Intensity MnT-control_1_tech_2	Intensity MnT-control_2_tech_1	Intensity MnT-control_2_tech_2	Intensity MnT-control_3_tech_1	Intensity MnT-control_3_tech_2	Intensity MnT-Dynlrb1_1_tech_1	Intensity MnT-Dynlrb1_1_tech_2	Intensity MnT-Dynlrb1_2_tech_1	Intensity MnT-Dynlrb1_2_tech_2	Intensity MnT-Dynlrb1_3_tech_1	Intensity MnT-Dynlrb1_3_tech_2	Normalized_ MnT-control_1_tech_1	Normalized_ MnT-control_1_tech_2	Normalized_ MnT-control_2_tech_1	Normalized_ MnT-control_2_tech_2	Normalized_ MnT-control_3_tech_1	Normalized_ MnT-control_3_tech_2	Normalized_ MnT-Dynlrb1_1_tech_1	Normalized_ MnT-Dynlrb1_1_tech_2	Normalized_ MnT-Dynlrb1_2_tech_1	Normalized_ MnT-Dynlrb1_2_tech_2	Normalized_ MnT-Dynlrb1_3_tech_1	Normalized_ MnT-Dynlrb1_3_tech_2
[truncated: 2,380 more rows]

[truncated: 2 more sheets: Abundance ratios & p-values, Final candidate list]
