# Supplementary material for: FMRP Long-Range Transport and Degradation Are Mediated by Dynlrb1 in Sensory Neurons
Source: Mol Cell Proteomics. 2023 Sep 21;22(11):100653. doi: 10.1016/j.mcpro.2023.100653 (PMC10625159; doi:10.1016/j.mcpro.2023.100653)
Supplement: Supplemental Table S2 — Functional analysis of Dynlrb1 putative interactors. GO Terms for biological pathways and molecular functions were obtained using the DAVID bioinformatic database (https://david.ncifcrf.gov/home.jsp) are listed for each candidate. [file mmc2.xlsx]

## Sheet: Table S2
ID	Gene Name	GO-TERMS BIOLOGICAL PATHWAYS	GO-TERMS MOLECULAR FUNCTION
U2surp	U2 snRNP-associated SURP domain containing(U2surp)	GO:0006396~RNA processing,	GO:0003676~nucleic acid binding,GO:0003723~RNA binding,
Eif2s3y	eukaryotic translation initiation factor 2, subunit 3, structural gene Y-linked(Eif2s3y)	GO:0001731~formation of translation preinitiation complex,GO:0006412~translation,GO:0006413~translational initiation,GO:0045903~positive regulation of translational fidelity,	GO:0000049~tRNA binding,GO:0000166~nucleotide binding,GO:0003743~translation initiation factor activity,GO:0003924~GTPase activity,GO:0005525~GTP binding,GO:0008135~translation factor activity, RNA binding,GO:0016787~hydrolase activity,
Dnajc2	DnaJ heat shock protein family (Hsp40) member C2(Dnajc2)	GO:0006260~DNA replication,GO:0006325~chromatin organization,GO:0006450~regulation of translational fidelity,GO:0030308~negative regulation of cell growth,GO:0045893~positive regulation of transcription, DNA-templated,GO:0051083~'de novo' cotranslational protein folding,GO:2000279~negative regulation of DNA biosynthetic process,	GO:0003682~chromatin binding,GO:0005515~protein binding,GO:0030544~Hsp70 protein binding,GO:0042393~histone binding,GO:0043022~ribosome binding,GO:0061649~ubiquitinated histone binding,
Mrpl21	mitochondrial ribosomal protein L21(Mrpl21)	GO:0006412~translation,GO:0032543~mitochondrial translation,	GO:0003723~RNA binding,GO:0003735~structural constituent of ribosome,
Tecr	trans-2,3-enoyl-CoA reductase(Tecr)	GO:0006629~lipid metabolic process,GO:0006631~fatty acid metabolic process,GO:0006633~fatty acid biosynthetic process,GO:0006665~sphingolipid metabolic process,GO:0006694~steroid biosynthetic process,GO:0030497~fatty acid elongation,GO:0042761~very long-chain fatty acid biosynthetic process,GO:1901576~organic substance biosynthetic process,	GO:0016491~oxidoreductase activity,GO:0016627~oxidoreductase activity, acting on the CH-CH group of donors,
Acsl5	acyl-CoA synthetase long-chain family member 5(Acsl5)	GO:0001676~long-chain fatty acid metabolic process,GO:0006629~lipid metabolic process,GO:0006631~fatty acid metabolic process,GO:0008610~lipid biosynthetic process,GO:0008654~phospholipid biosynthetic process,GO:0010747~positive regulation of plasma membrane long-chain fatty acid transport,GO:0010867~positive regulation of triglyceride biosynthetic process,GO:0015908~fatty acid transport,GO:00320…	GO:0000166~nucleotide binding,GO:0004467~long-chain fatty acid-CoA ligase activity,GO:0005524~ATP binding,GO:0016874~ligase activity,GO:0047676~arachidonate-CoA ligase activity,
Dynlrb1	dynein light chain roadblock-type 1(Dynlrb1)	GO:0007018~microtubule-based movement,GO:0007632~visual behavior,	GO:0005515~protein binding,GO:0042802~identical protein binding,GO:0045505~dynein intermediate chain binding,
Ssb	small RNA binding exonuclease protection factor La(Ssb)	GO:0001682~tRNA 5'-leader removal,GO:0006396~RNA processing,GO:0006409~tRNA export from nucleus,GO:0008033~tRNA processing,GO:0042780~tRNA 3'-end processing,GO:0045727~positive regulation of translation,GO:0071045~nuclear histone mRNA catabolic process,GO:0075522~IRES-dependent viral translational initiation,GO:1903608~protein localization to cytoplasmic stress granule,	GO:0000049~tRNA binding,GO:0003676~nucleic acid binding,GO:0003677~DNA binding,GO:0003723~RNA binding,GO:0003729~mRNA binding,GO:0008266~poly(U) RNA binding,GO:1990825~sequence-specific mRNA binding,
Mtfr1l	mitochondrial fission regulator 1-like(Mtfr1l)	GO:0000266~mitochondrial fission,GO:0009060~aerobic respiration,
C3ar1	complement component 3a receptor 1(C3ar1)	GO:0002430~complement receptor mediated signaling pathway,GO:0002462~tolerance induction to nonself antigen,GO:0006935~chemotaxis,GO:0006954~inflammatory response,GO:0007165~signal transduction,GO:0007186~G-protein coupled receptor signaling pathway,GO:0007200~phospholipase C-activating G-protein coupled receptor signaling pathway,GO:0007204~positive regulation of cytosolic calcium ion concentrat…	GO:0001850~complement component C3a binding,GO:0004875~complement receptor activity,GO:0004876~complement component C3a receptor activity,GO:0004878~complement component C5a receptor activity,GO:0004930~G-protein coupled receptor activity,
Psmg1	proteasome (prosome, macropain) assembly chaperone 1(Psmg1)	GO:0021930~cerebellar granule cell precursor proliferation,GO:0043248~proteasome assembly,GO:0051131~chaperone-mediated protein complex assembly,GO:0080129~proteasome core complex assembly,	GO:0060090~binding, bridging,GO:0070628~proteasome binding,
Cog2	component of oligomeric golgi complex 2(Cog2)	GO:0000301~retrograde transport, vesicle recycling within Golgi,GO:0006891~intra-Golgi vesicle-mediated transport,GO:0007030~Golgi organization,GO:0015031~protein transport,GO:0070085~glycosylation,	GO:0044877~macromolecular complex binding,
Col3a1	collagen, type III, alpha 1(Col3a1)	GO:0001501~skeletal system development,GO:0001568~blood vessel development,GO:0001701~in utero embryonic development,GO:0001764~neuron migration,GO:0001894~tissue homeostasis,GO:0002062~chondrocyte differentiation,GO:0007160~cell-matrix adhesion,GO:0007179~transforming growth factor beta receptor signaling pathway,GO:0007229~integrin-mediated signaling pathway,GO:0007507~heart development,GO:0009…	GO:0002020~protease binding,GO:0005178~integrin binding,GO:0005201~extracellular matrix structural constituent,GO:0030020~extracellular matrix structural constituent conferring tensile strength,GO:0046332~SMAD binding,GO:0046872~metal ion binding,GO:0048407~platelet-derived growth factor binding,
Nup133	nucleoporin 133(Nup133)	GO:0000972~transcription-dependent tethering of RNA polymerase II gene DNA at nuclear periphery,GO:0006406~mRNA export from nucleus,GO:0006606~protein import into nucleus,GO:0006913~nucleocytoplasmic transport,GO:0006999~nuclear pore organization,GO:0015031~protein transport,GO:0016973~poly(A)+ mRNA export from nucleus,GO:0021915~neural tube development,GO:0022008~neurogenesis,GO:0048339~paraxial…	GO:0017056~structural constituent of nuclear pore,
Dusp11	dual specificity phosphatase 11 (RNA/RNP complex 1-interacting)(Dusp11)	GO:0006470~protein dephosphorylation,GO:0016070~RNA metabolic process,GO:0016311~dephosphorylation,GO:0098507~polynucleotide 5' dephosphorylation,	GO:0003723~RNA binding,GO:0004651~polynucleotide 5'-phosphatase activity,GO:0004721~phosphoprotein phosphatase activity,GO:0004725~protein tyrosine phosphatase activity,GO:0008138~protein tyrosine/serine/threonine phosphatase activity,GO:0016787~hydrolase activity,GO:0016791~phosphatase activity,GO:0098519~nucleotide phosphatase activity, acting on free nucleotides,
Vac14	Vac14 homolog (S. cerevisiae)(Vac14)	GO:0006661~phosphatidylinositol biosynthetic process,GO:0006970~response to osmotic stress,GO:0033674~positive regulation of kinase activity,	GO:0019209~kinase activator activity,GO:0042802~identical protein binding,
Actr1b	ARP1 actin-related protein 1B, centractin beta(Actr1b)		GO:0000166~nucleotide binding,GO:0005524~ATP binding,
Ppm1a	protein phosphatase 1A, magnesium dependent, alpha isoform(Ppm1a)	GO:0006470~protein dephosphorylation,GO:0006499~N-terminal protein myristoylation,GO:0006611~protein export from nucleus,GO:0010991~negative regulation of SMAD protein complex assembly,GO:0016311~dephosphorylation,GO:0030512~negative regulation of transforming growth factor beta receptor signaling pathway,GO:0030514~negative regulation of BMP signaling pathway,GO:0035970~peptidyl-threonine dephos…	GO:0000287~magnesium ion binding,GO:0004721~phosphoprotein phosphatase activity,GO:0004722~protein serine/threonine phosphatase activity,GO:0008022~protein C-terminus binding,GO:0016787~hydrolase activity,GO:0017018~myosin phosphatase activity,GO:0030145~manganese ion binding,GO:0033192~calmodulin-dependent protein phosphatase activity,GO:0043169~cation binding,GO:0044325~ion channel binding,GO:0…
Ppm1b	protein phosphatase 1B, magnesium dependent, beta isoform(Ppm1b)	GO:0006470~protein dephosphorylation,GO:0006499~N-terminal protein myristoylation,GO:0032688~negative regulation of interferon-beta production,GO:0035970~peptidyl-threonine dephosphorylation,GO:0043124~negative regulation of I-kappaB kinase/NF-kappaB signaling,GO:0050687~negative regulation of defense response to virus,GO:0090263~positive regulation of canonical Wnt signaling pathway,GO:1901223~n…	GO:0000287~magnesium ion binding,GO:0004721~phosphoprotein phosphatase activity,GO:0004722~protein serine/threonine phosphatase activity,GO:0016787~hydrolase activity,GO:0017018~myosin phosphatase activity,GO:0030145~manganese ion binding,GO:0043169~cation binding,GO:0046872~metal ion binding,
Acaa1a	acetyl-Coenzyme A acyltransferase 1A(Acaa1a)	GO:0000038~very long-chain fatty acid metabolic process,GO:0006629~lipid metabolic process,GO:0006631~fatty acid metabolic process,GO:0006635~fatty acid beta-oxidation,GO:0007584~response to nutrient,GO:0008206~bile acid metabolic process,GO:0010124~phenylacetate catabolic process,GO:0048545~response to steroid hormone,	GO:0003985~acetyl-CoA C-acetyltransferase activity,GO:0003988~acetyl-CoA C-acyltransferase activity,GO:0008775~acetate CoA-transferase activity,GO:0016401~palmitoyl-CoA oxidase activity,GO:0016740~transferase activity,GO:0016746~transferase activity, transferring acyl groups,GO:0016747~transferase activity, transferring acyl groups other than amino-acyl groups,GO:0050633~acetyl-CoA C-myristoyltra…
Acaa1b	acetyl-Coenzyme A acyltransferase 1B(Acaa1b)	GO:0000038~very long-chain fatty acid metabolic process,GO:0006629~lipid metabolic process,GO:0006631~fatty acid metabolic process,GO:0006635~fatty acid beta-oxidation,GO:0008206~bile acid metabolic process,GO:0010124~phenylacetate catabolic process,	GO:0003985~acetyl-CoA C-acetyltransferase activity,GO:0003988~acetyl-CoA C-acyltransferase activity,GO:0008775~acetate CoA-transferase activity,GO:0016401~palmitoyl-CoA oxidase activity,GO:0016740~transferase activity,GO:0016746~transferase activity, transferring acyl groups,GO:0016747~transferase activity, transferring acyl groups other than amino-acyl groups,GO:0050633~acetyl-CoA C-myristoyltra…
Pak1ip1	PAK1 interacting protein 1(Pak1ip1)	GO:0008283~cell proliferation,GO:0009968~negative regulation of signal transduction,GO:0042254~ribosome biogenesis,GO:0042273~ribosomal large subunit biogenesis,GO:0060021~palate development,GO:1901796~regulation of signal transduction by p53 class mediator,	GO:0005515~protein binding,
Cenpv	centromere protein V(Cenpv)	GO:0001667~ameboidal-type cell migration,GO:0007049~cell cycle,GO:0031508~pericentric heterochromatin assembly,GO:0032467~positive regulation of cytokinesis,GO:0033044~regulation of chromosome organization,GO:0034508~centromere complex assembly,GO:0051301~cell division,	GO:0016846~carbon-sulfur lyase activity,GO:0046872~metal ion binding,
Setd3	SET domain containing 3(Setd3)	GO:0010452~histone H3-K36 methylation,GO:0018021~peptidyl-histidine methylation,GO:0018023~peptidyl-lysine trimethylation,GO:0018026~peptidyl-lysine monomethylation,GO:0018027~peptidyl-lysine dimethylation,GO:0030047~actin modification,GO:0032259~methylation,GO:0045893~positive regulation of transcription, DNA-templated,GO:0045944~positive regulation of transcription from RNA polymerase II promot…	GO:0003713~transcription coactivator activity,GO:0003779~actin binding,GO:0008168~methyltransferase activity,GO:0016279~protein-lysine N-methyltransferase activity,GO:0016740~transferase activity,GO:0018064~protein-histidine N-methyltransferase activity,GO:0042800~histone methyltransferase activity (H3-K4 specific),GO:0046975~histone methyltransferase activity (H3-K36 specific),GO:0061629~RNA pol…
Tmpo	thymopoietin(Tmpo)	GO:0006355~regulation of transcription, DNA-templated,	GO:0003677~DNA binding,GO:0005515~protein binding,GO:0042802~identical protein binding,
Tmem65	transmembrane protein 65(Tmem65)	GO:0003231~cardiac ventricle development,GO:1903779~regulation of cardiac conduction,	GO:0005515~protein binding,
Srp14	signal recognition particle 14(Srp14)	GO:0006614~SRP-dependent cotranslational protein targeting to membrane,GO:0045047~protein targeting to ER,	GO:0003723~RNA binding,GO:0008312~7S RNA binding,GO:0030942~endoplasmic reticulum signal peptide binding,
Pnpla6	patatin-like phospholipase domain containing 6(Pnpla6)	GO:0001525~angiogenesis,GO:0006629~lipid metabolic process,GO:0009887~animal organ morphogenesis,GO:0016042~lipid catabolic process,GO:0046470~phosphatidylcholine metabolic process,	GO:0004622~lysophospholipase activity,GO:0016787~hydrolase activity,GO:0052689~carboxylic ester hydrolase activity,
Epm2aip1	EPM2A (laforin) interacting protein 1(Epm2aip1)	GO:0005978~glycogen biosynthetic process,GO:0032868~response to insulin,GO:0045725~positive regulation of glycogen biosynthetic process,GO:2000467~positive regulation of glycogen (starch) synthase activity,	GO:0005515~protein binding,GO:0042802~identical protein binding,
Cops6	COP9 signalosome subunit 6(Cops6)	GO:0000338~protein deneddylation,	GO:0005515~protein binding,GO:0008233~peptidase activity,GO:0008237~metallopeptidase activity,GO:0070122~isopeptidase activity,
Sacs	sacsin(Sacs)	GO:0090084~negative regulation of inclusion body assembly,	GO:0030544~Hsp70 protein binding,GO:0042802~identical protein binding,GO:0050750~low-density lipoprotein particle receptor binding,GO:0051087~chaperone binding,GO:0070628~proteasome binding,
Efr3a	EFR3 homolog A(Efr3a)	GO:0072659~protein localization to plasma membrane,GO:0098609~cell-cell adhesion,	GO:0042803~protein homodimerization activity,
Pxn	paxillin(Pxn)	GO:0007010~cytoskeleton organization,GO:0007155~cell adhesion,GO:0007160~cell-matrix adhesion,GO:0007179~transforming growth factor beta receptor signaling pathway,GO:0007229~integrin-mediated signaling pathway,GO:0008360~regulation of cell shape,GO:0016477~cell migration,GO:0018108~peptidyl-tyrosine phosphorylation,GO:0030032~lamellipodium assembly,GO:0034446~substrate adhesion-dependent cell sp…	GO:0003712~transcription cofactor activity,GO:0005078~MAP-kinase scaffold activity,GO:0005178~integrin binding,GO:0005515~protein binding,GO:0008013~beta-catenin binding,GO:0017166~vinculin binding,GO:0019901~protein kinase binding,GO:0019903~protein phosphatase binding,GO:0030159~receptor signaling complex scaffold activity,GO:0038191~neuropilin binding,GO:0044877~macromolecular complex binding,…
Dgkh	diacylglycerol kinase, eta(Dgkh)	GO:0006629~lipid metabolic process,GO:0006654~phosphatidic acid biosynthetic process,GO:0007165~signal transduction,GO:0007205~protein kinase C-activating G-protein coupled receptor signaling pathway,GO:0016310~phosphorylation,GO:0035556~intracellular signal transduction,GO:0043086~negative regulation of catalytic activity,GO:0044255~cellular lipid metabolic process,GO:0046339~diacylglycerol meta…	GO:0000166~nucleotide binding,GO:0003951~NAD+ kinase activity,GO:0004143~diacylglycerol kinase activity,GO:0005524~ATP binding,GO:0016301~kinase activity,GO:0016740~transferase activity,GO:0019900~kinase binding,GO:0032093~SAM domain binding,GO:0042802~identical protein binding,GO:0042803~protein homodimerization activity,GO:0046872~metal ion binding,
Atxn2l	ataxin 2-like(Atxn2l)	GO:0016071~mRNA metabolic process,GO:0034063~stress granule assembly,	GO:0003723~RNA binding,GO:0003729~mRNA binding,
Cmas	cytidine monophospho-N-acetylneuraminic acid synthetase(Cmas)	GO:0006054~N-acetylneuraminate metabolic process,GO:0006055~CMP-N-acetylneuraminate biosynthetic process,	GO:0008781~N-acylneuraminate cytidylyltransferase activity,GO:0016740~transferase activity,GO:0016779~nucleotidyltransferase activity,
Fam91a1	family with sequence similarity 91, member A1(Fam91a1)	GO:0006886~intracellular protein transport,GO:0099041~vesicle tethering to Golgi,
Vta1	vesicle (multivesicular body) trafficking 1(Vta1)	GO:0015031~protein transport,GO:0032511~late endosome to vacuole transport via multivesicular body sorting pathway,GO:0046755~viral budding,GO:0071985~multivesicular body sorting pathway,	GO:0005515~protein binding,GO:0008022~protein C-terminus binding,
Vps29	VPS29 retromer complex component(Vps29)	GO:0006886~intracellular protein transport,GO:0006896~Golgi to vacuole transport,GO:0015031~protein transport,GO:0032456~endocytic recycling,GO:0042147~retrograde transport, endosome to Golgi,	GO:0005515~protein binding,GO:0046872~metal ion binding,
Rab11fip5	RAB11 family interacting protein 5 (class I)(Rab11fip5)	GO:0015031~protein transport,GO:0035773~insulin secretion involved in cellular response to glucose stimulus,GO:0045055~regulated exocytosis,GO:0065008~regulation of biological quality,GO:0070164~negative regulation of adiponectin secretion,GO:0071346~cellular response to interferon-gamma,GO:0071468~cellular response to acidic pH,GO:2000008~regulation of protein localization to cell surface,	GO:0031267~small GTPase binding,GO:0043015~gamma-tubulin binding,
Ubap2	ubiquitin-associated protein 2(Ubap2)
Aldoc	aldolase C, fructose-bisphosphate(Aldoc)	GO:0006094~gluconeogenesis,GO:0006096~glycolytic process,GO:0006915~apoptotic process,GO:0007568~aging,GO:0030388~fructose 1,6-bisphosphate metabolic process,GO:0030855~epithelial cell differentiation,	GO:0004332~fructose-bisphosphate aldolase activity,GO:0008092~cytoskeletal protein binding,GO:0016829~lyase activity,GO:0042802~identical protein binding,GO:0044877~macromolecular complex binding,
Eif3k	eukaryotic translation initiation factor 3, subunit K(Eif3k)	GO:0001732~formation of cytoplasmic translation initiation complex,GO:0006412~translation,GO:0006413~translational initiation,GO:0006446~regulation of translational initiation,	GO:0003723~RNA binding,GO:0003743~translation initiation factor activity,GO:0043022~ribosome binding,
Primpol	primase and polymerase (DNA-directed)(Primpol)	GO:0006264~mitochondrial DNA replication,GO:0006281~DNA repair,GO:0006974~cellular response to DNA damage stimulus,GO:0009411~response to UV,GO:0019985~translesion synthesis,GO:0031297~replication fork processing,GO:0042276~error-prone translesion synthesis,GO:0043504~mitochondrial DNA repair,	GO:0003682~chromatin binding,GO:0003887~DNA-directed DNA polymerase activity,GO:0003896~DNA primase activity,GO:0008270~zinc ion binding,GO:0016740~transferase activity,GO:0016779~nucleotidyltransferase activity,GO:0030145~manganese ion binding,GO:0046872~metal ion binding,
Hip1r	huntingtin interacting protein 1 related(Hip1r)	GO:0006897~endocytosis,GO:0006898~receptor-mediated endocytosis,GO:0006915~apoptotic process,GO:0006919~activation of cysteine-type endopeptidase activity involved in apoptotic process,GO:0007015~actin filament organization,GO:0030100~regulation of endocytosis,GO:0030837~negative regulation of actin filament polymerization,GO:0032092~positive regulation of protein binding,GO:0032956~regulation of…	GO:0003779~actin binding,GO:0005515~protein binding,GO:0005543~phospholipid binding,GO:0005546~phosphatidylinositol-4,5-bisphosphate binding,GO:0005547~phosphatidylinositol-3,4,5-trisphosphate binding,GO:0017124~SH3 domain binding,GO:0030276~clathrin binding,GO:0032051~clathrin light chain binding,GO:0035091~phosphatidylinositol binding,GO:0035615~clathrin adaptor activity,GO:0042802~identical pr…
Arhgef12	Rho guanine nucleotide exchange factor (GEF) 12(Arhgef12)	GO:0007186~G-protein coupled receptor signaling pathway,GO:0007266~Rho protein signal transduction,GO:0008217~regulation of blood pressure,GO:0010259~multicellular organism aging,GO:0035556~intracellular signal transduction,	GO:0001664~G-protein coupled receptor binding,GO:0005085~guanyl-nucleotide exchange factor activity,GO:0005096~GTPase activator activity,GO:0005515~protein binding,
Ret	ret proto-oncogene(Ret)	GO:0000165~MAPK cascade,GO:0001657~ureteric bud development,GO:0001755~neural crest cell migration,GO:0001838~embryonic epithelial tube formation,GO:0006468~protein phosphorylation,GO:0006919~activation of cysteine-type endopeptidase activity involved in apoptotic process,GO:0007155~cell adhesion,GO:0007156~homophilic cell adhesion via plasma membrane adhesion molecules,GO:0007158~neuron cell-cel…	GO:0000166~nucleotide binding,GO:0004672~protein kinase activity,GO:0004712~protein serine/threonine/tyrosine kinase activity,GO:0004713~protein tyrosine kinase activity,GO:0004714~transmembrane receptor protein tyrosine kinase activity,GO:0005509~calcium ion binding,GO:0005515~protein binding,GO:0005524~ATP binding,GO:0016301~kinase activity,GO:0016740~transferase activity,
Fmr1	fragile X messenger ribonucleoprotein 1(Fmr1)	GO:0000381~regulation of alternative mRNA splicing, via spliceosome,GO:0001934~positive regulation of protein phosphorylation,GO:0002091~negative regulation of receptor internalization,GO:0002092~positive regulation of receptor internalization,GO:0006281~DNA repair,GO:0006397~mRNA processing,GO:0006406~mRNA export from nucleus,GO:0006417~regulation of translation,GO:0006974~cellular response to D…	GO:0000340~RNA 7-methylguanosine cap binding,GO:0002151~G-quadruplex RNA binding,GO:0003676~nucleic acid binding,GO:0003677~DNA binding,GO:0003682~chromatin binding,GO:0003723~RNA binding,GO:0003729~mRNA binding,GO:0003730~mRNA 3'-UTR binding,GO:0005515~protein binding,GO:0008017~microtubule binding,GO:0008266~poly(U) RNA binding,GO:0019901~protein kinase binding,GO:0019903~protein phosphatase bi…
Hnrnpll	heterogeneous nuclear ribonucleoprotein L-like(Hnrnpll)	GO:0006397~mRNA processing,GO:0033120~positive regulation of RNA splicing,GO:0043484~regulation of RNA splicing,	GO:0003676~nucleic acid binding,GO:0003723~RNA binding,GO:0003729~mRNA binding,
Dnajb1	DnaJ heat shock protein family (Hsp40) member B1(Dnajb1)	GO:0000122~negative regulation of transcription from RNA polymerase II promoter, GO:0006457~protein folding,GO:0032781~positive regulation of ATPase activity,GO:0034605~cellular response to heat,GO:0051085~chaperone mediated protein folding requiring cofactor,GO:0090084~negative regulation of inclusion body assembly,GO:0097201~negative regulation of transcription from RNA polymerase II promoter i…	GO:0001671~ATPase activator activity,GO:0003714~transcription corepressor activity,GO:0030544~Hsp70 protein binding,GO:0044183~protein binding involved in protein folding,GO:0051082~unfolded protein binding,GO:0051087~chaperone binding,GO:0051117~ATPase binding,
Sec24c	SEC24 homolog C, COPII coat complex component(Sec24c)	GO:0001701~in utero embryonic development,GO:0006886~intracellular protein transport,GO:0006888~ER to Golgi vesicle-mediated transport,GO:0090110~cargo loading into COPII-coated vesicle,	GO:0000149~SNARE binding,GO:0008270~zinc ion binding,
Stx8	syntaxin 8(Stx8)	GO:0006886~intracellular protein transport,GO:0006906~vesicle fusion,GO:0008333~endosome to lysosome transport,GO:0016192~vesicle-mediated transport,GO:0045022~early endosome to late endosome transport,GO:0048278~vesicle docking,GO:0071346~cellular response to interferon-gamma,GO:1903076~regulation of protein localization to plasma membrane,	GO:0000149~SNARE binding,GO:0005484~SNAP receptor activity,GO:0005515~protein binding,GO:0019869~chloride channel inhibitor activity,GO:0019905~syntaxin binding,GO:0031625~ubiquitin protein ligase binding,
Chordc1	cysteine and histidine-rich domain (CHORD)-containing, zinc-binding protein 1(Chordc1)	GO:0010824~regulation of centrosome duplication,GO:0051298~centrosome duplication,GO:0061077~chaperone-mediated protein folding,GO:1900034~regulation of cellular response to heat,GO:2000299~negative regulation of Rho-dependent protein serine/threonine kinase activity,	GO:0005515~protein binding,GO:0005524~ATP binding,GO:0008270~zinc ion binding,GO:0043531~ADP binding,GO:0046872~metal ion binding,GO:0051879~Hsp90 protein binding,
Map1s	microtubule-associated protein 1S(Map1s)	GO:0000226~microtubule cytoskeleton organization,GO:0001578~microtubule bundle formation,GO:0006915~apoptotic process,GO:0007052~mitotic spindle organization,GO:0007399~nervous system development,GO:0007409~axonogenesis,GO:0007420~brain development,GO:0010848~regulation of chromatin disassembly,GO:0016358~dendrite development,GO:0031114~regulation of microtubule depolymerization,GO:0034454~microt…	GO:0003677~DNA binding,GO:0003779~actin binding,GO:0008017~microtubule binding,GO:0015631~tubulin binding,GO:0042802~identical protein binding,GO:0048487~beta-tubulin binding,GO:0051015~actin filament binding,
Nisch	nischarin(Nisch)	GO:0006006~glucose metabolic process,GO:0006915~apoptotic process,GO:0008217~regulation of blood pressure,GO:0016601~Rac protein signal transduction,GO:0030036~actin cytoskeleton organization,GO:0030336~negative regulation of cell migration,GO:0032228~regulation of synaptic transmission, GABAergic,GO:0036158~outer dynein arm assembly,GO:0048243~norepinephrine secretion,	GO:0005178~integrin binding,GO:0019901~protein kinase binding,GO:0035091~phosphatidylinositol binding,GO:0042802~identical protein binding,GO:0043014~alpha-tubulin binding,GO:0045504~dynein heavy chain binding,
Kifc1	kinesin family member C1(Kifc1)	GO:0007018~microtubule-based movement,GO:0007080~mitotic metaphase plate congression,GO:0010826~negative regulation of centrosome duplication,GO:0047496~vesicle transport along microtubule,GO:0051301~cell division,GO:0072382~minus-end-directed vesicle transport along microtubule,GO:0090307~mitotic spindle assembly,	GO:0003774~motor activity,GO:0003777~microtubule motor activity,GO:0005515~protein binding,GO:0005524~ATP binding,GO:0008017~microtubule binding,GO:0008569~ATP-dependent microtubule motor activity, minus-end-directed,GO:0016887~ATPase activity,
Kifc5b	kinesin family member C5B(Kifc5b)	GO:0007018~microtubule-based movement,GO:0007080~mitotic metaphase plate congression,GO:0090307~mitotic spindle assembly,	GO:0003777~microtubule motor activity,GO:0005524~ATP binding,GO:0008017~microtubule binding,GO:0016887~ATPase activity,
Gstm1	glutathione S-transferase, mu 1(Gstm1)	GO:0006629~lipid metabolic process,GO:0006693~prostaglandin metabolic process,GO:0006749~glutathione metabolic process,GO:0042178~xenobiotic catabolic process,GO:0051122~hepoxilin biosynthetic process,GO:0071466~cellular response to xenobiotic stimulus,GO:1901687~glutathione derivative biosynthetic process,	GO:0004364~glutathione transferase activity,GO:0005496~steroid binding,GO:0005515~protein binding,GO:0016151~nickel cation binding,GO:0016740~transferase activity,GO:0019899~enzyme binding,GO:0019901~protein kinase binding,GO:0042802~identical protein binding,GO:0042803~protein homodimerization activity,GO:0043295~glutathione binding,
Get4	golgi to ER traffic protein 4(Get4)	GO:0006511~ubiquitin-dependent protein catabolic process,GO:0006620~posttranslational protein targeting to membrane,GO:0031647~regulation of protein stability,GO:0045048~protein insertion into ER membrane,GO:0051220~cytoplasmic sequestering of protein,GO:0071816~tail-anchored membrane protein insertion into ER membrane,GO:1904378~maintenance of unfolded protein involved in ERAD pathway,	GO:0051087~chaperone binding,
Anxa11	annexin A11(Anxa11)	GO:0006909~phagocytosis,GO:0007049~cell cycle,GO:0032506~cytokinetic process,GO:0051301~cell division,GO:0051592~response to calcium ion,	GO:0005509~calcium ion binding,GO:0005544~calcium-dependent phospholipid binding,GO:0008429~phosphatidylethanolamine binding,GO:0044548~S100 protein binding,GO:0048306~calcium-dependent protein binding,
Cplx1	complexin 1(Cplx1)	GO:0006836~neurotransmitter transport,GO:0006887~exocytosis,GO:0016079~synaptic vesicle exocytosis,GO:0030073~insulin secretion,GO:0031630~regulation of synaptic vesicle fusion to presynaptic membrane,GO:0046928~regulation of neurotransmitter secretion,GO:0098967~exocytic insertion of neurotransmitter receptor to postsynaptic membrane,GO:0099003~vesicle-mediated transport in synapse,	GO:0000149~SNARE binding,GO:0005326~neurotransmitter transporter activity,GO:0017075~syntaxin-1 binding,GO:0019905~syntaxin binding,
Thop1	thimet oligopeptidase 1(Thop1)	GO:0006508~proteolysis,GO:0006518~peptide metabolic process,GO:0035556~intracellular signal transduction,GO:0043171~peptide catabolic process,	GO:0004222~metalloendopeptidase activity,GO:0008233~peptidase activity,GO:0008237~metallopeptidase activity,GO:0016787~hydrolase activity,GO:0042277~peptide binding,GO:0046872~metal ion binding,
Ubr4	ubiquitin protein ligase E3 component n-recognin 4(Ubr4)	GO:0006511~ubiquitin-dependent protein catabolic process,GO:0016567~protein ubiquitination,GO:0045717~negative regulation of fatty acid biosynthetic process,	GO:0004842~ubiquitin-protein transferase activity,GO:0005515~protein binding,GO:0005516~calmodulin binding,GO:0008270~zinc ion binding,GO:0016740~transferase activity,GO:0046872~metal ion binding,GO:0061630~ubiquitin protein ligase activity,
Ufm1	ubiquitin-fold modifier 1(Ufm1)	GO:0007420~brain development,GO:0033146~regulation of intracellular estrogen receptor signaling pathway,GO:0034976~response to endoplasmic reticulum stress,GO:0042308~negative regulation of protein import into nucleus,GO:0043066~negative regulation of apoptotic process,GO:0061709~reticulophagy,GO:0071569~protein ufmylation,GO:1990592~protein K69-linked ufmylation,	GO:0005515~protein binding,
Ddx19a	DEAD box helicase 19a(Ddx19a)	GO:0016973~poly(A)+ mRNA export from nucleus	GO:0000166~nucleotide binding,GO:0003676~nucleic acid binding,GO:0003723~RNA binding,GO:0003724~RNA helicase activity,GO:0004386~helicase activity,GO:0005524~ATP binding,GO:0016787~hydrolase activity,GO:0016887~ATPase activity,
Ddx19b	DEAD box helicase 19b(Ddx19b)	GO:0016973~poly(A)+ mRNA export from nucleus	GO:0003723~RNA binding,GO:0003724~RNA helicase activity,GO:0005524~ATP binding,GO:0016887~ATPase activity,
Usp7	ubiquitin specific peptidase 7(Usp7)	GO:0006111~regulation of gluconeogenesis,GO:0006281~DNA repair,GO:0006283~transcription-coupled nucleotide-excision repair,GO:0006508~proteolysis,GO:0006511~ubiquitin-dependent protein catabolic process,GO:0006974~cellular response to DNA damage stimulus,GO:0007275~multicellular organism development,GO:0010216~maintenance of DNA methylation,GO:0016579~protein deubiquitination,GO:0031647~regulatio…	GO:0002039~p53 binding,GO:0004197~cysteine-type endopeptidase activity,GO:0004843~thiol-dependent ubiquitin-specific protease activity,GO:0005515~protein binding,GO:0008022~protein C-terminus binding,GO:0008233~peptidase activity,GO:0008234~cysteine-type peptidase activity,GO:0016787~hydrolase activity,GO:0031625~ubiquitin protein ligase binding,GO:0042802~identical protein binding,GO:0101005~ubi…
Eef1a2	eukaryotic translation elongation factor 1 alpha 2(Eef1a2)	GO:0006412~translation,GO:0006414~translational elongation,GO:0043065~positive regulation of apoptotic process,GO:0090218~positive regulation of lipid kinase activity,	GO:0000166~nucleotide binding,GO:0003746~translation elongation factor activity,GO:0003924~GTPase activity,GO:0005525~GTP binding,GO:0019901~protein kinase binding,
Dusp3	dual specificity phosphatase 3 (vaccinia virus phosphatase VH1-related)(Dusp3)	GO:0001701~in utero embryonic development,GO:0006470~protein dephosphorylation,GO:0016311~dephosphorylation,GO:0030336~negative regulation of cell migration,GO:0035335~peptidyl-tyrosine dephosphorylation,GO:0042059~negative regulation of epidermal growth factor receptor signaling pathway,GO:0043409~negative regulation of MAPK cascade,GO:0045931~positive regulation of mitotic cell cycle,GO:0046329…	GO:0004721~phosphoprotein phosphatase activity,GO:0004722~protein serine/threonine phosphatase activity,GO:0004725~protein tyrosine phosphatase activity,GO:0008092~cytoskeletal protein binding,GO:0008138~protein tyrosine/serine/threonine phosphatase activity,GO:0016787~hydrolase activity,GO:0016791~phosphatase activity,GO:0017018~myosin phosphatase activity,GO:0019901~protein kinase binding,GO:00…
Aacs	acetoacetyl-CoA synthetase(Aacs)	GO:0001889~liver development,GO:0006629~lipid metabolic process,GO:0006631~fatty acid metabolic process,GO:0007584~response to nutrient,GO:0009410~response to xenobiotic stimulus,GO:0010243~response to organonitrogen compound,GO:0014070~response to organic cyclic compound,GO:0032024~positive regulation of insulin secretion,GO:0034201~response to oleic acid,GO:0045471~response to ethanol,GO:007133…	GO:0000166~nucleotide binding,GO:0005524~ATP binding,GO:0016874~ligase activity,GO:0030729~acetoacetate-CoA ligase activity,GO:0047760~butyrate-CoA ligase activity,
Myg1	melanocyte proliferating gene 1(Myg1)	GO:0035641~locomotory exploration behavior,	GO:0004518~nuclease activity,GO:0016787~hydrolase activity,
Ola1	Obg-like ATPase 1(Ola1)	GO:0046034~ATP metabolic process,	GO:0000166~nucleotide binding,GO:0005524~ATP binding,GO:0005525~GTP binding,GO:0016787~hydrolase activity,GO:0016887~ATPase activity,GO:0043022~ribosome binding,GO:0043023~ribosomal large subunit binding,GO:0046872~metal ion binding,
Ckb	creatine kinase, brain(Ckb)	GO:0016310~phosphorylation,GO:0021549~cerebellum development,GO:0030644~cellular chloride ion homeostasis,GO:0046314~phosphocreatine biosynthetic process,	GO:0000166~nucleotide binding,GO:0003824~catalytic activity,GO:0004111~creatine kinase activity,GO:0005515~protein binding,GO:0005524~ATP binding,GO:0016301~kinase activity,GO:0016740~transferase activity,GO:0016772~transferase activity, transferring phosphorus-containing groups,GO:0031625~ubiquitin protein ligase binding,
Dync1li2	dynein, cytoplasmic 1 light intermediate chain 2(Dync1li2)	GO:0000226~microtubule cytoskeleton organization,GO:0007018~microtubule-based movement,GO:0051642~centrosome localization,GO:1990090~cellular response to nerve growth factor stimulus,	GO:0000166~nucleotide binding,GO:0005515~protein binding,GO:0005524~ATP binding,GO:0042802~identical protein binding,GO:0045504~dynein heavy chain binding,
Rpl18	ribosomal protein L18(Rpl18)	GO:0002181~cytoplasmic translation,GO:0006412~translation,	GO:0003723~RNA binding,GO:0003735~structural constituent of ribosome,
Glrx3	glutaredoxin 3(Glrx3)	GO:0002026~regulation of the force of heart contraction,GO:0006879~cellular iron ion homeostasis,GO:0010614~negative regulation of cardiac muscle hypertrophy,GO:0016226~iron-sulfur cluster assembly,GO:0044571~[2Fe-2S] cluster assembly,GO:0045454~cell redox homeostasis,GO:0097428~protein maturation by iron-sulfur cluster transfer,	GO:0005080~protein kinase C binding,GO:0005515~protein binding,GO:0042802~identical protein binding,GO:0046872~metal ion binding,GO:0051536~iron-sulfur cluster binding,GO:0097573~glutathione oxidoreductase activity,
Otub1	OTU domain, ubiquitin aldehyde binding 1(Otub1)	GO:0002250~adaptive immune response,GO:0002376~immune system process,GO:0006281~DNA repair,GO:0006508~proteolysis,GO:0006974~cellular response to DNA damage stimulus,GO:0016579~protein deubiquitination,GO:0071108~protein K48-linked deubiquitination,GO:1901315~negative regulation of histone H2A K63-linked ubiquitination,GO:2000780~negative regulation of double-strand break repair,	GO:0004843~thiol-dependent ubiquitin-specific protease activity,GO:0008233~peptidase activity,GO:0008234~cysteine-type peptidase activity,GO:0016787~hydrolase activity,GO:0019784~NEDD8-specific protease activity,GO:0031625~ubiquitin protein ligase binding,GO:0043130~ubiquitin binding,GO:0101005~ubiquitinyl hydrolase activity,
Aip	aryl-hydrocarbon receptor-interacting protein(Aip)	GO:0006626~protein targeting to mitochondrion,GO:0006805~xenobiotic metabolic process,GO:0010738~regulation of protein kinase A signaling,GO:0022417~protein maturation by protein folding,GO:0051344~negative regulation of cyclic-nucleotide phosphodiesterase activity,	GO:0003712~transcription cofactor activity,GO:0003755~peptidyl-prolyl cis-trans isomerase activity,GO:0005515~protein binding,GO:0017162~aryl hydrocarbon receptor binding,GO:0036004~GAF domain binding,GO:0051082~unfolded protein binding,
Rps19	ribosomal protein S19(Rps19)	GO:0000028~ribosomal small subunit assembly,GO:0000462~maturation of SSU-rRNA from tricistronic rRNA transcript (SSU-rRNA, 5.8S rRNA, LSU-rRNA),GO:0002181~cytoplasmic translation,GO:0002548~monocyte chemotaxis,GO:0006364~rRNA processing,GO:0006412~translation,GO:0007000~nucleolus organization,GO:0007219~Notch signaling pathway,GO:0030218~erythrocyte differentiation,GO:0030490~maturation of SSU-rR…	GO:0003723~RNA binding,GO:0003735~structural constituent of ribosome,GO:0017134~fibroblast growth factor binding,GO:0019901~protein kinase binding,GO:0031369~translation initiation factor binding,GO:0042802~identical protein binding,
Best2	bestrophin 2(Best2)	GO:0006811~ion transport,GO:0006821~chloride transport,GO:0007608~sensory perception of smell,GO:0051899~membrane depolarization,GO:1902476~chloride transmembrane transport,	GO:0005254~chloride channel activity,
G6pdx	glucose-6-phosphate dehydrogenase X-linked(G6pdx)	GO:0001816~cytokine production,GO:0001998~angiotensin-mediated vasoconstriction involved in regulation of systemic arterial blood pressure,GO:0002033~angiotensin-mediated vasodilation involved in regulation of systemic arterial blood pressure,GO:0005975~carbohydrate metabolic process,GO:0006006~glucose metabolic process,GO:0006098~pentose-phosphate shunt,GO:0006695~cholesterol biosynthetic proces…	GO:0004345~glucose-6-phosphate dehydrogenase activity,GO:0005536~glucose binding,GO:0016491~oxidoreductase activity,GO:0016614~oxidoreductase activity, acting on CH-OH group of donors,GO:0030246~carbohydrate binding,GO:0042802~identical protein binding,GO:0042803~protein homodimerization activity,GO:0050661~NADP binding,
Faf1	Fas-associated factor 1(Faf1)	GO:0006915~apoptotic process,GO:0007253~cytoplasmic sequestering of NF-kappaB,GO:0008219~cell death,GO:0010942~positive regulation of cell death,GO:0030155~regulation of cell adhesion,GO:0030433~ubiquitin-dependent ERAD pathway,GO:0031334~positive regulation of protein complex assembly,GO:0042176~regulation of protein catabolic process,GO:0045732~positive regulation of protein catabolic process,G…	GO:0005515~protein binding,GO:0019901~protein kinase binding,GO:0019904~protein domain specific binding,GO:0031072~heat shock protein binding,GO:0031625~ubiquitin protein ligase binding,GO:0043130~ubiquitin binding,GO:0051059~NF-kappaB binding,
Nrd1	Nardilysin, N-arginine dibasic convertase, NRD convertase 1(Nrd1)		GO:0008237~metallopeptidase activity,GO:0046872~metal ion binding,
Gdi1	guanosine diphosphate (GDP) dissociation inhibitor 1(Gdi1)	GO:0007264~small GTPase mediated signal transduction,GO:0015031~protein transport,GO:0016192~vesicle-mediated transport,GO:0032482~Rab protein signal transduction,GO:0045773~positive regulation of axon extension,GO:0050771~negative regulation of axonogenesis,GO:0051592~response to calcium ion,GO:0090315~negative regulation of protein targeting to membrane,	GO:0005092~GDP-dissociation inhibitor activity,GO:0005093~Rab GDP-dissociation inhibitor activity,GO:0005096~GTPase activator activity,GO:0031267~small GTPase binding,
Pabpc4	poly(A) binding protein, cytoplasmic 4(Pabpc4)	GO:0043488~regulation of mRNA stability,GO:0061515~myeloid cell development,	GO:0003723~RNA binding,GO:0003729~mRNA binding,GO:0003730~mRNA 3'-UTR binding,GO:0008143~poly(A) binding,GO:0008266~poly(U) RNA binding,
Pitrm1	pitrilysin metallepetidase 1(Pitrm1)	GO:0006508~proteolysis,GO:0016485~protein processing,	GO:0004222~metalloendopeptidase activity,GO:0008233~peptidase activity,GO:0008237~metallopeptidase activity,GO:0008270~zinc ion binding,GO:0016787~hydrolase activity,GO:0046872~metal ion binding,
Ap3b2	adaptor-related protein complex 3, beta 2 subunit(Ap3b2)	GO:0006886~intracellular protein transport,GO:0008089~anterograde axonal transport,GO:0015031~protein transport,GO:0016183~synaptic vesicle coating,GO:0016192~vesicle-mediated transport,GO:0035654~cargo loading into clathrin-coated vesicle, AP-3-mediated,GO:0036465~synaptic vesicle recycling,GO:0046907~intracellular transport,GO:0048490~anterograde synaptic vesicle transport,
Gclm	glutamate-cysteine ligase, modifier subunit(Gclm)	GO:0006534~cysteine metabolic process,GO:0006536~glutamate metabolic process,GO:0006749~glutathione metabolic process,GO:0006750~glutathione biosynthetic process,GO:0006979~response to oxidative stress,GO:0007568~aging,GO:0007584~response to nutrient,GO:0008637~apoptotic mitochondrial changes,GO:0009410~response to xenobiotic stimulus,GO:0014823~response to activity,GO:0035229~positive regulation…	GO:0004357~glutamate-cysteine ligase activity,GO:0005515~protein binding,GO:0030234~enzyme regulator activity,GO:0035226~glutamate-cysteine ligase catalytic subunit binding,GO:0044877~macromolecular complex binding,GO:0047834~D-threo-aldose 1-dehydrogenase activity,
Adss	adenylosuccinate synthetase, non muscle(Adss)	GO:0006164~purine nucleotide biosynthetic process,GO:0006167~AMP biosynthetic process,GO:0006531~aspartate metabolic process,GO:0014074~response to purine-containing compound,GO:0044208~'de novo' AMP biosynthetic process,GO:0044209~AMP salvage,GO:0046040~IMP metabolic process,GO:0060359~response to ammonium ion,GO:0071257~cellular response to electrical stimulus,	GO:0000166~nucleotide binding,GO:0000287~magnesium ion binding,GO:0004019~adenylosuccinate synthase activity,GO:0005525~GTP binding,GO:0016874~ligase activity,GO:0046872~metal ion binding,
Nif3l1	Ngg1 interacting factor 3-like 1 (S. pombe)(Nif3l1)	GO:0000122~negative regulation of transcription from RNA polymerase II promoter,GO:0030182~neuron differentiation,GO:0045893~positive regulation of transcription, DNA-templated,GO:1903507~negative regulation of nucleic acid-templated transcription,	GO:0005515~protein binding,GO:0042802~identical protein binding,GO:0061629~RNA polymerase II sequence-specific DNA binding transcription factor binding,
